# Supplementary material for: A Proteomics Resource Investigating Fibrosis: Proof‐of‐Concept for Identifying Novel Drug Candidates
Source: Proteomics. 2025 Dec 12;26(1):94–9. doi: 10.1002/pmic.70090 (PMC12809004; doi:10.1002/pmic.70090)
Supplement: Supplementary file 2 — Supporting file 2: pmic70090‐sup‐0002‐Tables.zip [file PMIC-26--s002.zip]

Archive with 20 entries (20 files):
- Supplementary Table 10.xlsx
- __MACOSX/._Supplementary Table 10.xlsx
- Supplementary Table 9.xlsx
- __MACOSX/._Supplementary Table 9.xlsx
- Supplementary Table 8.xlsx
- __MACOSX/._Supplementary Table 8.xlsx
- Supplementary Table 7.xlsx
- __MACOSX/._Supplementary Table 7.xlsx
- Supplementary Table 6.xlsx
- __MACOSX/._Supplementary Table 6.xlsx
- Supplementary Table 5.xlsx
- __MACOSX/._Supplementary Table 5.xlsx
- Supplementary Table 4.xlsx
- __MACOSX/._Supplementary Table 4.xlsx
- Supplementary Table 3.xlsx
- __MACOSX/._Supplementary Table 3.xlsx
- Supplementary Table 2.xlsx
- __MACOSX/._Supplementary Table 2.xlsx
- Supplementary Table 1.xlsx
- __MACOSX/._Supplementary Table 1.xlsx
