# Supplementary material for: A Proteomics Resource Investigating Fibrosis: Proof‐of‐Concept for Identifying Novel Drug Candidates
Source: Proteomics. 2025 Dec 12;26(1):94–9. doi: 10.1002/pmic.70090 (PMC12809004; doi:10.1002/pmic.70090)
Supplement: Supplementary file 2 — Supporting file 2: pmic70090‐sup‐0002‐Tables.zip [file PMIC-26--s002.zip › Supplementary Table 10.xlsx]

## Sheet: Blad1
Shared drugs and compounds predicted to be beneficial in heart and liver fibrosis
Name	Drugbank ID	Conclusion	Compound category (according to Drugbank)	Direct/Indirect action on target	Affects these proteins (from our Supplementary Table 3, 5, or 6)
Copper	drugbank.DB09130	pre-clinical trials in heart	Small Molecule	Direct	GSN, APOA1, H1-4, ANXA5, PLG, SERPINF1, PSME1, AHCY, SERPINC1, APOC3, ACTN1, S100A4, AZGP1, LUM, B2M, SERPIND1
Zinc	drugbank.DB01593	early clinical trials	Small Molecule	Direct	ITIH4, F12, ALDOA, APOA4, APOA1, SERPINA3, GSN, AHSG, SERPIND1, TF, FN1
NADH	drugbank.DB00157	supported by pathway analysis	Supplements	Direct	LDHB, ADH4, NDUFB9, ACADS, IDH3B, ALDH2, AASS, NDUFA10, NDUFB10, GOT1, AKR1C4, GSR, CYB5R3
Quercetin	drugbank.DB04216	pre-clinical trials	Antidoxidant	Direct	CA3, MAOB, HSPA2, SORD
Sunitinib	drugbank.DB01268	pre-clinical trials (liver)	Protein kinase inhibitor	Indirect	SLC22A1
Pyridoxal phosphate	drugbank.DB00114	early clinical in heart	Supplements	Direct	NDUFB3, PYGM, GPT, ABAT, PLPBP, BCAT2
Imatinib	drugbank.DB00619	pre-clinical trials	Protein kinase inhibitor	Direct	CA3
Nilotinib	drugbank.DB04868	pre-clinical trials	Protein kinase inhibitor	Direct	CA3
Nintedanib	drugbank.DB09079	pre-clinical trials	Protein kinase inhibitor	Indirect	ASC, SERC, GSTP1, GSTM2, UCHL1, STAT3
Midostaurin	drugbank.DB06595	no relevant literature identified	Protein kinase inhibitor	Indirect	CAN2, AGRIN, ANXA2, SEPT9, ANXA5, S10AA, LPP, CD44, AGRIN, MYH11, IDHP, SVIL, EHD3, STAT3
Bosutinib	drugbank.DB06616	no relevant literature identified	Protein kinase inhibitor	Indirect	EMILIN1
Crizotinib	drugbank.DB08865	no relevant literature identified	Protein kinase inhibitor	Indirect	ASC, SERC, GSTP1, GSTM2, UCHL1, STAT3
Dasatinib	drugbank.DB01254	pre-clinical trials	Protein kinase inhibitor	Indirect	F13A, LEG3
Ruxolitinib	drugbank.DB08877	pre-clinical trials (liver)	Protein kinase inhibitor	Indirect	PTK2
Ruboxistaurin	drugbank.DB11829	pre-clinical trials (heart)	Protein kinase inhibitor	Indirect	APOC1, AT2A2, CRP, ANF, FBLN5, SODE
Sorafenib	drugbank.DB00398	pre-clinical trials	Protein kinase inhibitor	Indirect	CNN2, LDHB, AHNK, K2C7, GSTP1, PXDXD1, LDHB, EF2
Vandetanib	drugbank.DB05294	no relevant literature identified	Protein kinase inhibitor	Indirect	ANXA1, FINC, TPM1, ACADS, FBLN5
Neratinib	drugbank.DB11828	pre-clinical trials (liver)	Protein kinase inhibitor	Indirect	EFEMP1, ATP2A2, DECR1, COL1A1, POSTN
Miconazole	drugbank.DB01110	pre-clinical trials (heart)	Anti-infective agent	Direct	ALPL
Pazopanib	drugbank.DB06589	pre-clinical trials (liver)	Protein kinase inhibitor	Indirect	CNN2, LDHB, AHNK, K2C7, GSTP1, PXDXD1, LDHB, EF2, F13A
Artenimol	drugbank.DB11638	no relevant literature identified	Anti-infective agent	Direct	VIM, G6PD, ANXA2, MYH9, FLNA, TPM1, DPYSL2, ALDOA, PKM
Axitinib	drugbank.DB06626	pre-clinical trials	Protein kinase inhibitor	Indirect	CNN2, LDHB, AHNK, K2C7, GSTP1, PXDXD1, LDHB, EF2
Erlotinib	drugbank.DB00530	pre-clinical trials	Protein kinase inhibitor	Ìndirect	SLC22A1
Gefitinib	drugbank.DB00317	pre-clinical trials (liver)	Protein kinase inhibitor	Indirect	ASC, SERC, GSTP1, GSTM2, UCHL1, STAT3
Tamoxifen	drugbank.DB00675	pre-clinical trials	Immunomodulating drug	Indirect	STAT3, CRP, APOA4, ANF, CO5A1
Chlorpromazine	drugbank.DB00477	pre-clinical trials (liver)	Antidepressant	Direct	SLC22A1

## Sheet: Blad2
Compound category (according to Drugbank)	Count of Compound category (according to Drugbank)
Protein kinase inhibitor	17
Supplements	2
Anti-infective agent	2
Element	2
Immunomodulating drug	1
Antidepressant	1
Antioxidant	1
Grand Total	26
