# Supplementary material for: A Proteomics Resource Investigating Fibrosis: Proof‐of‐Concept for Identifying Novel Drug Candidates
Source: Proteomics. 2025 Dec 12;26(1):94–9. doi: 10.1002/pmic.70090 (PMC12809004; doi:10.1002/pmic.70090)
Supplement: Supplementary file 2 — Supporting file 2: pmic70090‐sup‐0002‐Tables.zip [file PMIC-26--s002.zip › Supplementary Table 9.xlsx]

## Sheet: Abbreviations
Abbreviation	Full
BH	Benjamini-Hochberg corrected
F	Fibrotic
LFC	Log Fold Change
NF	Non-Fibrotic control
StDev	Standard Deviation

## Sheet: Sheet1
Shared pathways between heart fibrosis and early-versus-severe liver fibrosis
	Heart																														Liver (early-versus-severe liver fibrosis)
Pathways	Uncorrected_p-value_PXD008934	BH_corrected_p-value_PXD008934	Mean_F.expr_PXD008934	Mean_NF.expr_PXD008934	StDv_F_PXD008934	StDv_NF_PXD008934	LFC_FvsNF_PXD008934	overlapping_genes_PXD008934	total_nr_genes_pathway_PXD008934	coverage_PXD008934	Uncorrecteed_p-value_PXD012467	BH_corrected_p-value_PXD012467	Mean_F.expr_PXD012467	Mean_NF.expr_PXD012467	StDv_F_PXD012467	StDv_NF_PXD012467	LFC_FvsNF_PXD012467	overlapping_genes_PXD012467	total_nr_genes_pathway_PXD012467	coverage_PXD012467	Uncorrecteed_p-value_PXD054266	BH_corrected_p-value_PXD054266	Mean_F.expr_PXD054266	Mean_NF.expr_PXD054266	StDv_F_PXD054266	StDv_NF_PXD054266	LFC_FvsNF_PXD054266	overlapping_genes_PXD054266	total_nr_genes_pathway_PXD054266	coverage_PXD054266	Uncorrecteed_p-value_MSV000094959	BH_corrected_p-value_MSV000094959	Mean_F3/F4.expr_MSV000094959	Mean_F0.expr_MSV000094959	StDv_F3/F4_MSV000094959	StDv_F0_MSV000094959	LFC_F3/F4vsF0_MSV000094959	overlapping_genes_MSV000094959	total_nr_genes_pathway_MSV000094959	coverage_MSV000094959	Uncorrecteed_p-value_PXD001474	BH_corrected_p-value_PXD001474	Mean_F3/F4.expr_PXD001474	Mean_F0.expr_PXD001474	StDv_F3/F4_PXD001474	StDv_F0_PXD001474	LFC_F3/F4vsF0_PXD001474	overlapping_genes_PXD001474	total_nr_genes_pathway_PXD001474
REACTOME_REGULATION_OF_INSULIN_LIKE_GROWTH_FACTOR_IGF_TRANSPORT_AND_UPTAKE_BY_INSULIN_LIKE_GROWTH_FACTOR_BINDING_PROTEINS_IGFBPS	0.00032438	0.00201531	0.192422	0.047118	0.0464591	0.0516974	0.145304	PLG, APOA1, AHSG, TF, APOB, SERPIND1, VCAN, CKAP4, MFGE8	128	7.03125	0.24918	0.263023	0.00145661	-0.0219941	0.0451195	0.0168332	0.0234507	AHSG, APOA1, APOB, CKAP4, MFGE8, PLG, SERPIND1, TF, VCAN	128	7.03125	0.000154742	0.000812395	0.140808	0.0555527	0.0399125	0.044052	0.0852551	AHSG, APOA1, APOB, CKAP4, MFGE8, PLG, SERPIND1, TF, VCAN	128	7.03125	0.0254614	0.0379092	-0.0302706	-0.121374	0.0817841	0.083332	0.0911036	FN1, LAMB1, CTSG, LAMC1, LAMB2	128	3.90625	#N/A	#N/A	#N/A	#N/A	#N/A	#N/A	0	#N/A	#N/A
REACTOME_INTERLEUKIN_4_AND_INTERLEUKIN_13_SIGNALING	0.000413397	0.00201531	0.139873	0.280185	0.0322216	0.0569636	-0.140312	VIM, FSCN1, IGHG1, SAA1, STAT3	122	4.09836	#N/A	#N/A	#N/A	#N/A	#N/A	#N/A	0	#N/A	#N/A	#N/A	0.000385231	0.00134831	0.073184	0.128013	0.0265554	0.0385649	-0.0548292	FSCN1, IGHG1, STAT3, SAA1, VIM	122	4.09836	0.0195566	0.0304719	0.287974	0.229183	0.064897	0.0416295	0.0587916	LAMA5, F13A1, IGHG1, FN1, ANXA1	122	4.09836	#N/A	#N/A	#N/A	#N/A	#N/A	#N/A	0	#N/A	#N/A
GOCC_CELL_SURFACE	0.00032438	0.00235176	0.126388	-0.0367383	0.0612895	0.055217	0.163126	PLG, AMBP, TF, APOA4, CLU, BGN, HSPA2, JAM2, MFGE8, CD163, IGHG1, NT5E	1210	0.991736	0.0737569	0.117612	0.0143512	-0.0374873	0.0578292	0.0523147	0.0518385	AMBP, APOA4, BGN, CLU, HSPA2, IGHG1, JAM2, MFGE8, NT5E, PLG, TF	1210	0.909091	0.00393491	0.00888998	0.0620417	0.00137328	0.0433742	0.0517984	0.0606684	AMBP, APOA4, BGN, CD163, CLU, HSPA2, IGHG1, JAM2, MFGE8, NT5E, PLG, TF	1210	0.991736	0.00388867	0.00907356	0.145186	0.0972776	0.0336949	0.0185849	0.0479087	GSR, IGHG1, AMBP, ANXA1, ITGAV, ANXA2, CTSG, ANXA5, CAPN2, LGALS3, MSN, ANK3, IQGAP2, GPC6, IGHV3-74, IGLL5	1210	1.32231	0.48835	0.886568	0.235413	0.191032	0.0893383	0.0591642	0.0443807	GSR, IGHG1, AMBP, ANXA1, ANXA2, ANXA5, CAPN2, MSN, IQGAP2	1210
GOCC_ENDOPLASMIC_RETICULUM_LUMEN	0.00032438	0.00235176	0.0509295	-0.111477	0.0550489	0.0337373	0.162407	COL14A1, COL18A1, APOA1, AHSG, TF, APOB, SERPIND1, APOA4, COL1A1, CLU, VCAN, COL6A2, CKAP4, MFGE8, TXNDC5, COL6A3, SPON1	331	5.13595	0.000219502	0.0007618	0.133281	0.048663	0.0533058	0.017125	0.0846181	AHSG, APOA1, APOA4, APOB, CKAP4, CLU, COL14A1, COL18A1, COL1A1, COL5A1, COL5A2, COL6A2, COL6A3, MFGE8, SERPIND1, SPON1, TF, TXNDC5, VCAN	331	5.74018	3.84391e-05	0.000518159	0.192101	0.0959576	0.0414911	0.0329672	0.0961439	AHSG, APOA1, APOA4, APOB, CKAP4, CLU, COL14A1, COL18A1, COL1A1, COL5A1, COL5A2, COL6A2, COL6A3, MFGE8, SERPIND1, SPON1, TF, TXNDC5, VCAN	331	5.74018	0.00331122	0.00869195	0.0701852	-0.00255959	0.0575003	0.0446715	0.0727448	COL4A1, FN1, COL5A2, LAMB1, COL4A2, LAMC1, COL5A1, ARSL, MTTP, LAMB2, COL10A1, COL14A1, MZB1, COL12A1	331	4.22961	#N/A	#N/A	#N/A	#N/A	#N/A	#N/A	0	#N/A	#N/A
GOCC_MITOCHONDRION	0.00032438	0.00235176	0.299836	0.39612	0.0496118	0.0223473	-0.0962841	BCAT2, NDUFB3, NDUFA10, CYB5R3, LDHB, CLU, CKMT2, HIBADH, CRAT, IDH2, ABAT, FKBP4, DECR1, LYRM7, NAXE, AASS, NDUFB9, ACSS3, SFXN3	1849	1.02758	7.48394e-05	0.000684512	0.235319	0.370208	0.062839	0.0198274	-0.134889	ABAT, ACSS3, BCAT2, CKMT2, CLU, CRAT, CYB5R3, DECR1, FKBP4, HIBADH, IDH2, LDHB, LYRM7, NAXE, NDUFA10, NDUFB3, NDUFB9, SFXN3, AASS	1849	1.02758	2.87266e-05	0.000518159	0.234006	0.331909	0.0486063	0.0255012	-0.0979031	ABAT, ACSS3, BCAT2, CKMT2, CLU, CRAT, CYB5R3, DECR1, FKBP4, HIBADH, IDH2, LDHB, LYRM7, NAXE, NDUFA10, NDUFB3, NDUFB9, SFXN3, AASS	1849	1.02758	0.000840983	0.00392459	0.190157	0.235773	0.0421773	0.0180782	-0.0456154	PGRMC1, AKR1B10, BBOX1, NDUFB10, GSR, ALDH2, PCCA, LDHB, MTHFD1, CKB, BCKDHA, PKM, RAC2, ACADS, CAPN2, LGALS3, HK1, MAOB, TSPO, SORD, PCK2, ALDH1L2, ACSM2B, SLC25A24, ENOSF1, DDX1, MTARC2, DHRS4, BCO2, SARDH, PYCARD	1849	1.67658	0.949771	1	0.184531	0.192113	0.087507	0.0358998	-0.00758219	PGRMC1, AKR1B10, NDUFB10, GSR, ALDH2, PCCA, LDHB, MTHFD1, BCKDHA, PKM, RAC2, ACADS, CAPN2, MAOB, SORD, PCK2, ACSM2B, DDX1, MTARC2, DHRS4, SARDH, PYCARD	1849
GOMF_INTEGRIN_BINDING	0.000663767	0.00248604	-0.106884	-0.336274	0.102451	0.0635185	0.229389	ACTN1, TNXB, THBS4, JAM2, MFGE8, TGFBI, FBLN5	168	4.16667	0.000243544	0.000746869	0.00949083	-0.128749	0.0633903	0.0387501	0.13824	ACTN1, COL5A1, FBLN5, JAM2, LTBP4, MFGE8, TGFBI, THBS4, TNXB	168	5.35714	0.000560587	0.00131738	0.00229412	-0.0766324	0.0476474	0.0499166	0.0789265	ACTN1, COL5A1, FBLN5, JAM2, LTBP4, MFGE8, TGFBI, THBS4, TNXB	168	5.35714	0.000483798	0.00178241	0.129024	0.00855312	0.0889553	0.0471063	0.120471	LAMA5, FN1, ITGAV, LAMB1, COL5A1, TNXB, MYH9, LAMB2, TGFBI, FBLN5, EMILIN1	168	6.54762	#N/A	#N/A	#N/A	#N/A	#N/A	#N/A	0	#N/A	#N/A
GOMF_GLYCOSAMINOGLYCAN_BINDING	0.00104966	0.00248604	-0.0940127	-0.240259	0.0867423	0.0222831	0.146246	APOB, CLEC3B, SERPIND1, SOD3, VCAN, BGN, TNXB, THBS4, PRELP, DPYSL3, LTBP2, POSTN, PGLYRP2, SAA1, HAPLN1	263	5.70342	8.35921e-05	0.00062966	-0.0729644	-0.28153	0.0872912	0.0217584	0.208566	APOB, BGN, CLEC3B, COL5A1, DPYSL3, HAPLN1, LTBP2, LTBP4, PCOLCE, PGLYRP2, POSTN, PRELP, SERPIND1, SOD3, THBS4, TNXB, VCAN	263	6.46388	4.43943e-05	0.000200602	-0.0396313	-0.189525	0.0524155	0.0720682	0.149893	APOB, BGN, CLEC3B, COL5A1, DPYSL3, HAPLN1, LTBP2, LTBP4, PCOLCE, PGLYRP2, POSTN, PRELP, SERPIND1, SOD3, SAA1, THBS4, TNXB, VCAN	263	6.84411	0.00238404	0.00575458	-0.0372315	-0.143939	0.0783244	0.058232	0.106707	AGRN, JCHAIN, FN1, CTSG, HK1, COL5A1, TNXB, PRELP	263	3.04183	#N/A	#N/A	#N/A	#N/A	#N/A	#N/A	0	#N/A	#N/A
GOMF_CELL_ADHESION_MOLECULE_BINDING	0.00104966	0.00248604	-0.0267294	-0.171262	0.0690857	0.0478242	0.144533	ACTN1, EEF2, TNXB, THBS4, JAM2, ARHGAP1, MFGE8, LASP1, POSTN, TGFBI, FSCN1, RTN4, FBLN5, SLC9A3R2	609	2.29885	0.000116019	0.00062966	-0.0162231	-0.145519	0.0477162	0.0392926	0.129296	ACTN1, ARHGAP1, COL5A1, EEF2, FBLN5, FSCN1, JAM2, LASP1, LTBP4, MFGE8, POSTN, RTN4, SLC9A3R2, TGFBI, THBS4, TNXB	609	2.62726	6.79553e-05	0.000245685	0.0360998	-0.0519277	0.0362187	0.041817	0.0880275	ACTN1, ARHGAP1, COL5A1, EEF2, FBLN5, FSCN1, JAM2, LASP1, LTBP4, MFGE8, POSTN, RTN4, TGFBI, THBS4, TNXB	609	2.46305	9.97302e-05	0.000997302	0.200505	0.109086	0.0602252	0.0273774	0.0914191	LAMA5, FN1, ANXA1, ITGAV, ANXA2, LAMB1, PKM, COL5A1, FLNA, TNXB, MSN, MYH9, LAMB2, YWHAZ, CALD1, AHNAK, ANK3, CNN3, TGFBI, NIBAN2, CNN2, FBLN5, SEPTIN9, EMILIN1	609	3.94089	0.850107	1	0.150157	0.130002	0.13122	0.0404048	0.0201546	FN1, ANXA1, ANXA2, PKM, FLNA, TNXB, MSN, MYH9, YWHAZ, CALD1, AHNAK, TGFBI, CNN2, SEPTIN9	609
GOMF_ADENYL_NUCLEOTIDE_BINDING	0.000836292	0.00248604	0.296476	0.355032	0.0279901	0.0155472	-0.0585562	AK1, CKM, PFKM, ATP2A2, CKMT2, WARS1, HSPA2, FKBP4, EHD3, ACSS3	1738	0.575374	0.00776064	0.0127496	0.210011	0.241489	0.0271924	0.0194518	-0.0314776	ACSS3, AK1, ATP2A2, CKM, CKMT2, EHD3, FKBP4, HSPA2, MYH10, PFKM, WARS1	1738	0.632911	0.000633928	0.00141879	0.267577	0.300919	0.023548	0.0160722	-0.0333422	ACSS3, AK1, ATP2A2, CKM, CKMT2, EHD3, FKBP4, HSPA2, MYH10, PFKM, WARS1	1738	0.632911	0.0112259	0.0182747	0.240778	0.257488	0.0163676	0.0128982	-0.0167099	MYO1D, PCCA, MTHFD1, CKB, PKM, HK1, MYH9, MYH10, GALK1, MAT1A, ACSM2B, DDX1, GNE	1738	0.747986	1	1	0.327358	0.327619	0.0396594	0.0715107	-0.000261334	PCCA, MTHFD1, PKM, MYH9, MYH10, GALK1, MAT1A, ACSM2B, DDX1	1738
GOMF_OXIDOREDUCTASE_ACTIVITY	0.00104966	0.00248604	0.398847	0.461704	0.0408516	0.0191125	-0.0628572	NDUFB3, NDUFA10, CYB5R3, LDHB, SOD3, GSTM2, HIBADH, CRAT, IDH2, SELENBP1, DECR1, AASS, NDUFB9	818	1.58924	0.000160061	0.00062966	0.36566	0.479898	0.056385	0.0213103	-0.114237	CRAT, CYB5R3, DECR1, GSTM2, HIBADH, IDH2, LDHB, NDUFA10, NDUFB3, NDUFB9, SELENBP1, SOD3, AASS	818	1.58924	1.00235e-05	0.000195329	0.296314	0.385396	0.0434854	0.0159857	-0.0890822	CRAT, CYB5R3, DECR1, GSTM2, HIBADH, IDH2, LDHB, NDUFA10, NDUFB3, NDUFB9, SELENBP1, SOD3, AASS	818	1.58924	6.56105e-05	0.000997302	0.285273	0.35775	0.0563647	0.0205866	-0.0724769	AKR1B10, RDH16, ALDH1L1, BBOX1, NDUFB10, GSR, ALDH2, LDHB, ADH4, G6PD, MTHFD1, BCKDHA, ACADS, AKR1C4, GPX3, MAOB, CBS, PCBD1, SORD, DPYD, ALDH1L2, TP53I3, PHYHD1, STEAP4, DCXR, MTARC2, ACOX2, DHRS4, BCO2, SARDH	818	3.66748	0.57075	0.998813	0.236707	0.297735	0.116986	0.0777167	-0.061028	AKR1B10, RDH16, ALDH1L1, NDUFB10, GSR, ALDH2, LDHB, ADH4, MTHFD1, BCKDHA, ACADS, AKR1C4, MAOB, CBS, PCBD1, SORD, DPYD, PHYHD1, DCXR, MTARC2, ACOX2, DHRS4, SARDH	818
GOMF_RIBONUCLEOTIDE_BINDING	0.000524831	0.00248604	0.280199	0.355639	0.0351989	0.0191882	-0.0754397	AK1, CKM, PFKM, RRAS, EEF2, ATP2A2, CKMT2, WARS1, HSPA2, FKBP4, ADSS1, EHD3, ACSS3	2120	0.613208	0.00185415	0.00387686	0.151157	0.190004	0.0303081	0.0143355	-0.0388472	ACSS3, ADSS1, AK1, ATP2A2, CKM, CKMT2, EEF2, EHD3, FKBP4, HSPA2, MYH10, PFKM, RAB23, RRAS, WARS1	2120	0.707547	3.32475e-05	0.000195329	0.215612	0.269588	0.028991	0.0145653	-0.0539757	ACSS3, ADSS1, AK1, ATP2A2, CKM, CKMT2, EEF2, EHD3, FKBP4, HSPA2, MYH10, PFKM, RAB23, RRAS, WARS1	2120	0.707547	0.00143106	0.00400696	0.176841	0.208557	0.0239347	0.0193506	-0.0317161	MYO1D, PCCA, MTHFD1, CKB, PKM, RAC2, HK1, GBP1, MYH9, MYH10, GALK1, MAT1A, PCK2, ACSM2B, DDX1, SEPTIN8, SEPTIN9, GNE, SAR1B	2120	0.896226	0.659243	1	0.217497	0.225874	0.0435319	0.0464938	-0.00837647	PCCA, MTHFD1, PKM, RAC2, GBP1, MYH9, MYH10, GALK1, MAT1A, PCK2, ACSM2B, DDX1, SEPTIN9, SAR1B	2120
GOMF_GUANYL_NUCLEOTIDE_BINDING	0.000663767	0.00248604	0.0148639	0.136537	0.0606947	0.0402533	-0.121673	RRAS, EEF2, FKBP4, ADSS1, EHD3	434	1.15207	0.0132538	0.0210233	-0.157206	-0.113786	0.0455479	0.0207972	-0.0434208	ADSS1, EEF2, EHD3, FKBP4, RAB23, RRAS	434	1.38249	2.4794e-05	0.000195329	-0.0739049	0.0252508	0.0486345	0.0224749	-0.0991557	ADSS1, EEF2, EHD3, FKBP4, RAB23, RRAS	434	1.38249	0.00722664	0.0129709	0.0113964	0.0767382	0.0607345	0.0449095	-0.0653418	RAC2, GBP1, PCK2, SEPTIN8, SEPTIN9, SAR1B	434	1.38249	0.185877	0.965172	-0.0295496	-0.0102172	0.0837951	0.0214143	-0.0193325	RAC2, GBP1, PCK2, SEPTIN9, SAR1B	434
GOCC_MITOCHONDRIAL_MATRIX	0.000663767	0.00256657	0.260078	0.365362	0.0691656	0.0175901	-0.105284	BCAT2, NDUFA10, HIBADH, IDH2, ABAT, DECR1, LYRM7, NAXE, AASS, ACSS3	514	1.94553	9.3306e-05	0.000684512	0.127708	0.296267	0.0741891	0.0315222	-0.168559	ABAT, ACSS3, BCAT2, DECR1, HIBADH, IDH2, LYRM7, NAXE, NDUFA10, AASS	514	1.94553	6.79553e-05	0.000518159	0.160821	0.277395	0.0562189	0.0402826	-0.116574	ABAT, ACSS3, BCAT2, DECR1, HIBADH, IDH2, LYRM7, NAXE, NDUFA10, AASS	514	1.94553	0.000223894	0.00376142	0.356622	0.440349	0.0734883	0.0287756	-0.0837276	GSR, ALDH2, PCCA, BCKDHA, ACADS, PCK2, ALDH1L2, ACSM2B, BCO2, SARDH	514	1.94553	0.659243	0.886568	0.411539	0.42176	0.132998	0.0349573	-0.0102205	GSR, ALDH2, PCCA, BCKDHA, ACADS, PCK2, ACSM2B, SARDH	514
GOBP_CELL_CELL_ADHESION	0.00032438	0.00302062	0.0159427	-0.220227	0.0700413	0.0451952	0.23617	PLG, COL14A1, APOA1, APOA4, ACTN1, TNXB, THBS4, JAM2, ABAT, NT5E	1153	0.867303	0.00221581	0.0071773	-0.0386518	-0.108967	0.0468395	0.0403601	0.070315	ABAT, ACTN1, APOA1, APOA4, COL14A1, JAM2, NT5E, PLG, THBS4, TNXB	1153	0.867303	4.43943e-05	0.000449492	0.133001	0.0136792	0.0500046	0.0552672	0.119321	ABAT, ACTN1, APOA1, APOA4, COL14A1, JAM2, NT5E, PLG, THBS4, TNXB	1153	0.867303	0.00058309	0.00433296	0.0975555	0.047614	0.0361027	0.0198166	0.0499415	LAMA5, FN1, ANXA1, ITGAV, ANXA2, LAMB1, CTSG, RAC2, LGALS3, FLNA, TNXB, MSN, MYH9, COL14A1, ANK3, CNN3, LPP, PYCARD, GPC6	1153	1.64788	0.850107	0.985351	0.0345679	0.0047238	0.111118	0.0675342	0.0298441	FN1, ANXA1, ANXA2, RAC2, FLNA, TNXB, MSN, MYH9, COL14A1, LPP, PYCARD	1153
GOBP_CELL_MORPHOGENESIS	0.000663767	0.00302062	0.158836	-0.0109807	0.0822047	0.0514248	0.169816	COL18A1, APOA1, UCHL1, CLU, ACTN1, NES, RTN4	1088	0.643382	0.0142704	0.0324623	0.149502	0.0989509	0.0400139	0.04135	0.0505511	ACTN1, APOA1, CLU, COL18A1, MYH10, NES, RTN4, UCHL1	1088	0.735294	0.000154742	0.00104451	0.248744	0.180624	0.0272934	0.0359345	0.0681199	ACTN1, APOA1, CLU, COL18A1, MYH10, NES, RTN4, UCHL1	1088	0.735294	0.0148849	0.029839	0.105967	0.0716355	0.0315829	0.0261307	0.034332	PGRMC1, LAMA5, FN1, ANXA1, ITGAV, LAMB1, VIL1, TPM1, LAMC1, RAC2, FLNA, MSN, GBP1, MYH9, MYH10, NEDD4, LAMB2, S100A10, ANK3, DPYSL2, NIBAN2	1088	1.93015	0.57075	0.940459	0.126322	0.057564	0.0917966	0.11376	0.0687584	PGRMC1, FN1, ANXA1, RAC2, FLNA, MSN, GBP1, MYH9, MYH10, DPYSL2	1088
GOBP_NEGATIVE_REGULATION_OF_SIGNALING	0.00032438	0.00302062	0.121719	-0.0452668	0.0810756	0.046089	0.166986	NPPA, APOA1, AMBP, AHSG, UCHL1, CLU, ASPN	1557	0.449583	0.33359	0.41945	-0.00269178	-0.0238146	0.0600862	0.0416225	0.0211228	AHSG, AMBP, APOA1, ASPN, CLU, NPPA, UCHL1	1557	0.449583	0.000495211	0.00258788	0.0467458	-0.059885	0.074091	0.0489194	0.106631	AHSG, AMBP, APOA1, ASPN, CLU, NPPA, UCHL1	1557	0.449583	0.00621106	0.0165245	-0.152074	-0.187692	0.0326634	0.0175426	0.0356181	TGFB1I1, AMBP, ITGAV, LGALS3, GBP1, NEDD4, PTPN12, PEA15, NIBAN2, ASPN, PYCARD, NDRG2, EMILIN1	1557	0.834939	#N/A	#N/A	#N/A	#N/A	#N/A	#N/A	0	#N/A	#N/A
GOBP_CELL_PROJECTION_ORGANIZATION	0.00032438	0.00302062	0.0884258	-0.0649316	0.0481945	0.0348975	0.153357	APOA4, VIM, UCHL1, NES, FKBP4, DPYSL3, FSCN1, RTN4, EHD3	1669	0.539245	0.000331335	0.00191688	-0.0469682	-0.108883	0.0303229	0.0241555	0.0619146	APOA4, DPYSL3, EHD3, FKBP4, FSCN1, NES, RAB23, RTN4, UCHL1, VIM	1669	0.599161	0.00393491	0.0106243	-0.0559615	-0.0969746	0.0348858	0.0321963	0.0410132	APOA4, DPYSL3, EHD3, FKBP4, FSCN1, NES, RAB23, RTN4, UCHL1, VIM	1669	0.599161	0.0223399	0.0406265	0.0469369	0.0205782	0.021128	0.0234962	0.0263587	PGRMC1, AGRN, LAMA5, FN1, GSN, LAMB1, VIL1, TPM1, RAC2, FLNA, TSPO, MYH9, NEDD4, LAMB2, ANK3, DCTN1, DPYSL2, NIBAN2, SEPTIN9	1669	1.13841	0.23135	0.940459	0.133569	0.0866555	0.0746093	0.0667491	0.0469139	PGRMC1, FN1, GSN, RAC2, FLNA, MYH9, DPYSL2, SEPTIN9	1669
GOBP_BIOLOGICAL_ADHESION	0.00032438	0.00302062	-0.0545864	-0.203015	0.0633393	0.0129312	0.148428	PLG, COL14A1, COL18A1, APOA1, AMBP, APOA4, COL1A1, RRAS, ACTN1, VCAN, ATP2A2, TNXB, THBS4, MFAP4, JAM2, ABAT, COL6A2, DPT, MFGE8, POSTN, PGM5, TGFBI, ABI3BP, FBLN5, SAA1, NT5E, COL6A3, HAPLN1, SPON1	1803	1.60843	7.48394e-05	0.00153865	0.0952149	-0.0287593	0.0533109	0.0203242	0.123974	ABAT, ABI3BP, ACTN1, AMBP, APOA1, APOA4, ATP2A2, COL14A1, COL18A1, COL1A1, COL5A1, COL6A2, COL6A3, DPT, FBLN5, HAPLN1, JAM2, MFAP4, MFGE8, MYH10, NT5E, PGM5, PLG, POSTN, RRAS, SPON1, TGFBI, THBS4, TNXB, VCAN	1803	1.66389	1.36138e-05	0.000275679	0.130435	0.0107609	0.0451112	0.0370437	0.119674	ABAT, ABI3BP, ACTN1, AMBP, APOA1, APOA4, ATP2A2, COL14A1, COL18A1, COL1A1, COL5A1, COL6A2, COL6A3, DPT, FBLN5, HAPLN1, JAM2, MFAP4, MFGE8, MYH10, NT5E, PGM5, PLG, POSTN, RRAS, SPON1, SAA1, TGFBI, THBS4, TNXB, VCAN	1803	1.71936	0.000330691	0.00367231	0.0423882	-0.0262639	0.0450488	0.0262678	0.0686521	LAMA5, TGFB1I1, FN1, AMBP, ANXA1, ITGAV, ANXA2, LAMB1, CTSG, TPM1, LAMC1, NID1, RAC2, LGALS3, COL5A1, FLNA, TNXB, MSN, GBP1, MYH9, MYH10, ARHGDIB, LAMB2, S100A10, COL14A1, ANK3, NID2, CNN3, TGFBI, ZYX, LPP, COL12A1, FBLN5, PYCARD, GNE, GPC6, EMILIN1	1803	2.05214	0.48835	0.940459	-0.0241426	-0.0748211	0.112089	0.0670078	0.0506784	FN1, AMBP, ANXA1, ANXA2, RAC2, FLNA, TNXB, MSN, GBP1, MYH9, MYH10, ARHGDIB, COL14A1, TGFBI, LPP, PYCARD	1803
GOBP_SUPRAMOLECULAR_FIBER_ORGANIZATION	0.00032438	0.00302062	0.0785539	-0.0664353	0.0568335	0.0340336	0.144989	SVIL, COL14A1, APOA1, TF, COL1A1, VIM, CLU, ACTN1, DES, TNXB, LUM, MFAP4, FKBP4, FMOD, DPT, DPYSL3, LTBP2, PGM5, FSCN1, AEBP1, SYNPO2L, FBLN5	871	2.52583	0.000143876	0.00153865	0.190785	0.118374	0.0383018	0.0120987	0.0724106	ACTN1, AEBP1, APOA1, CLU, COL14A1, COL1A1, COL5A1, COL5A2, DES, DPT, DPYSL3, FBLN5, FKBP4, FMOD, FSCN1, LTBP2, LUM, MFAP4, PGM5, SVIL, SYNPO2L, TF, TNXB, VIM	871	2.75545	1.58403e-05	0.000301898	0.238166	0.153529	0.0351951	0.0318137	0.0846365	ACTN1, AEBP1, APOA1, CLU, COL14A1, COL1A1, COL5A1, COL5A2, DES, DPT, DPYSL3, FBLN5, FKBP4, FMOD, FSCN1, LTBP2, LUM, MFAP4, PGM5, SVIL, SYNPO2L, TF, TNXB, VIM	871	2.75545	0.000701094	0.00472143	0.0501829	-0.00448827	0.038294	0.0266125	0.0546712	ARPC1B, MYO1D, COL5A2, GSN, VIL1, TPM1, RAC2, COL5A1, FLNA, TNXB, LUM, S100A10, TPM4, CALD1, COL14A1, IQGAP2, DCTN1, NUMA1, ZYX, CSRP2, COL12A1, FBLN5, PYCARD, EMILIN1	871	2.75545	0.48835	0.940459	-0.0766942	-0.0771265	0.129333	0.0499891	0.000432285	ARPC1B, GSN, RAC2, FLNA, TNXB, LUM, TPM4, CALD1, COL14A1, IQGAP2, NUMA1, PYCARD	871
GOBP_NEGATIVE_REGULATION_OF_MULTICELLULAR_ORGANISMAL_PROCESS	0.000413397	0.00302062	0.0673453	-0.0735979	0.0432779	0.0519128	0.140943	PLG, F12, APOA1, APOC1, APOC3, AHSG, APOA4, ATP2A2, THBS4, JAM2, ABAT, EFEMP1, NAXE, PGLYRP2, RTN4, ASPN	1260	1.26984	0.127706	0.187469	-0.11027	-0.130146	0.0322117	0.0199751	0.0198768	ABAT, AHSG, APOA1, APOA4, APOC3, ASPN, ATP2A2, EFEMP1, F12, JAM2, NAXE, PGLYRP2, PLG, RTN4, THBS4	1260	1.19048	5.12176e-05	0.000474129	-0.00350141	-0.102576	0.0502973	0.0356915	0.0990744	ABAT, AHSG, APOA1, APOA4, APOC1, APOC3, ASPN, ATP2A2, EFEMP1, F12, JAM2, NAXE, PGLYRP2, PLG, RTN4, THBS4	1260	1.26984	0.00621106	0.0165245	0.0668543	0.0260993	0.0351749	0.0265005	0.0407549	FN1, ANXA1, COL4A2, ANXA5, G6PD, TSPO, GBP1, ARHGDIB, HSPG2, EFEMP1, NIBAN2, ASPN, PYCARD, NDRG2, EMILIN1	1260	1.19048	0.344704	0.940459	-0.0534149	-0.0929588	0.0670229	0.0701707	0.0395439	FN1, ANXA1, ANXA5, GBP1, ARHGDIB, HSPG2, PYCARD, NDRG2	1260
GOBP_CYTOSKELETON_ORGANIZATION	0.000524831	0.00302062	0.241113	0.100554	0.0391797	0.0502685	0.140559	SVIL, APOA1, TF, VIM, ACTN1, DES, TNXB, NES, FKBP4, DPYSL3, PGM5, FSCN1, SYNPO2L	1620	0.802469	0.000494866	0.00234079	0.265474	0.213242	0.0265825	0.0273859	0.0522325	ACTN1, APOA1, DES, DPYSL3, FKBP4, FSCN1, MYH10, NES, PGM5, SVIL, SYNPO2L, TF, TNXB, VIM	1620	0.864198	0.0205219	0.040792	0.390278	0.363261	0.0209061	0.0503368	0.0270174	ACTN1, APOA1, DES, DPYSL3, FKBP4, FSCN1, MYH10, NES, PGM5, SVIL, SYNPO2L, TF, TNXB, VIM	1620	0.864198	0.00388867	0.012145	0.0713999	0.0411389	0.0252401	0.0177282	0.030261	AGRN, ARPC1B, MYO1D, ANXA1, GSN, VIL1, TPM1, RAC2, CAPN2, FLNA, TNXB, MSN, MYH9, MYH10, ARHGDIB, S100A10, TPM4, CALD1, ANK3, IQGAP2, DCTN1, NUMA1, CNN3, ZYX, CSRP2, DPYSL2, CNN2, PYCARD	1620	1.7284	0.57075	0.940459	-0.0601855	-0.11123	0.107277	0.0397416	0.0510443	ARPC1B, ANXA1, GSN, RAC2, CAPN2, FLNA, TNXB, MSN, MYH9, MYH10, ARHGDIB, TPM4, CALD1, IQGAP2, NUMA1, DPYSL2, CNN2, PYCARD	1620
GOBP_REGULATION_OF_PROTEIN_PHOSPHORYLATION	0.000524831	0.00302062	0.066749	-0.0685603	0.0696073	0.033969	0.135309	NPPA, APOA1, UCHL1, CLU, TNXB, WARS1, THBS4, HSPA2	1213	0.659522	0.00221581	0.0071773	0.0545152	-0.000300587	0.038167	0.0281712	0.0548158	APOA1, CLU, HSPA2, NPPA, THBS4, TNXB, UCHL1, WARS1	1213	0.659522	0.0372209	0.0685202	0.103814	0.0513729	0.0464175	0.0745519	0.0524408	APOA1, CLU, HSPA2, NPPA, THBS4, TNXB, UCHL1, WARS1	1213	0.659522	6.56105e-05	0.00329657	0.172925	0.0899864	0.0415036	0.0237022	0.082939	MACROH2A1, FN1, TNXB, PYCARD, EMILIN1, INHBE	1213	0.494641	#N/A	#N/A	#N/A	#N/A	#N/A	#N/A	0	#N/A	#N/A
GOBP_NEURON_DEVELOPMENT	0.000524831	0.00302062	0.132783	0.00133622	0.063181	0.0455333	0.131447	APOA4, VIM, UCHL1, FKBP4, DPYSL3, RTN4	1204	0.498339	0.00776064	0.0197664	-0.0190359	-0.0685559	0.0424377	0.0299486	0.04952	APOA4, DPYSL3, FKBP4, RTN4, UCHL1, VIM	1204	0.498339	0.00728923	0.0169907	0.0209229	-0.0250326	0.0410479	0.0438468	0.0459555	APOA4, DPYSL3, FKBP4, RTN4, UCHL1, VIM	1204	0.498339	0.0010064	0.00535504	0.049773	0.00260045	0.033028	0.0226895	0.0471725	PGRMC1, AGRN, LAMA5, FN1, LAMB1, RAC2, FLNA, TSPO, NEDD4, LAMB2, YWHAZ, ANK3, DPYSL2, NIBAN2	1204	1.16279	0.659243	0.940459	0.165572	0.141413	0.0792715	0.0692595	0.0241592	PGRMC1, FN1, RAC2, FLNA, YWHAZ, DPYSL2	1204
GOBP_NEGATIVE_REGULATION_OF_CELLULAR_COMPONENT_ORGANIZATION	0.000413397	0.00302062	0.0973528	-0.0162163	0.046596	0.0327068	0.113569	SEC22B, SVIL, APOA1, APOC1, APOC3, APOA4, VIM, CLU, HSPA2, FKBP4, DPYSL3, RTN4	774	1.55039	0.00776064	0.0197664	0.0196173	-0.00901737	0.0267555	0.0188629	0.0286347	APOA1, APOA4, APOC3, CLU, DPYSL3, FKBP4, HSPA2, RTN4, SEC22B, SVIL, VIM	774	1.42119	0.0088793	0.0198406	0.0645804	0.0279691	0.0367968	0.0335664	0.0366113	APOA1, APOA4, APOC1, APOC3, CLU, DPYSL3, FKBP4, HSPA2, RTN4, SEC22B, SVIL, VIM	774	1.55039	0.0289535	0.0499158	0.119123	0.0848744	0.0328621	0.0331548	0.0342491	PGRMC1, GSN, ITGAV, ANXA2, VIL1, LGALS3, FLNA, TSPO, EMILIN1	774	1.16279	#N/A	#N/A	#N/A	#N/A	#N/A	#N/A	0	#N/A	#N/A
GOBP_RESPONSE_TO_OXYGEN_CONTAINING_COMPOUND	0.00032438	0.00302062	0.0697266	-0.040341	0.032964	0.0419123	0.110068	AHSG, APOB, APOA4, CA3, COL1A1, SOD3, VIM, CLU, GOT1, NAMPT, CACNA2D1, ABAT, COL6A2, POSTN, FBLN5, STAT3	1830	0.874317	0.000270041	0.00174939	0.122012	0.0507563	0.032984	0.0109293	0.0712556	ABAT, AHSG, APOA4, APOB, CA3, CACNA2D1, CLU, COL1A1, COL5A2, COL6A2, FBLN5, GOT1, NAMPT, POSTN, SOD3, STAT3, VIM	1830	0.928962	0.000298421	0.00175797	0.148615	0.071797	0.0394515	0.038588	0.0768179	ABAT, AHSG, APOA4, APOB, CA3, CACNA2D1, CLU, COL1A1, COL5A2, COL6A2, FBLN5, GOT1, NAMPT, POSTN, SOD3, STAT3, VIM	1830	0.928962	0.000223894	0.00355806	0.141477	0.100349	0.0282025	0.0192138	0.0411278	AGRN, ARPC1B, AKR1B10, COL4A1, ANXA1, COL5A2, CTSG, ADH4, TPM1, G6PD, PKM, AKR1C4, CAPN2, FLNA, GPX3, GPT, MSN, MAOB, TSPO, SLC39A14, PCK2, MZB1, FBLN5, PYCARD	1830	1.31148	0.659243	0.940459	0.157474	0.138624	0.0707334	0.0424548	0.0188505	ARPC1B, AKR1B10, ANXA1, ADH4, PKM, AKR1C4, CAPN2, FLNA, GPT, MSN, MAOB, PCK2, PYCARD	1830
GOBP_POSITIVE_REGULATION_OF_CELLULAR_COMPONENT_ORGANIZATION	0.00032438	0.00302062	0.234974	0.145288	0.0278986	0.0260375	0.0896861	APOA1, TF, CLU, TNXB, WARS1, NES, DPYSL3, FSCN1, SYNPO2L	1137	0.791557	0.0251911	0.0514174	0.194794	0.165878	0.026326	0.0274092	0.0289161	APOA1, CLU, DPYSL3, FSCN1, NES, SYNPO2L, TF, TNXB, WARS1	1137	0.791557	0.0142856	0.0304509	0.312525	0.277994	0.0386707	0.0596253	0.0345316	APOA1, CLU, DPYSL3, FSCN1, NES, SYNPO2L, TF, TNXB, WARS1	1137	0.791557	0.00201581	0.00827442	0.109763	0.0630532	0.0359152	0.0236574	0.0467099	AGRN, MACROH2A1, FN1, ANXA1, GSN, ANXA2, VIL1, TPM1, RAC2, CAPN2, LGALS3, FLNA, TNXB, MSN, S100A10, DCTN1, NUMA1, SEPTIN9, PYCARD, EMILIN1	1137	1.75901	0.48835	0.940459	-0.0984199	-0.158606	0.0882584	0.0917028	0.0601859	MACROH2A1, FN1, ANXA1, GSN, ANXA2, RAC2, CAPN2, FLNA, TNXB, MSN, NUMA1, SEPTIN9, PYCARD	1137
GOBP_BIOLOGICAL_PROCESS_INVOLVED_IN_INTERSPECIES_INTERACTION_BETWEEN_ORGANISMS	0.000413397	0.00302062	0.141666	0.0581831	0.0405283	0.0152608	0.0834825	PLG, F12, CRP, TF, APOB, APOA4, CA3, VIM, CLU, ANXA3, MFAP4, PGLYRP2, IGHG1	2191	0.593336	0.0400701	0.0737093	0.0483479	0.0121104	0.0416727	0.0355071	0.0362375	ANXA3, APOA4, APOB, CA3, CLU, F12, IGHG1, MFAP4, PGLYRP2, PLG, TF, VIM	2191	0.547695	0.00102587	0.00420738	0.10367	0.0318133	0.0452104	0.0475512	0.0718563	ANXA3, APOA4, APOB, CA3, CLU, CRP, F12, IGHG1, MFAP4, PGLYRP2, PLG, TF, VIM	2191	0.593336	0.0129414	0.02775	-0.0194925	-0.0474765	0.0288593	0.027185	0.027984	JCHAIN, IGKV3-20, IGHG1, FN1, ANXA1, GSN, ITGAV, CTSG, VIL1, CAPN2, LGALS3, HK1, MAOB, TSPO, GBP1, MNDA, NEDD4, SERPINB9, ZYX, IFI16, PCK2, DDX1, PYCARD, EMILIN1, IGHV3-74, IGLL5	2191	1.18667	0.659243	0.940459	0.0663488	0.050429	0.041974	0.0219754	0.0159198	IGHG1, FN1, ANXA1, GSN, CAPN2, MAOB, GBP1, SERPINB9, PCK2, DDX1, PYCARD	2191
GOBP_CARBOHYDRATE_DERIVATIVE_METABOLIC_PROCESS	0.00032438	0.00302062	0.0501928	0.146472	0.036979	0.0116891	-0.0962787	AK1, NPPA, PFKM, PGAM2, BGN, ADSS1, PGLYRP2, AASS, STAT3, APOBEC2, NT5E	1099	1.00091	0.00066395	0.00282653	-0.0488052	0.00807267	0.0250831	0.0278869	-0.0568778	ADSS1, AK1, APOBEC2, BGN, ITIH5, NPPA, NT5E, PFKM, PGAM2, PGLYRP2, RAB23, STAT3, AASS	1099	1.18289	1.00235e-05	0.000231972	-0.0147555	0.081113	0.0382585	0.0193247	-0.0958686	ADSS1, AK1, APOBEC2, BGN, ITIH5, NPPA, NT5E, PFKM, PGAM2, PGLYRP2, RAB23, STAT3, AASS	1099	1.18289	0.00838882	0.0208993	0.124482	0.148931	0.0257916	0.0155362	-0.0244493	AKR1B10, G6PD, PKM, AKR1C4, HK1, GALK1, DPYD, DPYS, ACSM2B, CMAS, GNE	1099	1.00091	0.57075	0.940459	0.157892	0.167694	0.0594216	0.0127087	-0.00980202	AKR1B10, PKM, AKR1C4, GALK1, DPYD, DPYS, ACSM2B, CMAS	1099
GOBP_CELLULAR_CARBOHYDRATE_METABOLIC_PROCESS	0.00032438	0.00302062	0.413428	0.512973	0.0341915	0.0116859	-0.0995448	PFKM, PYGM, GOT1, IDH2, STAT3	305	1.63934	0.000160061	0.00153865	0.303018	0.389867	0.0469136	0.0198305	-0.0868497	GOT1, IDH2, PFKM, PYGM, STAT3	305	1.63934	7.3486e-06	0.00021645	0.410491	0.505494	0.0375793	0.0271621	-0.0950035	GOT1, IDH2, PFKM, PYGM, STAT3	305	1.63934	0.000483798	0.00400994	0.108169	0.176763	0.0491678	0.029538	-0.0685936	HK1, GPT, PHKA2, GALK1, SORD, PCK2, ENOSF1, ISYNA1, GNE	305	2.95082	#N/A	#N/A	#N/A	#N/A	#N/A	#N/A	0	#N/A	#N/A
GOBP_SMALL_MOLECULE_CATABOLIC_PROCESS	0.000663767	0.00302062	0.302596	0.40709	0.0661043	0.024586	-0.104493	BCAT2, PFKM, GOT1, HIBADH, CRAT, ABAT, DECR1, AASS, APOBEC2	406	2.21675	0.000116019	0.00153865	0.183857	0.300067	0.0592137	0.0200087	-0.116209	ABAT, APOBEC2, BCAT2, CRAT, DECR1, GOT1, HIBADH, PFKM, AASS	406	2.21675	2.87266e-05	0.00040467	0.272959	0.371826	0.0524099	0.0246791	-0.0988675	ABAT, APOBEC2, BCAT2, CRAT, DECR1, GOT1, HIBADH, PFKM, AASS	406	2.21675	0.000150146	0.00329657	0.263781	0.325981	0.048406	0.0197197	-0.0622001	AKR1B10, ALDH1L1, ALDH2, PCCA, ADH4, BCKDHA, ACADS, HK1, GPT, CBS, GALK1, MAT1A, SORD, DPYD, PCK2, ALDH1L2, ENOSF1, SCLY, ACOX2, SARDH	406	4.92611	0.659243	0.940459	0.280748	0.328368	0.0965396	0.0213633	-0.0476196	AKR1B10, ALDH1L1, ALDH2, PCCA, ADH4, BCKDHA, ACADS, GPT, CBS, GALK1, MAT1A, SORD, DPYD, PCK2, SCLY, ACOX2, SARDH	406
GOBP_RIBOSE_PHOSPHATE_METABOLIC_PROCESS	0.00032438	0.00302062	0.114388	0.22018	0.0426141	0.0300817	-0.105792	AK1, NPPA, PFKM, PGAM2, ADSS1, AASS, STAT3, NT5E	422	1.89573	9.3306e-05	0.00153865	-0.0270137	0.0548439	0.0322224	0.0277786	-0.0818577	ADSS1, AK1, NPPA, NT5E, PFKM, PGAM2, RAB23, STAT3, AASS	422	2.1327	7.3486e-06	0.00021645	0.0189238	0.153214	0.0472683	0.0257767	-0.13429	ADSS1, AK1, NPPA, NT5E, PFKM, PGAM2, RAB23, STAT3, AASS	422	2.1327	0.00621106	0.0165245	0.153097	0.180149	0.0224551	0.0170038	-0.0270528	G6PD, PKM, HK1, GALK1, DPYD, DPYS, ACSM2B	422	1.65877	0.57075	0.940459	0.230807	0.247413	0.0419607	0.00700449	-0.0166062	PKM, GALK1, DPYD, DPYS, ACSM2B	422
GOBP_NUCLEOBASE_CONTAINING_SMALL_MOLECULE_METABOLIC_PROCESS	0.00032438	0.00302062	0.09512	0.241065	0.0519432	0.0215267	-0.145945	AK1, NPPA, PFKM, PGAM2, NAMPT, DPYSL3, ADSS1, NAXE, AASS, STAT3, APOBEC2, NT5E	599	2.00334	8.35921e-05	0.00153865	-0.00415621	0.0999464	0.0406202	0.0193162	-0.104103	ADSS1, AK1, APOBEC2, DPYSL3, NAMPT, NAXE, NPPA, NT5E, PFKM, PGAM2, RAB23, STAT3, AASS	599	2.17028	7.3486e-06	0.00021645	-0.0312743	0.124397	0.0560702	0.02985	-0.155671	ADSS1, AK1, APOBEC2, DPYSL3, NAMPT, NAXE, NPPA, NT5E, PFKM, PGAM2, RAB23, STAT3, AASS	599	2.17028	0.00201581	0.00827442	0.224285	0.25406	0.0206918	0.016275	-0.0297754	MTHFD1, PKM, HK1, GALK1, DPYD, DPYS, DPYSL2, ACSM2B, GNE	599	1.5025	0.344704	0.940459	0.260597	0.268749	0.033222	0.00294228	-0.00815234	MTHFD1, PKM, GALK1, DPYD, DPYS, DPYSL2, ACSM2B	599
GOCC_LYSOSOMAL_LUMEN	0.000836292	0.00303156	-0.03228	-0.178214	0.101641	0.0255141	0.145934	APOB, VCAN, OGN, BGN, LUM, PRELP, FMOD, TXNDC5	115	6.95652	0.000160061	0.000699927	0.0762471	-0.125201	0.100514	0.06641	0.201448	APOB, BGN, FMOD, LUM, OGN, PRELP, TXNDC5, VCAN	115	6.95652	6.79553e-05	0.000518159	0.165073	-0.00280308	0.0769637	0.0728124	0.167876	APOB, BGN, FMOD, LUM, OGN, PRELP, TXNDC5, VCAN	115	6.95652	0.00143106	0.00572423	0.0465736	-0.0245305	0.055709	0.0364602	0.071104	AGRN, CTSS, LUM, PRELP, HSPG2, GPC6	115	5.21739	#N/A	#N/A	#N/A	#N/A	#N/A	#N/A	0	#N/A	#N/A
GOBP_SKELETAL_SYSTEM_DEVELOPMENT	0.000836292	0.0031638	-0.0149206	-0.177327	0.0745784	0.054216	0.162406	AHSG, COL1A1, VCAN, BGN, PRELP, EFEMP1, TGFBI, HAPLN1	560	1.42857	0.000219502	0.00167722	0.0624046	-0.0620855	0.0581761	0.0283738	0.12449	AHSG, BGN, COL1A1, COL5A2, EFEMP1, HAPLN1, PRELP, RAB23, TGFBI, VCAN	560	1.78571	0.000633928	0.00306556	0.120499	0.0143358	0.0673779	0.0583695	0.106163	AHSG, BGN, COL1A1, COL5A2, EFEMP1, HAPLN1, PRELP, RAB23, TGFBI, VCAN	560	1.78571	0.0129414	0.02775	0.104057	0.0719802	0.0412675	0.0211053	0.0320763	COL5A2, ANXA2, MTHFD1, ARSL, PRELP, COL10A1, EFEMP1, SLC39A14, TGFBI	560	1.60714	0.949771	0.993607	0.100968	0.0910135	0.0993756	0.0307809	0.00995482	ANXA2, MTHFD1, ARSL, PRELP, TGFBI	560
GOBP_MEMBRANE_ORGANIZATION	0.000836292	0.0031638	0.252665	0.161711	0.0287424	0.0514375	0.0909539	SEC22B, APOA1, APOB, APOA4, CLU, ATP2A2, MFGE8, NAXE, RTN4, IGHG1	949	1.05374	0.926128	0.941932	0.136594	0.134731	0.0227525	0.0100651	0.0018635	APOA1, APOA4, APOB, ATP2A2, CLU, COL5A1, IGHG1, MFGE8, NAXE, RTN4, SEC22B	949	1.15911	0.0187734	0.03778	0.141637	0.101374	0.0394241	0.0515294	0.0402636	APOA1, APOA4, APOB, ATP2A2, CLU, COL5A1, IGHG1, MFGE8, NAXE, RTN4, SEC22B	949	1.15911	0.0112259	0.0254651	0.0520142	0.0199499	0.0289905	0.0171301	0.0320644	AGRN, STX7, IGHG1, ANXA1, GSN, ANXA2, RAC2, COL5A1, TSPO, MYH9, FNTA, MTTP, S100A10, ANK3, DCTN1, SEPTIN8, SAR1B, IGHV3-74, IGLL5	949	2.00211	0.752784	0.965836	0.252948	0.24931	0.0661374	0.0242413	0.00363712	IGHG1, ANXA1, GSN, ANXA2, RAC2, MYH9, MTTP, SAR1B	949
GOBP_CELLULAR_RESPONSE_TO_OXYGEN_CONTAINING_COMPOUND	0.000836292	0.0031638	0.127605	0.0413185	0.0403927	0.0310177	0.0862861	AHSG, APOA4, COL1A1, SOD3, VIM, CLU, GOT1, NAMPT, CACNA2D1, POSTN, FBLN5, STAT3	1332	0.900901	0.00288062	0.00867097	0.135393	0.0984065	0.0294356	0.0164485	0.0369866	AHSG, APOA4, CACNA2D1, CLU, COL1A1, COL5A2, FBLN5, GOT1, NAMPT, POSTN, SOD3, STAT3, VIM	1332	0.975976	0.000560587	0.00288302	0.162862	0.104382	0.039583	0.0221209	0.058481	AHSG, APOA4, CACNA2D1, CLU, COL1A1, COL5A2, FBLN5, GOT1, NAMPT, POSTN, SOD3, STAT3, VIM	1332	0.975976	0.000272427	0.00355806	0.157341	0.11297	0.0311095	0.0167067	0.0443713	AGRN, AKR1B10, COL4A1, ANXA1, COL5A2, CTSG, ADH4, TPM1, PKM, AKR1C4, CAPN2, FLNA, GPT, MSN, TSPO, SLC39A14, PCK2, MZB1, FBLN5, PYCARD	1332	1.5015	0.659243	0.940459	0.176046	0.151942	0.0795658	0.0568095	0.0241041	AKR1B10, ANXA1, ADH4, PKM, AKR1C4, CAPN2, FLNA, GPT, MSN, PCK2, PYCARD	1332
GOBP_TISSUE_DEVELOPMENT	0.00104966	0.00350631	0.0441238	-0.0542693	0.0430865	0.0353011	0.0983931	SVIL, NPPA, COL18A1, AHSG, CLEC3B, COL1A1, VIM, ATP2A2, BGN, NAMPT, EFEMP1, POSTN, PGM5, TGFBI, PTER, RTN4, ASPN	2097	0.810682	0.000143876	0.00153865	0.126352	0.0389812	0.0347634	0.0150551	0.0873711	AHSG, ASPN, ATP2A2, BGN, CLEC3B, COL18A1, COL1A1, COL5A1, COL5A2, EFEMP1, NAMPT, NPPA, PGM5, POSTN, PTER, RTN4, SVIL, TGFBI, VIM	2097	0.906056	3.32475e-05	0.000414315	0.170395	0.0853586	0.047916	0.0179314	0.0850359	AHSG, ASPN, ATP2A2, BGN, CLEC3B, COL18A1, COL1A1, COL5A1, COL5A2, EFEMP1, NAMPT, NPPA, PGM5, POSTN, PTER, RTN4, SVIL, TGFBI, VIM	2097	0.906056	0.0010064	0.00535504	0.0649395	0.013808	0.0403525	0.0271809	0.0511316	AGRN, LAMA5, TGFB1I1, MACROH2A1, COL4A1, FN1, ANXA1, COL5A2, ITGAV, LAMB1, COL4A2, GSTA2, VIL1, TPM1, LAMC1, G6PD, MTHFD1, LGALS3, COL5A1, FLNA, MSN, LAMB2, HSPG2, FABP5, EFEMP1, NUMA1, SLC39A14, CNN3, TGFBI, CSRP2, PCK2, NIBAN2, COL12A1, ASPN, GPC6	2097	1.66905	0.48835	0.940459	0.119194	0.0859598	0.0675609	0.082434	0.0332337	MACROH2A1, FN1, ANXA1, MTHFD1, FLNA, MSN, HSPG2, NUMA1, TGFBI, PCK2	2097
GOBP_NERVOUS_SYSTEM_PROCESS	0.00104966	0.00350631	0.0358039	-0.0450633	0.0402991	0.0261546	0.0808672	COL18A1, COL1A1, UCHL1, GSTM2, LUM, JAM2, ABAT, EFEMP1, TGFBI, NDUFB9	1820	0.549451	0.0026411	0.0081139	0.139654	0.108162	0.0249101	0.0114702	0.0314922	ABAT, COL18A1, COL1A1, EFEMP1, GSTM2, JAM2, LUM, NDUFB9, TGFBI, UCHL1	1820	0.549451	0.0224107	0.0440065	0.0522074	0.0199919	0.0385092	0.0264844	0.0322155	ABAT, COL18A1, COL1A1, EFEMP1, GSTM2, JAM2, LUM, NDUFB9, TGFBI, UCHL1	1820	0.549451	0.00455617	0.0130047	0.06433	0.0142636	0.0390685	0.0294442	0.0500664	PGRMC1, LUM, LAMB2, FABP5, EFEMP1, ANK3, DCTN1, TGFBI	1820	0.43956	#N/A	#N/A	#N/A	#N/A	#N/A	#N/A	0	#N/A	#N/A
GOBP_GENERATION_OF_PRECURSOR_METABOLITES_AND_ENERGY	0.00104966	0.00350631	0.265983	0.383254	0.0452383	0.0475372	-0.117271	NDUFB3, NDUFA10, PFKM, PYGM, PGAM2, IDH2, LYRM7, NDUFB9, STAT3, ACSS3	540	1.85185	8.35921e-05	0.00153865	0.229386	0.339087	0.0553966	0.0204165	-0.109701	ACSS3, IDH2, LYRM7, NDUFA10, NDUFB3, NDUFB9, PFKM, PGAM2, PYGM, STAT3	540	1.85185	8.58703e-06	0.00023185	0.215926	0.337081	0.0505365	0.0347389	-0.121156	ACSS3, IDH2, LYRM7, NDUFA10, NDUFB3, NDUFB9, PFKM, PGAM2, PYGM, STAT3	540	1.85185	0.000330691	0.00367231	0.250073	0.283209	0.0301787	0.0112192	-0.0331355	RDH16, ALDH1L1, NDUFB10, GSR, ALDH2, ADH4, G6PD, PKM, AKR1C4, HK1, MAOB, PHKA2, GALK1, ALDH1L2, STEAP4	540	2.77778	0.850107	0.985351	0.385504	0.391991	0.0724479	0.0293497	-0.0064877	RDH16, ALDH1L1, NDUFB10, GSR, ALDH2, ADH4, PKM, AKR1C4, MAOB, GALK1	540
REACTOME_DISEASES_ASSOCIATED_WITH_GLYCOSAMINOGLYCAN_METABOLISM	0.00163489	0.00354226	0.0348636	-0.132816	0.105478	0.020725	0.167679	VCAN, OGN, BGN, LUM, PRELP, FMOD	41	14.6341	0.000197701	0.000500843	0.180222	0.00404502	0.0867238	0.067791	0.176177	BGN, FMOD, LUM, OGN, PRELP, VCAN	41	14.6341	0.000910982	0.00273295	0.214161	0.0530898	0.0941539	0.103213	0.161071	BGN, FMOD, LUM, OGN, PRELP, VCAN	41	14.6341	0.000840983	0.00469549	0.130208	0.0383602	0.0645715	0.0448751	0.0918479	AGRN, LUM, PRELP, HSPG2, GPC6	41	12.1951	#N/A	#N/A	#N/A	#N/A	#N/A	#N/A	0	#N/A	#N/A
REACTOME_GLYCOSAMINOGLYCAN_METABOLISM	0.00163489	0.00354226	0.0348636	-0.132816	0.105478	0.020725	0.167679	VCAN, OGN, BGN, LUM, PRELP, FMOD	126	4.7619	0.000197701	0.000500843	0.180222	0.00404502	0.0867238	0.067791	0.176177	BGN, FMOD, LUM, OGN, PRELP, VCAN	126	4.7619	0.000910982	0.00273295	0.214161	0.0530898	0.0941539	0.103213	0.161071	BGN, FMOD, LUM, OGN, PRELP, VCAN	126	4.7619	0.000840983	0.00469549	0.130208	0.0383602	0.0645715	0.0448751	0.0918479	AGRN, LUM, PRELP, HSPG2, GPC6	126	3.96825	#N/A	#N/A	#N/A	#N/A	#N/A	#N/A	0	#N/A	#N/A
GOBP_INNATE_IMMUNE_RESPONSE	0.00131247	0.00412117	0.132519	0.0395949	0.0649273	0.0276568	0.0929246	F12, CRP, APOA4, VIM, CLU, MFAP4, PGLYRP2, IGHG1	1284	0.623053	0.218018	0.295316	0.03899	0.019042	0.0421361	0.0474765	0.019948	APOA4, CLU, F12, IGHG1, MFAP4, PGLYRP2, VIM	1284	0.545171	0.00129689	0.00525241	0.0649108	-0.0139161	0.0609811	0.0337985	0.0788269	APOA4, CLU, CRP, F12, IGHG1, MFAP4, PGLYRP2, VIM	1284	0.623053	0.0148849	0.029839	-0.0686093	-0.108873	0.041184	0.0348592	0.0402638	JCHAIN, IGHG1, ANXA1, GSN, LGALS3, HK1, GBP1, MNDA, SERPINB9, ZYX, IFI16, DDX1, PYCARD, IGHV3-74, IGLL5	1284	1.16822	0.41283	0.940459	-0.0415092	-0.0898821	0.093011	0.0259463	0.0483728	IGHG1, ANXA1, GSN, GBP1, SERPINB9, DDX1, PYCARD	1284
HALLMARK_EPITHELIAL_MESENCHYMAL_TRANSITION	0.00104966	0.00419864	-0.0398637	-0.22702	0.0961851	0.0641955	0.187156	COL1A1, VIM, VCAN, BGN, LUM, COL6A2, FMOD, DPYSL3, POSTN, TGFBI, ABI3BP, FBLN5, NT5E, COL6A3	204	6.86275	9.3306e-05	0.000575505	0.233163	0.0408719	0.0783077	0.0246365	0.192291	ABI3BP, BGN, COL1A1, COL5A1, COL5A2, COL6A2, COL6A3, DPYSL3, FBLN5, FMOD, LUM, NT5E, PCOLCE, POSTN, TGFBI, VCAN, VIM	204	8.33333	6.79553e-05	0.000271821	0.214268	0.0593409	0.0752445	0.0600848	0.154927	ABI3BP, BGN, COL1A1, COL5A1, COL5A2, COL6A2, COL6A3, DPYSL3, FBLN5, FMOD, LUM, NT5E, PCOLCE, POSTN, TGFBI, VCAN, VIM	204	8.33333	0.0010064	0.003774	0.223432	0.077534	0.0989437	0.0648352	0.145898	COL4A1, FN1, COL5A2, ITGAV, COL4A2, TPM1, LAMC1, COL5A1, FLNA, LUM, TPM4, CALD1, NID2, TGFBI, COL12A1, FBLN5	204	7.84314	0.752784	0.903341	0.155203	0.144411	0.243937	0.0744812	0.0107929	FN1, FLNA, LUM, TPM4, CALD1, TGFBI	204
GOMF_TRANSFERASE_ACTIVITY_TRANSFERRING_PHOSPHORUS_CONTAINING_GROUPS	0.00202882	0.00434747	0.487262	0.505831	0.0140018	0.00710344	-0.0185686	AK1, CKM, PFKM, CKMT2, EFEMP1	975	0.512821	0.0142704	0.0211754	0.375748	0.403515	0.0327941	0.014489	-0.0277672	AK1, CKM, CKMT2, EFEMP1, LTBP4, PFKM	975	0.615385	0.582319	0.622023	0.359449	0.360291	0.0225436	0.0082712	-0.000841908	AK1, CKM, CKMT2, EFEMP1, LTBP4, PFKM	975	0.615385	0.00201581	0.00522617	-0.103501	-0.0553577	0.0375319	0.0259929	-0.0481437	PRKAB2, CKB, PKM, HK1, PHKA2, GALK1, EFEMP1, CMAS, GNE	975	0.923077	#N/A	#N/A	#N/A	#N/A	#N/A	#N/A	0	#N/A	#N/A
GOMF_HEPARIN_BINDING	0.00308915	0.00556048	-0.0580322	-0.194113	0.0853586	0.0411112	0.136081	APOB, CLEC3B, SERPIND1, SOD3, TNXB, THBS4, PRELP, LTBP2, POSTN, SAA1	193	5.18135	9.3306e-05	0.00062966	0.000920876	-0.205499	0.082634	0.0347298	0.20642	APOB, CLEC3B, COL5A1, LTBP2, PCOLCE, POSTN, PRELP, SERPIND1, SOD3, THBS4, TNXB	193	5.69948	2.87266e-05	0.000195329	-0.039486	-0.196503	0.0529718	0.0710984	0.157017	APOB, CLEC3B, COL5A1, LTBP2, PCOLCE, POSTN, PRELP, SERPIND1, SOD3, SAA1, THBS4, TNXB	193	6.21762	0.00331122	0.00724329	0.102217	-0.00571515	0.0847019	0.0717426	0.107933	FN1, CTSG, COL5A1, TNXB, PRELP	193	2.59067	#N/A	#N/A	#N/A	#N/A	#N/A	#N/A	0	#N/A	#N/A
GOMF_SULFUR_COMPOUND_BINDING	0.00308915	0.00556048	-0.00817677	-0.120458	0.0715791	0.0383654	0.112282	APOB, CLEC3B, SERPIND1, SOD3, TNXB, GSTM2, THBS4, PRELP, DPYSL3, LTBP2, POSTN, SAA1	294	4.08163	9.3306e-05	0.00062966	0.0241734	-0.138608	0.0674646	0.0244931	0.162781	APOB, CLEC3B, COL5A1, DPYSL3, GSTM2, LTBP2, PCOLCE, POSTN, PRELP, SERPIND1, SOD3, THBS4, TNXB	294	4.42177	7.81512e-05	0.000262365	-0.0451248	-0.161747	0.0395791	0.0652793	0.116622	APOB, CLEC3B, COL5A1, DPYSL3, GSTM2, LTBP2, PCOLCE, POSTN, PRELP, SERPIND1, SOD3, SAA1, THBS4, TNXB	294	4.7619	0.0254614	0.0363735	0.106085	0.060214	0.0483237	0.0432101	0.0458707	AGRN, FN1, PCCA, CTSG, COL5A1, TNXB, CBS, PRELP	294	2.72109	0.752784	1	0.0240647	0.0119153	0.0612937	0.0917442	0.0121494	FN1, PCCA, TNXB, CBS, PRELP	294
GOBP_SENSORY_PERCEPTION	0.00202882	0.0056376	0.0604572	-0.0457787	0.0532807	0.0440027	0.106236	COL18A1, COL1A1, UCHL1, LUM, EFEMP1, TGFBI, NDUFB9	1231	0.568643	0.000366652	0.00191688	0.234595	0.164205	0.0349498	0.0166961	0.0703904	COL18A1, COL1A1, EFEMP1, LUM, NDUFB9, TGFBI, UCHL1	1231	0.568643	0.000495211	0.00258788	0.176976	0.111813	0.0431123	0.0301072	0.0651631	COL18A1, COL1A1, EFEMP1, LUM, NDUFB9, TGFBI, UCHL1	1231	0.568643	0.00281293	0.00977721	0.0975878	0.0113562	0.0598065	0.0497588	0.0862316	LUM, LAMB2, FABP5, EFEMP1, TGFBI	1231	0.406174	#N/A	#N/A	#N/A	#N/A	#N/A	#N/A	0	#N/A	#N/A
GOCC_GOLGI_LUMEN	0.00202882	0.00588357	0.0471946	-0.128081	0.112528	0.047661	0.175276	SOD3, VCAN, OGN, BGN, LUM, PRELP, FMOD	143	4.8951	0.000177947	0.000699927	0.225508	0.0232381	0.107069	0.0643949	0.20227	BGN, FMOD, LUM, OGN, PRELP, SOD3, VCAN	143	4.8951	0.00129689	0.00395552	0.183399	0.00815321	0.104351	0.112543	0.175246	BGN, FMOD, LUM, OGN, PRELP, SOD3, VCAN	143	4.8951	0.000840983	0.00392459	0.122448	0.036074	0.0607231	0.0422007	0.0863739	AGRN, LUM, PRELP, HSPG2, GPC6	143	3.4965	#N/A	#N/A	#N/A	#N/A	#N/A	#N/A	0	#N/A	#N/A
GOCC_SUPRAMOLECULAR_POLYMER	0.00250818	0.00632498	0.140222	0.0585211	0.0468413	0.0416596	0.0817005	SVIL, AK1, COL1A1, VIM, MYZAP, ACTN1, DES, NES, LUM, MFAP4, FKBP4, DPYSL3, PGM5, SYNPO2L, FBLN5, SAA1, COL6A3	1136	1.49648	0.000177947	0.000699927	0.33438	0.253541	0.0362735	0.0174692	0.0808382	ACTN1, AK1, COL1A1, COL5A1, COL5A2, COL6A3, DES, DPYSL3, FBLN5, FKBP4, LTBP4, LUM, MFAP4, MYH10, MYZAP, NES, PGM5, SVIL, SYNPO2L, VIM	1136	1.76056	0.00595953	0.0125356	0.286523	0.247839	0.0290166	0.0356366	0.0386831	ACTN1, AK1, COL1A1, COL5A1, COL5A2, COL6A3, DES, DPYSL3, FBLN5, FKBP4, LTBP4, LUM, MFAP4, MYH10, MYZAP, NES, PGM5, SVIL, SYNPO2L, SAA1, VIM	1136	1.84859	0.000183568	0.00376142	0.130466	0.0686647	0.0448826	0.0221593	0.0618017	COL4A1, ANXA1, COL5A2, COL4A2, KRT7, TPM1, RAC2, COL5A1, FLNA, MYH9, MYH10, LUM, TPM4, COL10A1, CALD1, AHNAK, ANK3, DYNC1I2, SNTB2, DCTN1, NUMA1, CSRP2, DPYSL2, DCXR, FBLN5, SEPTIN9	1136	2.28873	1	1	0.0606811	0.0347465	0.170676	0.0177492	0.0259346	ANXA1, KRT7, RAC2, FLNA, MYH9, MYH10, LUM, TPM4, CALD1, AHNAK, NUMA1, DPYSL2, DCXR, SEPTIN9	1136
GOBP_CELL_MORPHOGENESIS_INVOLVED_IN_DIFFERENTIATION	0.00250818	0.00656308	0.141093	0.00979227	0.0887821	0.0527515	0.131301	COL18A1, APOA1, UCHL1, ACTN1, RTN4	769	0.650195	0.00979913	0.0235495	0.195331	0.148127	0.0446283	0.0333358	0.0472035	ACTN1, APOA1, COL18A1, RTN4, UCHL1	769	0.650195	0.000230204	0.00146247	0.242122	0.181462	0.035456	0.034519	0.0606604	ACTN1, APOA1, COL18A1, RTN4, UCHL1	769	0.650195	0.00455617	0.0130047	0.0627915	0.0188133	0.0359145	0.0280687	0.0439782	PGRMC1, LAMA5, FN1, ITGAV, LAMB1, LAMC1, RAC2, FLNA, GBP1, MYH9, NEDD4, LAMB2, S100A10, ANK3, DPYSL2, NIBAN2	769	2.08062	0.284215	0.940459	0.164516	0.120077	0.0710357	0.0561095	0.0444385	PGRMC1, FN1, RAC2, FLNA, GBP1, MYH9, DPYSL2	769
GOBP_ORGANONITROGEN_COMPOUND_BIOSYNTHETIC_PROCESS	0.00250818	0.00656308	0.258079	0.318862	0.0361661	0.0262657	-0.0607832	BCAT2, AK1, NPPA, APOA1, APOB, CKM, VIM, EEF2, GOT1, CKMT2, WARS1, NAMPT, ABAT, ADSS1, AASS, STAT3, NT5E	1860	0.913978	8.35921e-05	0.00153865	0.117675	0.204214	0.0346795	0.019889	-0.0865389	ABAT, ADSS1, AK1, APOA1, APOB, BCAT2, CKM, CKMT2, EEF2, GOT1, NAMPT, NPPA, NT5E, STAT3, VIM, WARS1, AASS	1860	0.913978	0.000118118	0.000850448	0.251183	0.322626	0.0379467	0.0365162	-0.0714434	ABAT, ADSS1, AK1, APOA1, APOB, BCAT2, CKM, CKMT2, EEF2, GOT1, NAMPT, NPPA, NT5E, STAT3, VIM, WARS1, AASS	1860	0.913978	0.00455617	0.0130047	0.175655	0.206118	0.0288089	0.0165788	-0.0304635	PGRMC1, BBOX1, ALDH2, MTHFD1, CKB, PKM, CAPN2, TSPO, CBS, GGT5, MTTP, PCBD1, FABP5, DPYD, DDX1, PSAT1	1860	0.860215	0.48835	0.940459	0.126601	0.1489	0.0529062	0.0210034	-0.0222988	PGRMC1, ALDH2, MTHFD1, PKM, CAPN2, CBS, GGT5, MTTP, PCBD1, DPYD, DDX1, PSAT1	1860
GOBP_RESPONSE_TO_ABIOTIC_STIMULUS	0.00308915	0.00782254	-0.0682747	-0.231475	0.106663	0.0891215	0.1632	NPPA, COL1A1, SOD3, HSPA2, MFAP4, ABAT	1226	0.489396	0.00221581	0.0071773	0.0291979	-0.0519736	0.0507281	0.0482609	0.0811715	ABAT, COL1A1, HSPA2, MFAP4, NPPA, SOD3	1226	0.489396	0.000135267	0.000932477	-0.0348455	-0.118432	0.055362	0.0255463	0.0835862	ABAT, COL1A1, HSPA2, MFAP4, NPPA, SOD3	1226	0.489396	0.0254614	0.0446092	-0.0351359	-0.0534601	0.0170736	0.0241578	0.0183241	ANXA1, GSN, CAPN2, CTSS, TSPO, NEDD4, SORD, IFI16, CNN2	1226	0.734095	0.41283	0.940459	-0.0560232	-0.0809429	0.118894	0.0117906	0.0249197	ANXA1, GSN, CAPN2, SORD, CNN2	1226
GOCC_SUPRAMOLECULAR_COMPLEX	0.0046335	0.00866913	0.127955	0.0531486	0.038776	0.0480399	0.0748063	SVIL, AK1, COL1A1, VIM, MYZAP, ACTN1, DES, NES, LUM, MFAP4, FKBP4, CKAP4, DPYSL3, PGM5, SYNPO2L, FBLN5, SAA1, COL6A3	1504	1.19681	0.000219502	0.0007618	0.32113	0.243318	0.034616	0.0175357	0.0778122	ACTN1, AK1, CKAP4, COL1A1, COL5A1, COL5A2, COL6A3, DES, DPYSL3, FBLN5, FKBP4, LTBP4, LUM, MFAP4, MYH10, MYZAP, NES, PGM5, SVIL, SYNPO2L, VIM	1504	1.39628	0.00595953	0.0125356	0.26658	0.231801	0.0276918	0.033532	0.0347789	ACTN1, AK1, CKAP4, COL1A1, COL5A1, COL5A2, COL6A3, DES, DPYSL3, FBLN5, FKBP4, LTBP4, LUM, MFAP4, MYH10, MYZAP, NES, PGM5, SVIL, SYNPO2L, SAA1, VIM	1504	1.46277	0.000150146	0.00376142	0.120625	0.0610122	0.0384113	0.0221439	0.0596125	COL4A1, ANXA1, COL5A2, CTSG, COL4A2, KRT7, TPM1, RAC2, COL5A1, FLNA, MYH9, MYH10, LUM, TPM4, COL10A1, CALD1, AHNAK, ANK3, DYNC1I2, SNTB2, DCTN1, NUMA1, CSRP2, DPYSL2, DCXR, DDX1, FBLN5, SEPTIN9	1504	1.8617	1	1	0.0242282	0.0147146	0.161833	0.0199474	0.00951362	ANXA1, KRT7, RAC2, FLNA, MYH9, MYH10, LUM, TPM4, CALD1, AHNAK, NUMA1, DPYSL2, DCXR, DDX1, SEPTIN9	1504
GOBP_ACTIN_FILAMENT_BASED_PROCESS	0.0046335	0.0107772	0.213325	0.124442	0.0396236	0.0507311	0.0888827	SVIL, APOA1, TF, ACTN1, ATP2A2, TNXB, CACNA2D1, DPYSL3, PGM5, FSCN1, SYNPO2L	875	1.25714	0.00563543	0.0151294	0.211322	0.169276	0.0289461	0.0323045	0.0420458	ACTN1, APOA1, ATP2A2, CACNA2D1, DPYSL3, FSCN1, MYH10, PGM5, SVIL, SYNPO2L, TF, TNXB	875	1.37143	0.00804918	0.0182373	0.348944	0.319865	0.0198883	0.0335771	0.0290787	ACTN1, APOA1, ATP2A2, CACNA2D1, DPYSL3, FSCN1, MYH10, PGM5, SVIL, SYNPO2L, TF, TNXB	875	1.37143	0.0170811	0.0333119	0.0973315	0.0725334	0.026679	0.0236529	0.0247982	ARPC1B, MYO1D, ANXA1, GSN, VIL1, TPM1, RAC2, FLNA, TNXB, MYH9, MYH10, ARHGDIB, S100A10, TPM4, CALD1, IQGAP2, CNN3, ZYX, CSRP2, CNN2, PYCARD	875	2.4	0.949771	0.993607	-0.0178869	-0.049926	0.106264	0.029784	0.0320391	ARPC1B, ANXA1, GSN, RAC2, FLNA, TNXB, MYH9, MYH10, ARHGDIB, TPM4, CALD1, IQGAP2, CNN2, PYCARD	875
GOBP_EMBRYO_DEVELOPMENT	0.00564294	0.0118918	0.0410215	-0.0973828	0.0635103	0.10149	0.138404	PLG, APOA1, APOB, COL1A1, NES, EFEMP1, RTN4	1213	0.577082	0.000731327	0.00306951	0.139941	0.080056	0.036779	0.0249026	0.0598848	APOA1, APOB, COL1A1, COL5A1, COL5A2, EFEMP1, NES, PLG, RTN4	1213	0.741962	0.00102587	0.00420738	0.147679	0.0527361	0.0667203	0.0582962	0.0949426	APOA1, APOB, COL1A1, COL5A1, COL5A2, EFEMP1, NES, PLG, RTN4	1213	0.741962	0.00058309	0.00433296	0.064724	-0.00401125	0.0524671	0.0264329	0.0687352	LAMA5, TGFB1I1, MACROH2A1, FN1, COL5A2, ITGAV, LAMB1, COL4A2, MTHFD1, CAPN2, COL5A1, MYH9, EFEMP1, NIBAN2, COL12A1	1213	1.2366	0.949771	0.993607	0.201135	0.200205	0.0493608	0.0564671	0.000929879	MACROH2A1, FN1, MTHFD1, CAPN2, MYH9	1213
GOBP_CELL_SUBSTRATE_ADHESION	0.00564294	0.0118918	-0.0737264	-0.14325	0.0449872	0.0473064	0.0695234	PLG, APOA1, COL1A1, RRAS, ACTN1, TNXB, ABI3BP, FBLN5	408	1.96078	0.00288062	0.00867097	0.203805	0.144416	0.0429598	0.0321453	0.0593888	ABI3BP, ACTN1, APOA1, COL1A1, FBLN5, PLG, RRAS, TNXB	408	1.96078	3.32475e-05	0.000414315	0.229982	0.151489	0.0388942	0.0223242	0.0784931	ABI3BP, ACTN1, APOA1, COL1A1, FBLN5, PLG, RRAS, TNXB	408	1.96078	0.00170045	0.00755562	-0.0119105	-0.10071	0.0668582	0.0405771	0.0887999	LAMA5, FN1, ITGAV, LAMB1, LAMC1, NID1, RAC2, FLNA, TNXB, GBP1, LAMB2, S100A10, NID2, ZYX, FBLN5, EMILIN1	408	3.92157	0.850107	0.985351	-0.0252559	-0.0389938	0.0823544	0.0825907	0.013738	FN1, RAC2, FLNA, TNXB, GBP1	408
GOBP_SMALL_MOLECULE_METABOLIC_PROCESS	0.00564294	0.0118918	0.209458	0.261701	0.0414909	0.0225629	-0.0522427	BCAT2, ERLIN2, CYB5R3, AK1, NPPA, APOA1, APOC1, APOC3, APOB, APOA4, LDHB, CA3, PFKM, PGAM2, GOT1, TNXB, WARS1, GSTM2, HIBADH, CRAT, NAMPT, IDH2, ABAT, DPYSL3, PGM5, DECR1, ADSS1, NAXE, AASS, STAT3, ACSS3, APOBEC2, NT5E, SFXN3	1912	1.77824	9.3306e-05	0.00153865	0.0993501	0.163598	0.0333682	0.0120677	-0.0642481	ABAT, ACSS3, ADSS1, AK1, APOA1, APOA4, APOB, APOBEC2, APOC3, BCAT2, CA3, CRAT, CYB5R3, DECR1, DPYSL3, ERLIN2, GOT1, GSTM2, HIBADH, IDH2, LDHB, NAMPT, NAXE, NPPA, NT5E, PFKM, PGAM2, PGM5, RAB23, SFXN3, STAT3, TNXB, WARS1, AASS	1912	1.77824	5.90271e-05	0.000531244	0.125477	0.20012	0.0400143	0.0297927	-0.074643	ABAT, ACSS3, ADSS1, AK1, APOA1, APOA4, APOB, APOBEC2, APOC1, APOC3, BCAT2, CA3, CRAT, CYB5R3, DECR1, DPYSL3, ERLIN2, GOT1, GSTM2, HIBADH, IDH2, LDHB, NAMPT, NAXE, NPPA, NT5E, PFKM, PGAM2, PGM5, RAB23, SFXN3, STAT3, TNXB, WARS1, AASS	1912	1.83054	5.30252e-05	0.00329657	0.246456	0.313726	0.041328	0.0184286	-0.0672706	PRKAB2, AKR1B10, RDH16, ALDH1L1, ANXA1, ALDH2, PCCA, LDHB, ADH4, RBP1, G6PD, MTHFD1, BCKDHA, PKM, ACADS, AKR1C4, HK1, TNXB, AHCY, GPT, CBS, GGT5, GALK1, PCBD1, MAT1A, SORD, FABP5, DPYD, DPYS, SLC39A14, DPYSL2, PCK2, ALDH1L2, ACSM2B, ENOSF1, DCXR, ASPG, CMAS, MTARC2, SCLY, ACOX2, DHRS4, BCO2, ISYNA1, SARDH, GNE, PSAT1	1912	2.45816	0.57075	0.940459	0.237985	0.283438	0.10036	0.0354475	-0.0454524	AKR1B10, RDH16, ALDH1L1, ANXA1, ALDH2, PCCA, LDHB, ADH4, RBP1, MTHFD1, BCKDHA, PKM, ACADS, AKR1C4, TNXB, AHCY, GPT, CBS, GGT5, GALK1, PCBD1, MAT1A, SORD, DPYD, DPYS, DPYSL2, PCK2, ACSM2B, DCXR, ASPG, CMAS, MTARC2, SCLY, ACOX2, DHRS4, SARDH, PSAT1	1912
GOMF_IDENTICAL_PROTEIN_BINDING	0.00996754	0.014469	0.228968	0.256527	0.0214164	0.0214949	-0.0275599	HSPB6, APOA1, CRP, AMBP, APOA4, LDHB, COL1A1, PFKM, VIM, ACTN1, PGAM2, DES, WARS1, GSTM2, NAMPT, ABAT, DPYSL3, TGFBI, DECR1, NAXE, FBLN5, PSME2, STAT3, SLC9A3R2, APOBEC2	2237	1.11757	0.000160061	0.00062966	0.297139	0.358813	0.027768	0.0166688	-0.0616734	ABAT, ACTN1, AMBP, APOA1, APOA4, APOBEC2, COL1A1, DECR1, DES, DPYSL3, FBLN5, GSTM2, HSPB6, LDHB, NAMPT, NAXE, PFKM, PGAM2, PSME2, SLC9A3R2, STAT3, TGFBI, VIM, WARS1	2237	1.07287	3.84391e-05	0.000200602	0.224546	0.269652	0.0210244	0.0176416	-0.0451067	ABAT, ACTN1, AMBP, APOA1, APOA4, APOBEC2, COL1A1, CRP, DECR1, DES, DPYSL3, FBLN5, GSTM2, HSPB6, LDHB, NAMPT, NAXE, PFKM, PGAM2, PSME2, STAT3, TGFBI, VIM, WARS1	2237	1.07287	0.00838882	0.0146804	0.226364	0.245029	0.0164334	0.0154453	-0.0186644	PGRMC1, HSPB6, SLC22A1, RDH16, BBOX1, JCHAIN, FN1, AMBP, LDHB, ANXA2, VIL1, TPM1, G6PD, FLNA, GPX3, MAOB, GBP1, CBS, MYH9, S100A10, PCBD1, YWHAZ, TPM4, MAT1A, SORD, FABP5, DPYD, DPYS, TGFBI, DPYSL2, TP53I3, DCXR, SCLY, ACOX2, S100A13, DHRS4, FBLN5, PYCARD, PSAT1, EMILIN1, KCTD12	2237	1.83281	0.57075	0.998813	0.149969	0.163574	0.0434487	0.0288919	-0.0136052	PGRMC1, RDH16, FN1, AMBP, LDHB, ANXA2, FLNA, MAOB, GBP1, CBS, MYH9, PCBD1, YWHAZ, TPM4, MAT1A, SORD, DPYD, DPYS, TGFBI, DPYSL2, DCXR, SCLY, ACOX2, DHRS4, PYCARD, PSAT1, KCTD12	2237
GOBP_PROGRAMMED_CELL_DEATH	0.00827638	0.0153774	0.0503709	-0.0778525	0.0867936	0.0829892	0.128223	CLU, ACTN1, NES, TXNDC5, RTN4	2202	0.227066	0.0925386	0.145139	0.0565413	0.0207999	0.0282608	0.0583074	0.0357414	ACTN1, CLU, NES, RTN4, TXNDC5	2202	0.227066	0.00353794	0.00988182	0.193834	0.140435	0.0387665	0.0485095	0.0533991	ACTN1, CLU, NES, RTN4, TXNDC5	2202	0.227066	0.0112259	0.0254651	-0.0253068	-0.0675812	0.0380105	0.0340219	0.0422743	ANXA1, GSN, ITGAV, ANXA5, VIL1, G6PD, PKM, CAPN2, LGALS3, FLNA, TSPO, MNDA, SERPINB9, YWHAZ, PEA15, IFI16, MZB1, NIBAN2, PYCARD	2202	0.862852	0.659243	0.940459	0.048574	-0.0156905	0.141819	0.0525916	0.0642646	ANXA1, GSN, ANXA5, PKM, CAPN2, FLNA, SERPINB9, YWHAZ, PYCARD	2202
GOBP_ORGANIC_ACID_CATABOLIC_PROCESS	0.00996754	0.0179874	0.305619	0.379087	0.0640618	0.0366759	-0.0734683	BCAT2, GOT1, HIBADH, CRAT, ABAT, DECR1, AASS	265	2.64151	0.000219502	0.00167722	0.143844	0.255361	0.0610525	0.0278245	-0.111517	ABAT, BCAT2, CRAT, DECR1, GOT1, HIBADH, AASS	265	2.64151	5.12176e-05	0.000474129	0.289638	0.375995	0.0499279	0.026961	-0.0863573	ABAT, BCAT2, CRAT, DECR1, GOT1, HIBADH, AASS	265	2.64151	9.97302e-05	0.00329657	0.242078	0.335826	0.0745132	0.0264127	-0.093748	ALDH1L1, PCCA, BCKDHA, ACADS, GPT, CBS, MAT1A, PCK2, ALDH1L2, ENOSF1, SCLY, ACOX2, SARDH	265	4.90566	0.659243	0.940459	0.212087	0.273257	0.129967	0.0259041	-0.0611702	ALDH1L1, PCCA, BCKDHA, ACADS, GPT, CBS, MAT1A, PCK2, SCLY, ACOX2, SARDH	265
GOBP_TRANSMEMBRANE_RECEPTOR_PROTEIN_SERINE_THREONINE_KINASE_SIGNALING_PATHWAY	0.0119599	0.0206341	0.164955	0.0897969	0.0637704	0.0347882	0.0751582	APOA1, TF, VIM, FMOD, LTBP2, STAT3, ASPN	400	1.75	0.00313982	0.00917319	0.098118	0.0404378	0.0505082	0.020702	0.0576802	APOA1, ASPN, FMOD, LTBP2, LTBP4, STAT3, TF, VIM	400	2	0.00026224	0.00157344	0.188639	0.0984611	0.0596856	0.0249	0.0901777	APOA1, ASPN, FMOD, LTBP2, LTBP4, STAT3, TF, VIM	400	2	0.0010064	0.00535504	-0.0795562	-0.159671	0.0490994	0.0440168	0.0801144	TGFB1I1, FNTA, NUMA1, ZYX, ASPN, EMILIN1, INHBE	400	1.75	#N/A	#N/A	#N/A	#N/A	#N/A	#N/A	0	#N/A	#N/A
GOBP_NEGATIVE_REGULATION_OF_RESPONSE_TO_STIMULUS	0.0119599	0.0206341	-0.0378215	-0.110953	0.0633869	0.0415493	0.0731319	PLG, F12, NPPA, APOA1, AMBP, AHSG, UCHL1, CLU, ABAT, PGLYRP2, SAA1, NT5E, ASPN	1929	0.673924	0.821847	0.871567	-0.165929	-0.172613	0.0496389	0.0311003	0.00668358	ABAT, AHSG, AMBP, APOA1, ASPN, CLU, F12, NPPA, NT5E, PGLYRP2, PLG, UCHL1	1929	0.622084	0.00353794	0.00988182	-0.12643	-0.207005	0.0653393	0.04977	0.0805749	ABAT, AHSG, AMBP, APOA1, ASPN, CLU, F12, NPPA, NT5E, PGLYRP2, PLG, SAA1, UCHL1	1929	0.673924	0.00238404	0.00885795	-0.129057	-0.175095	0.0351928	0.0233433	0.0460381	TGFB1I1, AMBP, ANXA1, ITGAV, LGALS3, GBP1, NEDD4, SERPINB9, PTPN12, PEA15, IFI16, NIBAN2, ASPN, PYCARD, NDRG2, EMILIN1	1929	0.829445	0.088973	0.940459	-0.232525	-0.314612	0.076682	0.0684467	0.0820865	AMBP, ANXA1, GBP1, SERPINB9, PYCARD, NDRG2	1929
GOCC_MITOCHONDRIAL_ENVELOPE	0.0142977	0.0236933	0.337796	0.392378	0.0361275	0.0415987	-0.0545822	NDUFB3, NDUFA10, CYB5R3, LDHB, CLU, CKMT2, CRAT, LYRM7, NDUFB9, SFXN3	871	1.14811	7.48394e-05	0.000684512	0.348961	0.451585	0.0568481	0.00865595	-0.102624	CKMT2, CLU, CRAT, CYB5R3, LDHB, LYRM7, NDUFA10, NDUFB3, NDUFB9, SFXN3	871	1.14811	0.000135267	0.000825127	0.292978	0.347419	0.0387371	0.0104986	-0.0544404	CKMT2, CLU, CRAT, CYB5R3, LDHB, LYRM7, NDUFA10, NDUFB3, NDUFB9, SFXN3	871	1.14811	0.0129414	0.0213153	0.073438	0.10232	0.028318	0.0252428	-0.0288824	PGRMC1, NDUFB10, LDHB, RAC2, CAPN2, LGALS3, HK1, MAOB, TSPO, SORD, SLC25A24, MTARC2	871	1.37773	0.57075	0.886568	0.0168443	0.0274981	0.0705105	0.0529764	-0.0106538	PGRMC1, NDUFB10, LDHB, RAC2, CAPN2, MAOB, SORD, MTARC2	871
GOMF_SIGNALING_RECEPTOR_REGULATOR_ACTIVITY	0.0170296	0.0239479	-0.00429457	-0.0694141	0.0721984	0.030944	0.0651195	NPPA, APOA1, OGN, THBS4, NAMPT, EFEMP1	636	0.943396	0.0515272	0.0623751	0.0527291	0.0251817	0.036233	0.021451	0.0275474	APOA1, EFEMP1, NAMPT, NPPA, OGN, THBS4	636	0.943396	0.0118471	0.0214159	0.0716604	0.0223127	0.0551235	0.0323548	0.0493477	APOA1, EFEMP1, NAMPT, NPPA, OGN, THBS4	636	0.943396	9.97302e-05	0.000997302	-0.10773	-0.208328	0.0377658	0.0506159	0.100597	CTSG, LGALS3, FNTA, EFEMP1, INHBE	636	0.786164	#N/A	#N/A	#N/A	#N/A	#N/A	#N/A	0	#N/A	#N/A
REACTOME_DEGRADATION_OF_THE_EXTRACELLULAR_MATRIX	0.0202093	0.0303139	-0.1051	-0.224646	0.0828037	0.104213	0.119546	PLG, COL14A1, COL18A1, COL1A1, COL6A2, COL6A3	149	4.02685	0.000602384	0.00120477	0.271447	0.190125	0.0500289	0.0345647	0.081322	COL14A1, COL18A1, COL1A1, COL5A1, COL5A2, COL6A2, COL6A3, PLG	149	5.36913	0.00317774	0.00667325	0.264414	0.193604	0.0612018	0.041526	0.0708093	COL14A1, COL18A1, COL1A1, COL5A1, COL5A2, COL6A2, COL6A3, PLG	149	5.36913	0.00170045	0.00569652	0.0348675	-0.06072	0.0748411	0.0547915	0.0955875	LAMA5, COL4A1, FN1, COL5A2, LAMB1, CTSG, COL4A2, LAMC1, NID1, CAPN2, COL5A1, CTSS, HSPG2, COL10A1, COL14A1, COL12A1	149	10.7383	#N/A	#N/A	#N/A	#N/A	#N/A	#N/A	0	#N/A	#N/A
GOBP_REGULATION_OF_RESPONSE_TO_EXTERNAL_STIMULUS	0.0281505	0.0424964	0.0182379	-0.0391498	0.0464132	0.0533274	0.0573876	PLG, F12, APOA1, AHSG, THBS4, ABAT, PGLYRP2, SAA1, NT5E	1211	0.743187	0.499351	0.585853	-0.162692	-0.175373	0.0440824	0.0137846	0.0126811	ABAT, AHSG, APOA1, F12, NT5E, PGLYRP2, PLG, THBS4	1211	0.660611	0.00538035	0.0137262	-0.0535132	-0.113752	0.0596554	0.0421688	0.0602392	ABAT, AHSG, APOA1, F12, NT5E, PGLYRP2, PLG, SAA1, THBS4	1211	0.743187	0.0010064	0.00535504	-0.0404254	-0.103831	0.043619	0.0378385	0.0634061	ANXA1, RAC2, FLNA, MNDA, SERPINB9, ZYX, IFI16, PYCARD, EMILIN1	1211	0.743187	1	1	-0.133064	-0.162331	0.150092	0.0100987	0.0292668	ANXA1, RAC2, FLNA, SERPINB9, PYCARD	1211
HALLMARK_APICAL_JUNCTION	0.0238951	0.0477903	0.0171747	-0.0581706	0.0608577	0.0556784	0.0753453	RRAS, ACTN1, VCAN, CRAT, TGFBI, FSCN1	231	2.5974	0.000219502	0.000585338	0.129486	0.0354107	0.0481828	0.0296329	0.0940754	ACTN1, CRAT, FSCN1, MYH10, RRAS, TGFBI, VCAN	231	3.0303	0.0118471	0.0189553	0.149353	0.112437	0.0368572	0.0303049	0.0369154	ACTN1, CRAT, FSCN1, MYH10, RRAS, TGFBI, VCAN	231	3.0303	0.00971542	0.0208188	0.323908	0.266452	0.0522511	0.0334798	0.0574561	RAC2, MSN, MYH9, MYH10, TGFBI, ZYX, CNN2	231	3.0303	0.949771	0.949771	0.0448769	-0.0254113	0.17321	0.102923	0.0702882	RAC2, MSN, MYH9, MYH10, TGFBI, CNN2	231
REACTOME_ECM_PROTEOGLYCANS	0.0450383	0.0627319	-0.213407	-0.300119	0.0976526	0.0559223	0.0867118	COL1A1, VCAN, BGN, TNXB, LUM, COL6A2, FMOD, ASPN, COL6A3, HAPLN1	78	12.8205	0.000160061	0.000500843	0.243616	0.0900565	0.0668065	0.0362833	0.153559	ASPN, BGN, COL1A1, COL5A1, COL5A2, COL6A2, COL6A3, FMOD, HAPLN1, LUM, TNXB, VCAN	78	15.3846	0.000118118	0.000708707	0.208349	0.0973602	0.064251	0.0436415	0.110989	ASPN, BGN, COL1A1, COL5A1, COL5A2, COL6A2, COL6A3, FMOD, HAPLN1, LUM, TNXB, VCAN	78	15.3846	0.000701094	0.00469549	0.100415	-0.0155116	0.0822437	0.0681127	0.115926	AGRN, LAMA5, COL4A1, FN1, COL5A2, ITGAV, LAMB1, COL4A2, LAMC1, COL5A1, TNXB, LUM, LAMB2, HSPG2, ASPN	78	19.2308	#N/A	#N/A	#N/A	#N/A	#N/A	#N/A	0	#N/A	#N/A
REACTOME_ASSEMBLY_OF_COLLAGEN_FIBRILS_AND_OTHER_MULTIMERIC_STRUCTURES	0.0605126	0.0694115	-0.155062	-0.264964	0.107628	0.111302	0.109902	COL14A1, COL18A1, COL1A1, COL6A2, COL6A3	66	7.57576	0.000143876	0.000500843	0.263149	0.166772	0.0437411	0.0283717	0.0963766	COL14A1, COL18A1, COL1A1, COL5A1, COL5A2, COL6A2, COL6A3, PCOLCE	66	12.1212	0.0118471	0.0177706	0.224388	0.162643	0.0654692	0.0419517	0.0617451	COL14A1, COL18A1, COL1A1, COL5A1, COL5A2, COL6A2, COL6A3, PCOLCE	66	12.1212	0.00971542	0.0203417	0.0722312	-0.0214664	0.0865401	0.066788	0.0936976	COL4A1, COL5A2, COL4A2, COL5A1, CTSS, COL10A1, COL14A1, COL12A1	66	12.1212	#N/A	#N/A	#N/A	#N/A	#N/A	#N/A	0	#N/A	#N/A
REACTOME_COLLAGEN_CHAIN_TRIMERIZATION	0.0605126	0.0694115	-0.155062	-0.264964	0.107628	0.111302	0.109902	COL14A1, COL18A1, COL1A1, COL6A2, COL6A3	48	10.4167	0.000177947	0.000500843	0.329157	0.229752	0.0478454	0.0266589	0.0994052	COL14A1, COL18A1, COL1A1, COL5A1, COL5A2, COL6A2, COL6A3	48	14.5833	0.0088793	0.0149172	0.296031	0.229212	0.068226	0.0452078	0.0668194	COL14A1, COL18A1, COL1A1, COL5A1, COL5A2, COL6A2, COL6A3	48	14.5833	0.00331122	0.00821673	0.131659	0.0250759	0.0915732	0.0678795	0.106583	COL4A1, COL5A2, COL4A2, COL5A1, COL10A1, COL14A1, COL12A1	48	14.5833	#N/A	#N/A	#N/A	#N/A	#N/A	#N/A	0	#N/A	#N/A
REACTOME_COLLAGEN_DEGRADATION	0.0605126	0.0694115	-0.155062	-0.264964	0.107628	0.111302	0.109902	COL14A1, COL18A1, COL1A1, COL6A2, COL6A3	72	6.94444	0.000177947	0.000500843	0.329157	0.229752	0.0478454	0.0266589	0.0994052	COL14A1, COL18A1, COL1A1, COL5A1, COL5A2, COL6A2, COL6A3	72	9.72222	0.0088793	0.0149172	0.296031	0.229212	0.068226	0.0452078	0.0668194	COL14A1, COL18A1, COL1A1, COL5A1, COL5A2, COL6A2, COL6A3	72	9.72222	0.00331122	0.00821673	0.131659	0.0250759	0.0915732	0.0678795	0.106583	COL4A1, COL5A2, COL4A2, COL5A1, COL10A1, COL14A1, COL12A1	72	9.72222	#N/A	#N/A	#N/A	#N/A	#N/A	#N/A	0	#N/A	#N/A
GOMF_EXTRACELLULAR_MATRIX_STRUCTURAL_CONSTITUENT_CONFERRING_TENSILE_STRENGTH	0.0605126	0.0778019	-0.148099	-0.253065	0.102795	0.106304	0.104966	COL14A1, COL18A1, COL1A1, COL6A2, COL6A3	47	10.6383	0.000177947	0.00062966	0.376558	0.262838	0.0547355	0.0304981	0.11372	COL14A1, COL18A1, COL1A1, COL5A1, COL5A2, COL6A2, COL6A3	47	14.8936	0.0088793	0.0173886	0.292294	0.226318	0.0673648	0.0446372	0.065976	COL14A1, COL18A1, COL1A1, COL5A1, COL5A2, COL6A2, COL6A3	47	14.8936	0.00331122	0.00724329	0.123214	0.0234676	0.0856999	0.0635258	0.0997467	COL4A1, COL5A2, COL4A2, COL5A1, COL10A1, COL14A1, COL12A1	47	14.8936	#N/A	#N/A	#N/A	#N/A	#N/A	#N/A	0	#N/A	#N/A
GOMF_CALCIUM_ION_BINDING	0.0801557	0.100195	-0.154086	-0.20304	0.0636145	0.027255	0.0489542	F12, CRP, CLEC3B, ANXA3, ACTN1, VCAN, ATP2A2, THBS4, EFEMP1, LTBP2, EHD3, FBLN5, ASPN	772	1.68394	0.000116019	0.00062966	-0.105545	-0.201696	0.0459194	0.0247567	0.0961506	ACTN1, ANXA3, ASPN, ATP2A2, CLEC3B, EFEMP1, EHD3, F12, FBLN5, LTBP2, LTBP4, THBS4, VCAN	772	1.68394	0.000135267	0.000397346	-0.0329122	-0.134294	0.05621	0.0363774	0.101382	ACTN1, ANXA3, ASPN, ATP2A2, CLEC3B, CRP, EFEMP1, EHD3, F12, FBLN5, LTBP2, LTBP4, THBS4, VCAN	772	1.81347	0.000223894	0.00120558	0.0720295	-0.0121014	0.0641851	0.0236373	0.0841309	AGRN, ANXA1, GSN, ANXA2, ANXA5, VIL1, NID1, CAPN2, S100A10, TPM4, HSPG2, EFEMP1, NID2, SLC25A24, S100A13, ASPN, FBLN5	772	2.20207	0.284215	0.965172	-0.0298378	-0.124893	0.143539	0.105737	0.0950552	ANXA1, GSN, ANXA2, ANXA5, CAPN2, TPM4, HSPG2	772
GOMF_SIGNALING_RECEPTOR_BINDING	0.119021	0.140945	-0.0155901	-0.0479107	0.0512376	0.0277833	0.0323206	PLG, NPPA, APOA1, APOC3, CRP, TF, APOB, UCHL1, CLU, ACTN1, OGN, TNXB, GSTM2, THBS4, NAMPT, NES, MFAP4, JAM2, MFGE8, EFEMP1, TGFBI, FBLN5, IGHG1, SAA1, STAT3, SLC9A3R2	1971	1.31913	0.0235157	0.0327795	0.00049864	-0.0333809	0.0428695	0.0140114	0.0338796	ACTN1, APOA1, APOB, APOC3, CLU, COL5A1, EFEMP1, FBLN5, GSTM2, IGHG1, JAM2, LTBP4, MFAP4, MFGE8, NAMPT, NES, NPPA, OGN, PLG, SLC9A3R2, STAT3, TF, TGFBI, THBS4, TNXB, UCHL1	1971	1.31913	0.00485249	0.0103667	0.00331215	-0.0292753	0.0303106	0.0118076	0.0325875	ACTN1, APOA1, APOB, APOC3, CLU, COL5A1, CRP, EFEMP1, FBLN5, GSTM2, IGHG1, JAM2, LTBP4, MFAP4, MFGE8, NAMPT, NES, NPPA, OGN, PLG, STAT3, SAA1, TF, TGFBI, THBS4, TNXB, UCHL1	1971	1.36986	8.09881e-05	0.000997302	0.0677787	-0.0337014	0.0589719	0.0337686	0.10148	LAMA5, TGFB1I1, JCHAIN, IGHG1, FN1, ANXA1, ITGAV, LAMB1, CTSG, LGALS3, COL5A1, FLNA, TNXB, MSN, MYH9, NEDD4, FNTA, LAMB2, HSPG2, EFEMP1, TGFBI, S100A13, FBLN5, PYCARD, EMILIN1, INHBE, ANGPTL6, IGHV3-74, IGLL5	1971	1.47133	0.752784	1	0.114247	0.0971456	0.0917289	0.112877	0.0171016	IGHG1, FN1, ANXA1, FLNA, TNXB, MSN, MYH9, HSPG2, TGFBI, PYCARD	1971
GOBP_CELLULAR_AMINO_ACID_CATABOLIC_PROCESS	0.119021	0.154432	0.256887	0.309889	0.0744046	0.0492482	-0.0530014	BCAT2, GOT1, HIBADH, ABAT, AASS	128	3.90625	0.000243544	0.001728	0.0133789	0.149865	0.0717936	0.037013	-0.136486	ABAT, BCAT2, GOT1, HIBADH, AASS	128	3.90625	7.81512e-05	0.000602881	0.20725	0.302482	0.0562058	0.0347853	-0.0952315	ABAT, BCAT2, GOT1, HIBADH, AASS	128	3.90625	0.000223894	0.00355806	0.165031	0.275517	0.088087	0.0332262	-0.110486	BCKDHA, GPT, CBS, MAT1A, ENOSF1, SARDH	128	4.6875	0.57075	0.940459	0.105784	0.161369	0.13465	0.0844292	-0.0555855	BCKDHA, GPT, CBS, MAT1A, SARDH	128
REACTOME_INTEGRIN_CELL_SURFACE_INTERACTIONS	0.171308	0.185584	-0.101482	-0.152025	0.0645211	0.0827048	0.050543	COL18A1, COL1A1, LUM, JAM2, COL6A2, COL6A3	85	7.05882	0.000143876	0.000500843	0.339233	0.249526	0.0408058	0.0192982	0.0897064	COL18A1, COL1A1, COL5A1, COL5A2, COL6A2, COL6A3, JAM2, LUM	85	9.41176	0.00204696	0.00452485	0.250943	0.19294	0.0628166	0.0292864	0.0580036	COL18A1, COL1A1, COL5A1, COL5A2, COL6A2, COL6A3, JAM2, LUM	85	9.41176	0.00170045	0.00569652	0.15703	0.0719336	0.0741631	0.0463453	0.0850968	AGRN, COL4A1, FN1, COL5A2, ITGAV, COL4A2, COL5A1, LUM, HSPG2, COL10A1	85	11.7647	#N/A	#N/A	#N/A	#N/A	#N/A	#N/A	0	#N/A	#N/A
GOBP_ANIMAL_ORGAN_MORPHOGENESIS	0.171308	0.214306	-0.0131132	-0.0326756	0.0485943	0.0225471	0.0195624	COL18A1, COL1A1, EFEMP1, FHL1, SYNPO2L, RTN4, STAT3, ASPN	1124	0.711744	0.000143876	0.00153865	0.121374	0.0431643	0.0261475	0.0167288	0.0782098	ASPN, COL18A1, COL1A1, COL5A1, COL5A2, EFEMP1, FHL1, RAB23, RTN4, STAT3, SYNPO2L	1124	0.978648	0.00353794	0.00988182	0.117377	0.0561804	0.0637729	0.0261468	0.0611966	ASPN, COL18A1, COL1A1, COL5A1, COL5A2, EFEMP1, FHL1, RAB23, RTN4, STAT3, SYNPO2L	1124	0.978648	0.00170045	0.00755562	0.0751188	0.00116839	0.057217	0.0415044	0.0739504	AGRN, LAMA5, COL5A2, LAMB1, TPM1, LAMC1, MTHFD1, COL5A1, FLNA, MSN, LAMB2, HSPG2, EFEMP1, ASPN, GPC6	1124	1.33452	#N/A	#N/A	#N/A	#N/A	#N/A	#N/A	0	#N/A	#N/A
GOBP_RESPONSE_TO_TRANSFORMING_GROWTH_FACTOR_BETA	0.324015	0.381051	-0.150336	-0.198117	0.0864581	0.0437413	0.0477809	APOA1, CLEC3B, COL1A1, FMOD, LTBP2, STAT3, ASPN	275	2.54545	0.00185415	0.00642485	0.00118436	-0.0650275	0.0542387	0.0239786	0.0662118	APOA1, ASPN, CLEC3B, COL1A1, FMOD, LTBP2, LTBP4, STAT3	275	2.90909	0.000437002	0.00235981	0.0165586	-0.0840947	0.0704989	0.0277729	0.100653	APOA1, ASPN, CLEC3B, COL1A1, FMOD, LTBP2, LTBP4, STAT3	275	2.90909	0.000400461	0.00367231	-0.018825	-0.101508	0.0458273	0.0386779	0.0826832	TGFB1I1, COL4A2, FNTA, ZYX, ASPN, EMILIN1	275	2.18182	#N/A	#N/A	#N/A	#N/A	#N/A	#N/A	0	#N/A	#N/A
GOBP_TRANSFORMING_GROWTH_FACTOR_BETA_RECEPTOR_SIGNALING_PATHWAY	0.50407	0.551492	-0.0826303	-0.12419	0.0993373	0.0323464	0.0415597	APOA1, FMOD, LTBP2, STAT3, ASPN	216	2.31481	0.00611069	0.0162588	-0.0978332	-0.174031	0.0697005	0.0316106	0.0761976	APOA1, ASPN, FMOD, LTBP2, LTBP4, STAT3	216	2.77778	0.000437002	0.00235981	-0.0271327	-0.14771	0.0863265	0.0396217	0.120578	APOA1, ASPN, FMOD, LTBP2, LTBP4, STAT3	216	2.77778	0.00722664	0.0187631	-0.0984735	-0.174784	0.0642266	0.0357299	0.0763109	TGFB1I1, FNTA, ZYX, ASPN, EMILIN1	216	2.31481	#N/A	#N/A	#N/A	#N/A	#N/A	#N/A	0	#N/A	#N/A
REACTOME_MOLECULES_ASSOCIATED_WITH_ELASTIC_FIBRES	#N/A	#N/A	#N/A	#N/A	#N/A	#N/A	0	#N/A	#N/A	#N/A	0.00478363	0.00626821	-0.302443	-0.406091	0.0841588	0.0492196	0.103648	EFEMP1, FBLN5, LTBP2, LTBP4, MFAP4	38	13.1579	0.000339237	0.00129527	-0.156197	-0.329349	0.109233	0.0755959	0.173151	EFEMP1, FBLN5, LTBP2, LTBP4, MFAP4	38	13.1579	8.09881e-05	0.0016417	0.0312488	-0.134765	0.114492	0.033638	0.166013	FN1, ITGAV, EFEMP1, FBLN5, EMILIN1	38	13.1579	#N/A	#N/A	#N/A	#N/A	#N/A	#N/A	0	#N/A	#N/A
REACTOME_ELASTIC_FIBRE_FORMATION	#N/A	#N/A	#N/A	#N/A	#N/A	#N/A	0	#N/A	#N/A	#N/A	0.00478363	0.00626821	-0.302443	-0.406091	0.0841588	0.0492196	0.103648	EFEMP1, FBLN5, LTBP2, LTBP4, MFAP4	45	11.1111	0.000339237	0.00129527	-0.156197	-0.329349	0.109233	0.0755959	0.173151	EFEMP1, FBLN5, LTBP2, LTBP4, MFAP4	45	11.1111	8.09881e-05	0.0016417	0.0312488	-0.134765	0.114492	0.033638	0.166013	FN1, ITGAV, EFEMP1, FBLN5, EMILIN1	45	11.1111	#N/A	#N/A	#N/A	#N/A	#N/A	#N/A	0	#N/A	#N/A
[truncated: 11 more columns]
