# Supplementary material for: A Proteomics Resource Investigating Fibrosis: Proof‐of‐Concept for Identifying Novel Drug Candidates
Source: Proteomics. 2025 Dec 12;26(1):94–9. doi: 10.1002/pmic.70090 (PMC12809004; doi:10.1002/pmic.70090)
Supplement: Supplementary file 2 — Supporting file 2: pmic70090‐sup‐0002‐Tables.zip [file PMIC-26--s002.zip › Supplementary Table 8.xlsx]

## Sheet: Abbreviations
Abbreviation	Full
BH	Benjamini-Hochberg corrected
F	Fibrotic
LFC	Log Fold Change
NF	Non-Fibrotic control
StDev	Standard Deviation

## Sheet: Sheet1
Shared pathways between heart fibrosis and mild-versus-severe liver fibrosis
	Heart																														Liver (mild-versus-severe fibrosis)
Pathways	Uncorrected_p-value_PXD008934	BH_corrected_p-value_PXD008934	Mean_F.expr_PXD008934	Mean_NF.expr_PXD008934	StDv_F_PXD008934	StDv_NF_PXD008934	LFC_FvsNF_PXD008934	overlapping_genes_PXD008934	total_nr_genes_pathway_PXD008934	coverage_PXD008934	Uncorrecteed_p-value_PXD012467	BH_corrected_p-value_PXD012467	Mean_F.expr_PXD012467	Mean_NF.expr_PXD012467	StDv_F_PXD012467	StDv_NF_PXD012467	LFC_FvsNF_PXD012467	overlapping_genes_PXD012467	total_nr_genes_pathway_PXD012467	coverage_PXD012467	Uncorrecteed_p-value_PXD054266	BH_corrected_p-value_PXD054266	Mean_F.expr_PXD054266	Mean_NF.expr_PXD054266	StDv_F_PXD054266	StDv_NF_PXD054266	LFC_FvsNF_PXD054266	overlapping_genes_PXD054266	total_nr_genes_pathway_PXD054266	coverage_PXD054266	Uncorrecteed_p-value_MSV000094959	BH_corrected_p-value_MSV000094959	Mean_F3/F4.expr_MSV000094959	Mean_F1/F2.expr_MSV000094959	StDv_F3/F4_MSV000094959	StDv_F1/F2_MSV000094959	LFC_F3/F4vsF1/F2_MSV000094959	overlapping_genes_MSV000094959	total_nr_genes_pathway_MSV000094959	coverage_MSV000094959	Uncorrecteed_p-value_PXD001474	BH_corrected_p-value_PXD001474	Mean_F3/F4.expr_PXD001474	Mean_F1/F2.expr_PXD001474	StDv_F3/F4_PXD001474	StDv_F1/F2_PXD001474	LFC_F3/F4vsF1/F2_PXD001474	overlapping_genes_PXD001474	total_nr_genes_pathway_PXD001474
GOBP_GENERATION_OF_PRECURSOR_METABOLITES_AND_ENERGY	0.00104966	0.00350631	0.265983	0.383254	0.0452383	0.0475372	-0.117271	NDUFB3, NDUFA10, PFKM, PYGM, PGAM2, IDH2, LYRM7, NDUFB9, STAT3, ACSS3	540	1.85185	8.35921e-05	0.00153865	0.229386	0.339087	0.0553966	0.0204165	-0.109701	ACSS3, IDH2, LYRM7, NDUFA10, NDUFB3, NDUFB9, PFKM, PGAM2, PYGM, STAT3	540	1.85185	8.58703e-06	0.00023185	0.215926	0.337081	0.0505365	0.0347389	-0.121156	ACSS3, IDH2, LYRM7, NDUFA10, NDUFB3, NDUFB9, PFKM, PGAM2, PYGM, STAT3	540	1.85185	0.000407047	0.00246854	0.185817	0.222793	0.0267864	0.0213699	-0.0369758	IDH3B, ALDOA, G6PD, PKM, PFKFB1, HK1, ACO1, GALK1, ETFDH, ALDH1L2, STEAP4, TACO1	540	2.22222	0.929996	0.955131	0.474807	0.482783	0.081173	0.027862	-0.0079754	ALDOA, PKM, ACO1, GALK1, ETFDH	540
GOCC_MITOCHONDRIAL_MATRIX	0.000663767	0.00256657	0.260078	0.365362	0.0691656	0.0175901	-0.105284	BCAT2, NDUFA10, HIBADH, IDH2, ABAT, DECR1, LYRM7, NAXE, AASS, ACSS3	514	1.94553	9.3306e-05	0.000684512	0.127708	0.296267	0.0741891	0.0315222	-0.168559	ABAT, ACSS3, BCAT2, DECR1, HIBADH, IDH2, LYRM7, NAXE, NDUFA10, AASS	514	1.94553	6.79553e-05	0.000518159	0.160821	0.277395	0.0562189	0.0402826	-0.116574	ABAT, ACSS3, BCAT2, DECR1, HIBADH, IDH2, LYRM7, NAXE, NDUFA10, AASS	514	1.94553	0.000267729	0.00151713	0.0372692	0.134452	0.0636264	0.0547629	-0.0971829	IDH3B, BCL2L1, ETFDH, ALDH1L2, BCO2	514	0.972763	#N/A	#N/A	#N/A	#N/A	#N/A	#N/A	0	#N/A	#N/A
GOCC_MITOCHONDRION	0.00032438	0.00235176	0.299836	0.39612	0.0496118	0.0223473	-0.0962841	BCAT2, NDUFB3, NDUFA10, CYB5R3, LDHB, CLU, CKMT2, HIBADH, CRAT, IDH2, ABAT, FKBP4, DECR1, LYRM7, NAXE, AASS, NDUFB9, ACSS3, SFXN3	1849	1.02758	7.48394e-05	0.000684512	0.235319	0.370208	0.062839	0.0198274	-0.134889	ABAT, ACSS3, BCAT2, CKMT2, CLU, CRAT, CYB5R3, DECR1, FKBP4, HIBADH, IDH2, LDHB, LYRM7, NAXE, NDUFA10, NDUFB3, NDUFB9, SFXN3, AASS	1849	1.02758	2.87266e-05	0.000518159	0.234006	0.331909	0.0486063	0.0255012	-0.0979031	ABAT, ACSS3, BCAT2, CKMT2, CLU, CRAT, CYB5R3, DECR1, FKBP4, HIBADH, IDH2, LDHB, LYRM7, NAXE, NDUFA10, NDUFB3, NDUFB9, SFXN3, AASS	1849	1.02758	0.000216214	0.00133659	0.177727	0.238641	0.0533205	0.0225526	-0.0609135	IDH3B, BBOX1, ALPL, LDHB, GSTP1, CLU, CKB, PKM, RAC2, HK1, ACO1, TSPO, CPOX, GPX4, SORD, BCL2L1, ETFDH, ALDH1L2, AGMAT, TACO1, BCO2, SLC25A10, AFG3L2	1849	1.24392	0.429248	0.55189	0.265072	0.299238	0.0811967	0.0448885	-0.0341656	LDHB, GSTP1, CLU, PKM, RAC2, ACO1, CPOX, SORD, ETFDH, AGMAT, SLC25A10, AFG3L2	1849
GOBP_CELLULAR_CARBOHYDRATE_METABOLIC_PROCESS	0.00032438	0.00302062	0.413428	0.512973	0.0341915	0.0116859	-0.0995448	PFKM, PYGM, GOT1, IDH2, STAT3	305	1.63934	0.000160061	0.00153865	0.303018	0.389867	0.0469136	0.0198305	-0.0868497	GOT1, IDH2, PFKM, PYGM, STAT3	305	1.63934	7.3486e-06	0.00021645	0.410491	0.505494	0.0375793	0.0271621	-0.0950035	GOT1, IDH2, PFKM, PYGM, STAT3	305	1.63934	0.0134835	0.0254765	0.130039	0.174269	0.0355526	0.0472473	-0.0442306	PFKFB1, HK1, GALK1, SORD, ISYNA1, GNE	305	1.96721	#N/A	#N/A	#N/A	#N/A	#N/A	#N/A	0	#N/A	#N/A
GOMF_OXIDOREDUCTASE_ACTIVITY	0.00104966	0.00248604	0.398847	0.461704	0.0408516	0.0191125	-0.0628572	NDUFB3, NDUFA10, CYB5R3, LDHB, SOD3, GSTM2, HIBADH, CRAT, IDH2, SELENBP1, DECR1, AASS, NDUFB9	818	1.58924	0.000160061	0.00062966	0.36566	0.479898	0.056385	0.0213103	-0.114237	CRAT, CYB5R3, DECR1, GSTM2, HIBADH, IDH2, LDHB, NDUFA10, NDUFB3, NDUFB9, SELENBP1, SOD3, AASS	818	1.58924	1.00235e-05	0.000195329	0.296314	0.385396	0.0434854	0.0159857	-0.0890822	CRAT, CYB5R3, DECR1, GSTM2, HIBADH, IDH2, LDHB, NDUFA10, NDUFB3, NDUFB9, SELENBP1, SOD3, AASS	818	1.58924	7.11857e-05	0.00117655	0.219993	0.283667	0.0470805	0.0269833	-0.0636735	IDH3B, BBOX1, LDHB, GSTP1, G6PD, GPX3, CPOX, GPX4, SORD, ETFDH, ALDH1L2, STEAP4, BCO2	818	1.58924	0.464214	0.530531	0.305179	0.339107	0.0864904	0.0860415	-0.0339282	LDHB, GSTP1, CPOX, SORD, ETFDH	818
GOBP_ORGANONITROGEN_COMPOUND_BIOSYNTHETIC_PROCESS	0.00250818	0.00656308	0.258079	0.318862	0.0361661	0.0262657	-0.0607832	BCAT2, AK1, NPPA, APOA1, APOB, CKM, VIM, EEF2, GOT1, CKMT2, WARS1, NAMPT, ABAT, ADSS1, AASS, STAT3, NT5E	1860	0.913978	8.35921e-05	0.00153865	0.117675	0.204214	0.0346795	0.019889	-0.0865389	ABAT, ADSS1, AK1, APOA1, APOB, BCAT2, CKM, CKMT2, EEF2, GOT1, NAMPT, NPPA, NT5E, STAT3, VIM, WARS1, AASS	1860	0.913978	0.000118118	0.000850448	0.251183	0.322626	0.0379467	0.0365162	-0.0714434	ABAT, ADSS1, AK1, APOA1, APOB, BCAT2, CKM, CKMT2, EEF2, GOT1, NAMPT, NPPA, NT5E, STAT3, VIM, WARS1, AASS	1860	0.913978	0.000676407	0.00299211	0.164076	0.215548	0.0437126	0.0288689	-0.0514718	BBOX1, ALDOA, GSTP1, CKB, PKM, ACO1, PAICS, TSPO, CDA, CPOX, PRKDC, ACACA, PIGS, CHP1, AGMAT, TACO1, GMPPB	1860	0.913978	0.364096	0.601551	0.0786945	0.0997263	0.0654387	0.0520246	-0.0210317	ALDOA, GSTP1, PKM, ACO1, PAICS, CPOX, PRKDC, ACACA, AGMAT, GMPPB	1860
GOBP_MITOCHONDRION_ORGANIZATION	0.0605126	0.0844487	0.18302	0.23629	0.0470139	0.0877268	-0.0532702	NDUFB3, NDUFA10, CLU, LYRM7, NDUFB9	585	0.854701	7.48394e-05	0.00153865	0.184452	0.301436	0.0555491	0.00574091	-0.116984	CLU, LYRM7, NDUFA10, NDUFB3, NDUFB9	585	0.854701	0.000339237	0.0019283	0.137147	0.206003	0.054938	0.016777	-0.0688559	CLU, LYRM7, NDUFA10, NDUFB3, NDUFB9	585	0.854701	0.010691	0.0207208	-0.105321	-0.0400139	0.0704526	0.0453596	-0.0653068	CLU, RAC2, TSPO, BCL2L1, TACO1, AFG3L2	585	1.02564	#N/A	#N/A	#N/A	#N/A	#N/A	#N/A	0	#N/A	#N/A
GOBP_CELLULAR_AMIDE_METABOLIC_PROCESS	0.0281505	0.0424964	0.0405055	0.0768018	0.0396877	0.0300602	-0.0362964	VIM, CLU, EEF2, WARS1, GSTM2, AEBP1, PGLYRP2, RTN4, AASS, STAT3, SPON1	1325	0.830189	0.000116019	0.00153865	-0.0836368	0.00632416	0.0315374	0.0179094	-0.089961	AEBP1, CLU, EEF2, GSTM2, PGLYRP2, RTN4, SPON1, STAT3, VIM, WARS1, AASS	1325	0.830189	2.13771e-05	0.000384787	0.0120415	0.0777702	0.0270384	0.0245398	-0.0657287	AEBP1, CLU, EEF2, GSTM2, PGLYRP2, RTN4, SPON1, STAT3, VIM, WARS1, AASS	1325	0.830189	0.000611935	0.0029125	0.201689	0.263111	0.050469	0.0268579	-0.0614215	FTCD, CTSG, GSTP1, CLU, G6PD, PKM, ACO1, GPX4, PRKDC, ACACA, ALDH1L2, AEBP1, CMAS, TACO1, GNE	1325	1.13208	0.135404	0.343023	0.280617	0.323074	0.0640165	0.0681933	-0.0424566	FTCD, GSTP1, CLU, PKM, ACO1, PRKDC, ACACA	1325
REACTOME_CELLULAR_RESPONSES_TO_STIMULI	0.0170296	0.0265662	0.0142496	0.0704697	0.0499253	0.0388922	-0.0562201	APOA1, APOB, SOD3, HSPA2, FKBP4, PSME1, PSME2, STAT3	867	0.922722	0.00519377	0.00657878	-0.01365	0.0366579	0.0361357	0.0326668	-0.0503079	APOA1, APOB, FKBP4, HSPA2, PSME1, PSME2, SOD3, STAT3	867	0.922722	0.00026224	0.00122379	-0.0325365	0.0291214	0.0356846	0.0384907	-0.0616579	APOA1, APOB, FKBP4, HSPA2, PSME1, PSME2, SOD3, STAT3	867	0.922722	0.0260794	0.0341039	0.400708	0.425028	0.0292666	0.0317963	-0.02432	GSTP1, H1-4, GPX3, PSMC5, H3-3A, TACO1	867	0.692042	#N/A	#N/A	#N/A	#N/A	#N/A	#N/A	0	#N/A	#N/A
GOBP_METAL_ION_HOMEOSTASIS	0.00032438	0.00302062	0.246401	0.380118	0.0276026	0.0172985	-0.133718	TF, ATP2A2, GSTM2, CACNA2D1, SAA1	704	0.710227	#N/A	#N/A	#N/A	#N/A	#N/A	#N/A	0	#N/A	#N/A	#N/A	0.00228841	0.00734105	0.200424	0.253164	0.0315448	0.0413654	-0.0527397	ATP2A2, CACNA2D1, GSTM2, SAA1, TF	704	0.710227	0.0260794	0.0464733	0.000573876	0.0486653	0.0634299	0.0484888	-0.0480915	ITGAV, ACO1, B2M, SLC39A14, STEAP4, CCDC47, AFG3L2	704	0.994318	#N/A	#N/A	#N/A	#N/A	#N/A	#N/A	0	#N/A	#N/A
HALLMARK_OXIDATIVE_PHOSPHORYLATION	0.038647	0.0618352	0.628839	0.657376	0.0313065	0.0306944	-0.0285369	NDUFB3, CYB5R3, LDHB, IDH2, DECR1	220	2.27273	0.00128812	0.00206099	0.615241	0.659199	0.0399661	0.0135189	-0.0439584	CYB5R3, DECR1, IDH2, LDHB, NDUFB3	220	2.27273	0.000201868	0.000538316	0.639886	0.687963	0.0354821	0.0158761	-0.0480767	CYB5R3, DECR1, IDH2, LDHB, NDUFB3	220	2.27273	0.00607427	0.0182228	0.18505	0.277359	0.0916583	0.0589399	-0.0923095	IDH3B, LDHB, GPX4, ETFDH, AFG3L2	220	2.27273	#N/A	#N/A	#N/A	#N/A	#N/A	#N/A	0	#N/A	#N/A
GOBP_REGULATION_OF_CELLULAR_AMIDE_METABOLIC_PROCESS	0.726371	0.757743	0.104592	0.110424	0.0358175	0.0525116	-0.00583226	VIM, CLU, EEF2, RTN4, STAT3, SPON1	582	1.03093	0.00313982	0.00917319	0.00686359	0.050582	0.0290525	0.0295037	-0.0437184	CLU, EEF2, RTN4, SPON1, STAT3, VIM	582	1.03093	0.00538035	0.0137262	0.125669	0.155557	0.0287099	0.0222264	-0.0298874	CLU, EEF2, RTN4, SPON1, STAT3, VIM	582	1.03093	0.0210587	0.0382516	0.337231	0.365241	0.0298676	0.0271841	-0.0280093	CLU, PKM, ACO1, PRKDC, TACO1	582	0.859107	#N/A	#N/A	#N/A	#N/A	#N/A	#N/A	0	#N/A	#N/A
GOMF_ACTIN_BINDING	0.0330435	0.0450594	-0.0367014	-0.160292	0.0695041	0.118754	0.123591	SVIL, ACTN1, LASP1, FSCN1, SYNPO2L	476	1.05042	0.0251911	0.0340821	0.0523298	-0.00223266	0.0453064	0.0515701	0.0545625	ACTN1, FSCN1, LASP1, MYH10, SVIL, SYNPO2L	476	1.2605	0.137986	0.190745	0.151542	0.133234	0.0288011	0.0369951	0.0183073	ACTN1, FSCN1, LASP1, MYH10, SVIL, SYNPO2L	476	1.2605	0.0260794	0.036051	0.244555	0.225319	0.0201252	0.0299718	0.0192358	ACTN4, MYO1D, ALDOA, TPM2, TPM1, LCP1, S100A4, MYH11, UTRN, ACTR2, SNTB2, CNN3	476	2.52101	#N/A	#N/A	#N/A	#N/A	#N/A	#N/A	0	#N/A	#N/A
GOBP_REGULATION_OF_INTRACELLULAR_SIGNAL_TRANSDUCTION	0.000663767	0.00302062	0.144778	0.0282729	0.0611962	0.0307817	0.116505	NPPA, APOA1, APOC3, AMBP, UCHL1, RRAS, CLU, ARHGAP1, SYNPO2L, RTN4	1932	0.517598	0.605458	0.688651	0.0135832	0.00687493	0.0304272	0.0268587	0.0067083	AMBP, APOA1, APOC3, ARHGAP1, CLU, NPPA, RRAS, RTN4, SYNPO2L, UCHL1	1932	0.517598	0.0224107	0.0440065	0.013989	-0.0118072	0.0324664	0.0460049	0.0257962	AMBP, APOA1, APOC3, ARHGAP1, CLU, NPPA, RRAS, RTN4, SYNPO2L, UCHL1	1932	0.517598	0.000174118	0.00148792	0.177066	0.125825	0.0295685	0.034916	0.051241	ACTN4, COL3A1, AMBP, ICAM1, ITGAV, GSTP1, CLU, CD44, ENG, S100A4, ACTA2, BCL2L1, CHP1, EMILIN1	1932	0.724638	#N/A	#N/A	#N/A	#N/A	#N/A	#N/A	0	#N/A	#N/A
GOBP_CELLULAR_COMPONENT_MORPHOGENESIS	0.00104966	0.00350631	0.225592	0.0484909	0.0781064	0.0566508	0.177101	UCHL1, NES, PGM5, SYNPO2L, RTN4	807	0.619579	0.0026411	0.0081139	0.1784	0.108459	0.0376518	0.0447272	0.0699411	NES, PGM5, RTN4, SYNPO2L, UCHL1	807	0.619579	0.0437303	0.079599	0.204128	0.16515	0.0508973	0.0422687	0.0389772	NES, PGM5, RTN4, SYNPO2L, UCHL1	807	0.619579	0.00433156	0.0105758	0.0735599	0.0190324	0.0295256	0.0624621	0.0545275	LAMA5, KRT19, TPM1, RAC2, CD44, MYH11, LAMB2, ACTR2, BCL2L1, CSRP2, AFG3L2	807	1.36307	#N/A	#N/A	#N/A	#N/A	#N/A	#N/A	0	#N/A	#N/A
GOBP_RESPONSE_TO_BACTERIUM	0.823769	0.839817	0.188598	0.182421	0.0448109	0.0305142	0.0061777	CRP, TF, APOB, CA3, VIM, ANXA3, PGLYRP2, IGHG1	968	0.826446	0.000494866	0.00234079	0.20951	0.142589	0.0357881	0.0198304	0.0669213	ANXA3, APOB, CA3, IGHG1, PGLYRP2, TF, VIM	968	0.72314	0.00393491	0.0106243	0.207337	0.161133	0.0406724	0.0608846	0.0462047	ANXA3, APOB, CA3, CRP, IGHG1, PGLYRP2, TF, VIM	968	0.826446	0.00121574	0.00452591	0.0257073	-0.0473475	0.0554687	0.0486844	0.0730548	IGKV3-20, ALPL, C2, CTSG, GSTP1, TSPO, B2M, EMILIN1, IGHV3-74, IGLL5	968	1.03306	#N/A	#N/A	#N/A	#N/A	#N/A	#N/A	0	#N/A	#N/A
GOBP_REGULATION_OF_PROTEIN_PHOSPHORYLATION	0.000524831	0.00302062	0.066749	-0.0685603	0.0696073	0.033969	0.135309	NPPA, APOA1, UCHL1, CLU, TNXB, WARS1, THBS4, HSPA2	1213	0.659522	0.00221581	0.0071773	0.0545152	-0.000300587	0.038167	0.0281712	0.0548158	APOA1, CLU, HSPA2, NPPA, THBS4, TNXB, UCHL1, WARS1	1213	0.659522	0.0372209	0.0685202	0.103814	0.0513729	0.0464175	0.0745519	0.0524408	APOA1, CLU, HSPA2, NPPA, THBS4, TNXB, UCHL1, WARS1	1213	0.659522	0.00255497	0.00727778	0.132188	0.0865008	0.0341983	0.0372622	0.0456874	ITGB2, GSTP1, CLU, CD44, ENG, PRKDC, CHP1, EMILIN1, INHBE	1213	0.741962	#N/A	#N/A	#N/A	#N/A	#N/A	#N/A	0	#N/A	#N/A
GOBP_EPITHELIUM_DEVELOPMENT	#N/A	#N/A	#N/A	#N/A	#N/A	#N/A	0	#N/A	#N/A	#N/A	0.000197701	0.00167722	0.124357	0.0562213	0.0395628	0.00854265	0.0681359	COL18A1, COL5A1, PTER, RTN4, VIM	1263	0.395883	0.0065943	0.0158263	0.0746837	0.0199466	0.0508705	0.0420235	0.0547371	COL18A1, COL5A1, PTER, RTN4, VIM	1263	0.395883	0.00121574	0.00452591	0.114843	0.0559429	0.0424037	0.0410142	0.0589003	LAMA5, TGFB1I1, PPL, COL4A1, ICAM1, KRT19, LCP1, CD44, ENG, COL5A1, LAMB2, ACTA2, PRKDC, CNN3	1263	1.10847	#N/A	#N/A	#N/A	#N/A	#N/A	#N/A	0	#N/A	#N/A
REACTOME_INTEGRIN_CELL_SURFACE_INTERACTIONS	0.171308	0.185584	-0.101482	-0.152025	0.0645211	0.0827048	0.050543	COL18A1, COL1A1, LUM, JAM2, COL6A2, COL6A3	85	7.05882	0.000143876	0.000500843	0.339233	0.249526	0.0408058	0.0192982	0.0897064	COL18A1, COL1A1, COL5A1, COL5A2, COL6A2, COL6A3, JAM2, LUM	85	9.41176	0.00204696	0.00452485	0.250943	0.19294	0.0628166	0.0292864	0.0580036	COL18A1, COL1A1, COL5A1, COL5A2, COL6A2, COL6A3, JAM2, LUM	85	9.41176	0.00133726	0.00378891	0.256828	0.175004	0.0654703	0.0527424	0.0818244	AGRN, COL3A1, COL4A1, ITGB2, ICAM1, COL5A2, ITGAV, COL4A2, COL6A1, COL6A2, CD44, COL5A1, LUM, HSPG2, CD47	85	17.6471	#N/A	#N/A	#N/A	#N/A	#N/A	#N/A	0	#N/A	#N/A
GOCC_CELL_SURFACE	0.00032438	0.00235176	0.126388	-0.0367383	0.0612895	0.055217	0.163126	PLG, AMBP, TF, APOA4, CLU, BGN, HSPA2, JAM2, MFGE8, CD163, IGHG1, NT5E	1210	0.991736	0.0737569	0.117612	0.0143512	-0.0374873	0.0578292	0.0523147	0.0518385	AMBP, APOA4, BGN, CLU, HSPA2, IGHG1, JAM2, MFGE8, NT5E, PLG, TF	1210	0.909091	0.00393491	0.00888998	0.0620417	0.00137328	0.0433742	0.0517984	0.0606684	AMBP, APOA4, BGN, CD163, CLU, HSPA2, IGHG1, JAM2, MFGE8, NT5E, PLG, TF	1210	0.991736	0.0039736	0.011748	-0.0703016	-0.124506	0.0442247	0.0470856	0.0542046	AMBP, ITGB2, ICAM1, ITGAV, CTSG, CLU, CD44, ENG, AZGP1, B2M, CD47, IGHV3-74, IGLL5	1210	1.07438	#N/A	#N/A	#N/A	#N/A	#N/A	#N/A	0	#N/A	#N/A
REACTOME_COLLAGEN_BIOSYNTHESIS_AND_MODIFYING_ENZYMES	0.0605126	0.0694115	-0.155062	-0.264964	0.107628	0.111302	0.109902	COL14A1, COL18A1, COL1A1, COL6A2, COL6A3	72	6.94444	0.000143876	0.000500843	0.263149	0.166772	0.0437411	0.0283717	0.0963766	COL14A1, COL18A1, COL1A1, COL5A1, COL5A2, COL6A2, COL6A3, PCOLCE	72	11.1111	0.0118471	0.0177706	0.224388	0.162643	0.0654692	0.0419517	0.0617451	COL14A1, COL18A1, COL1A1, COL5A1, COL5A2, COL6A2, COL6A3, PCOLCE	72	11.1111	0.00255497	0.00482605	0.395368	0.283681	0.0917475	0.0695374	0.111688	COL3A1, COL4A1, COL5A2, COL4A2, COL6A1, COL6A2, COL5A1, COL12A1	72	11.1111	#N/A	#N/A	#N/A	#N/A	#N/A	#N/A	0	#N/A	#N/A
GOBP_SENSORY_PERCEPTION	0.00202882	0.0056376	0.0604572	-0.0457787	0.0532807	0.0440027	0.106236	COL18A1, COL1A1, UCHL1, LUM, EFEMP1, TGFBI, NDUFB9	1231	0.568643	0.000366652	0.00191688	0.234595	0.164205	0.0349498	0.0166961	0.0703904	COL18A1, COL1A1, EFEMP1, LUM, NDUFB9, TGFBI, UCHL1	1231	0.568643	0.000495211	0.00258788	0.176976	0.111813	0.0431123	0.0301072	0.0651631	COL18A1, COL1A1, EFEMP1, LUM, NDUFB9, TGFBI, UCHL1	1231	0.568643	0.00777143	0.0163243	0.164599	0.106456	0.05892	0.0466271	0.0581426	AZGP1, LUM, LAMB2, B2M, EFEMP1, TGFBI	1231	0.487409	#N/A	#N/A	#N/A	#N/A	#N/A	#N/A	0	#N/A	#N/A
REACTOME_COLLAGEN_CHAIN_TRIMERIZATION	0.0605126	0.0694115	-0.155062	-0.264964	0.107628	0.111302	0.109902	COL14A1, COL18A1, COL1A1, COL6A2, COL6A3	48	10.4167	0.000177947	0.000500843	0.329157	0.229752	0.0478454	0.0266589	0.0994052	COL14A1, COL18A1, COL1A1, COL5A1, COL5A2, COL6A2, COL6A3	48	14.5833	0.0088793	0.0149172	0.296031	0.229212	0.068226	0.0452078	0.0668194	COL14A1, COL18A1, COL1A1, COL5A1, COL5A2, COL6A2, COL6A3	48	14.5833	0.00255497	0.00482605	0.395368	0.283681	0.0917475	0.0695374	0.111688	COL3A1, COL4A1, COL5A2, COL4A2, COL6A1, COL6A2, COL5A1, COL12A1	48	16.6667	#N/A	#N/A	#N/A	#N/A	#N/A	#N/A	0	#N/A	#N/A
REACTOME_DEGRADATION_OF_THE_EXTRACELLULAR_MATRIX	0.0202093	0.0303139	-0.1051	-0.224646	0.0828037	0.104213	0.119546	PLG, COL14A1, COL18A1, COL1A1, COL6A2, COL6A3	149	4.02685	0.000602384	0.00120477	0.271447	0.190125	0.0500289	0.0345647	0.081322	COL14A1, COL18A1, COL1A1, COL5A1, COL5A2, COL6A2, COL6A3, PLG	149	5.36913	0.00317774	0.00667325	0.264414	0.193604	0.0612018	0.041526	0.0708093	COL14A1, COL18A1, COL1A1, COL5A1, COL5A2, COL6A2, COL6A3, PLG	149	5.36913	0.000139823	0.00142619	0.257335	0.132613	0.0821471	0.063472	0.124721	LAMA5, COL3A1, COL4A1, COL5A2, LAMB1, CTSG, COL4A2, COL6A1, COL6A2, NID1, CD44, COL5A1, HSPG2, COL12A1	149	9.39597	#N/A	#N/A	#N/A	#N/A	#N/A	#N/A	0	#N/A	#N/A
GOBP_BIOLOGICAL_PROCESS_INVOLVED_IN_INTERSPECIES_INTERACTION_BETWEEN_ORGANISMS	0.000413397	0.00302062	0.141666	0.0581831	0.0405283	0.0152608	0.0834825	PLG, F12, CRP, TF, APOB, APOA4, CA3, VIM, CLU, ANXA3, MFAP4, PGLYRP2, IGHG1	2191	0.593336	0.0400701	0.0737093	0.0483479	0.0121104	0.0416727	0.0355071	0.0362375	ANXA3, APOA4, APOB, CA3, CLU, F12, IGHG1, MFAP4, PGLYRP2, PLG, TF, VIM	2191	0.547695	0.00102587	0.00420738	0.10367	0.0318133	0.0452104	0.0475512	0.0718563	ANXA3, APOA4, APOB, CA3, CLU, CRP, F12, IGHG1, MFAP4, PGLYRP2, PLG, TF, VIM	2191	0.593336	8.94032e-05	0.00120056	0.0117595	-0.046624	0.0329559	0.0315002	0.0583835	IGKV3-20, ALPL, ICAM1, C2, ITGAV, CTSG, GSTP1, C7, CLU, HK1, TSPO, MFAP4, ACTR2, B2M, ACTA2, PRKDC, BCL2L1, CD47, EXOC2, EXOC1, EMILIN1, IGHV3-74, IGLL5	2191	1.04975	#N/A	#N/A	#N/A	#N/A	#N/A	#N/A	0	#N/A	#N/A
GOBP_CELL_SUBSTRATE_ADHESION	0.00564294	0.0118918	-0.0737264	-0.14325	0.0449872	0.0473064	0.0695234	PLG, APOA1, COL1A1, RRAS, ACTN1, TNXB, ABI3BP, FBLN5	408	1.96078	0.00288062	0.00867097	0.203805	0.144416	0.0429598	0.0321453	0.0593888	ABI3BP, ACTN1, APOA1, COL1A1, FBLN5, PLG, RRAS, TNXB	408	1.96078	3.32475e-05	0.000414315	0.229982	0.151489	0.0388942	0.0223242	0.0784931	ABI3BP, ACTN1, APOA1, COL1A1, FBLN5, PLG, RRAS, TNXB	408	1.96078	0.00177227	0.00574459	0.0738894	-0.0325455	0.0867407	0.0792647	0.106435	LAMA5, ACTN4, COL3A1, ITGB2, ITGAV, LAMB1, NID1, RAC2, CD44, UTRN, LAMB2, S100A10, NID2, FBLN5, EMILIN1, RSU1	408	3.92157	#N/A	#N/A	#N/A	#N/A	#N/A	#N/A	0	#N/A	#N/A
GOBP_INNATE_IMMUNE_RESPONSE	0.00131247	0.00412117	0.132519	0.0395949	0.0649273	0.0276568	0.0929246	F12, CRP, APOA4, VIM, CLU, MFAP4, PGLYRP2, IGHG1	1284	0.623053	0.218018	0.295316	0.03899	0.019042	0.0421361	0.0474765	0.019948	APOA4, CLU, F12, IGHG1, MFAP4, PGLYRP2, VIM	1284	0.545171	0.00129689	0.00525241	0.0649108	-0.0139161	0.0609811	0.0337985	0.0788269	APOA4, CLU, CRP, F12, IGHG1, MFAP4, PGLYRP2, VIM	1284	0.623053	0.00055322	0.00284946	0.113332	0.0545377	0.042696	0.0354494	0.0587942	C2, C7, CLU, HK1, MFAP4, ACTR2, PRKDC, CD47, IGHV3-74, IGLL5	1284	0.778816	#N/A	#N/A	#N/A	#N/A	#N/A	#N/A	0	#N/A	#N/A
GOBP_NEGATIVE_REGULATION_OF_RESPONSE_TO_STIMULUS	0.0119599	0.0206341	-0.0378215	-0.110953	0.0633869	0.0415493	0.0731319	PLG, F12, NPPA, APOA1, AMBP, AHSG, UCHL1, CLU, ABAT, PGLYRP2, SAA1, NT5E, ASPN	1929	0.673924	0.821847	0.871567	-0.165929	-0.172613	0.0496389	0.0311003	0.00668358	ABAT, AHSG, AMBP, APOA1, ASPN, CLU, F12, NPPA, NT5E, PGLYRP2, PLG, UCHL1	1929	0.622084	0.00353794	0.00988182	-0.12643	-0.207005	0.0653393	0.04977	0.0805749	ABAT, AHSG, AMBP, APOA1, ASPN, CLU, F12, NPPA, NT5E, PGLYRP2, PLG, SAA1, UCHL1	1929	0.673924	9.14743e-06	0.000811177	0.0567128	-0.0190513	0.0369605	0.028586	0.0757641	TGFB1I1, COL3A1, AMBP, ICAM1, ITGAV, GSTP1, CLU, CD44, SERPINF1, PTPN12, BCL2L1, CD47, CHP1, ASPN, EMILIN1	1929	0.777605	#N/A	#N/A	#N/A	#N/A	#N/A	#N/A	0	#N/A	#N/A
GOCC_COLLAGEN_TRIMER	0.038647	0.0589876	-0.0376101	-0.156905	0.0960852	0.0914361	0.119295	COL14A1, COL18A1, COL1A1, LUM, COL6A2, COL6A3	92	6.52174	8.35921e-05	0.000684512	0.449616	0.312717	0.0631028	0.0288555	0.136899	COL14A1, COL18A1, COL1A1, COL5A1, COL5A2, COL6A2, COL6A3, LUM	92	8.69565	0.0016327	0.00474262	0.347223	0.257089	0.0722598	0.0406596	0.090134	COL14A1, COL18A1, COL1A1, COL5A1, COL5A2, COL6A2, COL6A3, LUM	92	8.69565	0.000747148	0.00338707	0.407041	0.30369	0.0741543	0.060957	0.103351	COL3A1, COL4A1, COL5A2, COL4A2, COL6A1, COL6A2, COL5A1, LUM, COL12A1, EMILIN1	92	10.8696	#N/A	#N/A	#N/A	#N/A	#N/A	#N/A	0	#N/A	#N/A
GOBP_TRANSMEMBRANE_RECEPTOR_PROTEIN_SERINE_THREONINE_KINASE_SIGNALING_PATHWAY	0.0119599	0.0206341	0.164955	0.0897969	0.0637704	0.0347882	0.0751582	APOA1, TF, VIM, FMOD, LTBP2, STAT3, ASPN	400	1.75	0.00313982	0.00917319	0.098118	0.0404378	0.0505082	0.020702	0.0576802	APOA1, ASPN, FMOD, LTBP2, LTBP4, STAT3, TF, VIM	400	2	0.00026224	0.00157344	0.188639	0.0984611	0.0596856	0.0249	0.0901777	APOA1, ASPN, FMOD, LTBP2, LTBP4, STAT3, TF, VIM	400	2	2.78101e-05	0.00104566	0.199347	0.0438978	0.0763315	0.0776021	0.155449	TGFB1I1, COL3A1, ENG, ASPN, EMILIN1, INHBE	400	1.5	#N/A	#N/A	#N/A	#N/A	#N/A	#N/A	0	#N/A	#N/A
GOCC_ENDOPLASMIC_RETICULUM_LUMEN	0.00032438	0.00235176	0.0509295	-0.111477	0.0550489	0.0337373	0.162407	COL14A1, COL18A1, APOA1, AHSG, TF, APOB, SERPIND1, APOA4, COL1A1, CLU, VCAN, COL6A2, CKAP4, MFGE8, TXNDC5, COL6A3, SPON1	331	5.13595	0.000219502	0.0007618	0.133281	0.048663	0.0533058	0.017125	0.0846181	AHSG, APOA1, APOA4, APOB, CKAP4, CLU, COL14A1, COL18A1, COL1A1, COL5A1, COL5A2, COL6A2, COL6A3, MFGE8, SERPIND1, SPON1, TF, TXNDC5, VCAN	331	5.74018	3.84391e-05	0.000518159	0.192101	0.0959576	0.0414911	0.0329672	0.0961439	AHSG, APOA1, APOA4, APOB, CKAP4, CLU, COL14A1, COL18A1, COL1A1, COL5A1, COL5A2, COL6A2, COL6A3, MFGE8, SERPIND1, SPON1, TF, TXNDC5, VCAN	331	5.74018	5.03082e-05	0.000684192	0.288032	0.196964	0.0551167	0.0428943	0.0910688	SERPINC1, COL3A1, COL4A1, COL5A2, LAMB1, COL4A2, CLU, COL6A1, COL6A2, COL5A1, LAMB2, B2M, MZB1, COL12A1	331	4.22961	#N/A	#N/A	#N/A	#N/A	#N/A	#N/A	0	#N/A	#N/A
GOBP_NEGATIVE_REGULATION_OF_MULTICELLULAR_ORGANISMAL_PROCESS	0.000413397	0.00302062	0.0673453	-0.0735979	0.0432779	0.0519128	0.140943	PLG, F12, APOA1, APOC1, APOC3, AHSG, APOA4, ATP2A2, THBS4, JAM2, ABAT, EFEMP1, NAXE, PGLYRP2, RTN4, ASPN	1260	1.26984	0.127706	0.187469	-0.11027	-0.130146	0.0322117	0.0199751	0.0198768	ABAT, AHSG, APOA1, APOA4, APOC3, ASPN, ATP2A2, EFEMP1, F12, JAM2, NAXE, PGLYRP2, PLG, RTN4, THBS4	1260	1.19048	5.12176e-05	0.000474129	-0.00350141	-0.102576	0.0502973	0.0356915	0.0990744	ABAT, AHSG, APOA1, APOA4, APOC1, APOC3, ASPN, ATP2A2, EFEMP1, F12, JAM2, NAXE, PGLYRP2, PLG, RTN4, THBS4	1260	1.26984	0.000156086	0.00143142	0.105249	0.0263613	0.0499964	0.0403615	0.078888	COL4A2, GSTP1, G6PD, TSPO, SERPINF1, B2M, HSPG2, EFEMP1, HOOK3, ASPN, EMILIN1	1260	0.873016	#N/A	#N/A	#N/A	#N/A	#N/A	#N/A	0	#N/A	#N/A
GOBP_RESPONSE_TO_TRANSFORMING_GROWTH_FACTOR_BETA	0.324015	0.381051	-0.150336	-0.198117	0.0864581	0.0437413	0.0477809	APOA1, CLEC3B, COL1A1, FMOD, LTBP2, STAT3, ASPN	275	2.54545	0.00185415	0.00642485	0.00118436	-0.0650275	0.0542387	0.0239786	0.0662118	APOA1, ASPN, CLEC3B, COL1A1, FMOD, LTBP2, LTBP4, STAT3	275	2.90909	0.000437002	0.00235981	0.0165586	-0.0840947	0.0704989	0.0277729	0.100653	APOA1, ASPN, CLEC3B, COL1A1, FMOD, LTBP2, LTBP4, STAT3	275	2.90909	5.65196e-05	0.00111524	0.209495	0.0551364	0.0810704	0.0812012	0.154359	TGFB1I1, COL3A1, COL4A2, ENG, ASPN, EMILIN1	275	2.18182	#N/A	#N/A	#N/A	#N/A	#N/A	#N/A	0	#N/A	#N/A
GOMF_CALCIUM_ION_BINDING	0.0801557	0.100195	-0.154086	-0.20304	0.0636145	0.027255	0.0489542	F12, CRP, CLEC3B, ANXA3, ACTN1, VCAN, ATP2A2, THBS4, EFEMP1, LTBP2, EHD3, FBLN5, ASPN	772	1.68394	0.000116019	0.00062966	-0.105545	-0.201696	0.0459194	0.0247567	0.0961506	ACTN1, ANXA3, ASPN, ATP2A2, CLEC3B, EFEMP1, EHD3, F12, FBLN5, LTBP2, LTBP4, THBS4, VCAN	772	1.68394	0.000135267	0.000397346	-0.0329122	-0.134294	0.05621	0.0363774	0.101382	ACTN1, ANXA3, ASPN, ATP2A2, CLEC3B, CRP, EFEMP1, EHD3, F12, FBLN5, LTBP2, LTBP4, THBS4, VCAN	772	1.81347	0.0039736	0.00982944	0.133031	0.0459731	0.0796787	0.0666684	0.087058	AGRN, ACTN4, ALPL, LCP1, NID1, S100A4, S100A10, HSPG2, EFEMP1, NID2, CCDC47, CHP1, ASPN, FBLN5	772	1.81347	#N/A	#N/A	#N/A	#N/A	#N/A	#N/A	0	#N/A	#N/A
GOBP_SKELETAL_SYSTEM_DEVELOPMENT	0.000836292	0.0031638	-0.0149206	-0.177327	0.0745784	0.054216	0.162406	AHSG, COL1A1, VCAN, BGN, PRELP, EFEMP1, TGFBI, HAPLN1	560	1.42857	0.000219502	0.00167722	0.0624046	-0.0620855	0.0581761	0.0283738	0.12449	AHSG, BGN, COL1A1, COL5A2, EFEMP1, HAPLN1, PRELP, RAB23, TGFBI, VCAN	560	1.78571	0.000633928	0.00306556	0.120499	0.0143358	0.0673779	0.0583695	0.106163	AHSG, BGN, COL1A1, COL5A2, EFEMP1, HAPLN1, PRELP, RAB23, TGFBI, VCAN	560	1.78571	0.00333707	0.0087744	0.03108	-0.040846	0.0617646	0.0541382	0.071926	COL3A1, ALPL, COL5A2, CD44, ENG, EFEMP1, SLC39A14, TGFBI	560	1.42857	#N/A	#N/A	#N/A	#N/A	#N/A	#N/A	0	#N/A	#N/A
GOBP_NEGATIVE_REGULATION_OF_SIGNALING	0.00032438	0.00302062	0.121719	-0.0452668	0.0810756	0.046089	0.166986	NPPA, APOA1, AMBP, AHSG, UCHL1, CLU, ASPN	1557	0.449583	0.33359	0.41945	-0.00269178	-0.0238146	0.0600862	0.0416225	0.0211228	AHSG, AMBP, APOA1, ASPN, CLU, NPPA, UCHL1	1557	0.449583	0.000495211	0.00258788	0.0467458	-0.059885	0.074091	0.0489194	0.106631	AHSG, AMBP, APOA1, ASPN, CLU, NPPA, UCHL1	1557	0.449583	3.13551e-05	0.00107178	0.00709832	-0.0623055	0.0343452	0.0273804	0.0694038	TGFB1I1, AMBP, ICAM1, ITGAV, GSTP1, CLU, CD44, PTPN12, BCL2L1, CD47, CHP1, ASPN, EMILIN1	1557	0.834939	#N/A	#N/A	#N/A	#N/A	#N/A	#N/A	0	#N/A	#N/A
REACTOME_ECM_PROTEOGLYCANS	0.0450383	0.0627319	-0.213407	-0.300119	0.0976526	0.0559223	0.0867118	COL1A1, VCAN, BGN, TNXB, LUM, COL6A2, FMOD, ASPN, COL6A3, HAPLN1	78	12.8205	0.000160061	0.000500843	0.243616	0.0900565	0.0668065	0.0362833	0.153559	ASPN, BGN, COL1A1, COL5A1, COL5A2, COL6A2, COL6A3, FMOD, HAPLN1, LUM, TNXB, VCAN	78	15.3846	0.000118118	0.000708707	0.208349	0.0973602	0.064251	0.0436415	0.110989	ASPN, BGN, COL1A1, COL5A1, COL5A2, COL6A2, COL6A3, FMOD, HAPLN1, LUM, TNXB, VCAN	78	15.3846	8.94032e-05	0.00142619	0.335537	0.209044	0.0750718	0.0651758	0.126493	AGRN, LAMA5, COL3A1, COL4A1, COL5A2, ITGAV, LAMB1, COL4A2, COL6A1, COL6A2, COL5A1, LUM, LAMB2, HSPG2, ASPN	78	19.2308	#N/A	#N/A	#N/A	#N/A	#N/A	#N/A	0	#N/A	#N/A
GOCC_VACUOLAR_LUMEN	0.0202093	0.0316794	0.0905862	0.0117593	0.0787126	0.0220583	0.0788269	CYB5R3, SERPINA3, APOB, VCAN, OGN, BGN, LUM, PRELP, FMOD, TXNDC5	208	4.80769	0.000805009	0.00197898	0.152892	0.0345872	0.0771207	0.0514524	0.118305	APOB, BGN, CYB5R3, FMOD, LUM, OGN, PRELP, SERPINA3, TXNDC5, VCAN	208	4.80769	0.000201868	0.000947229	0.226039	0.110669	0.0643556	0.0477054	0.11537	APOB, BGN, CYB5R3, FMOD, LUM, OGN, PRELP, SERPINA3, TXNDC5, VCAN	208	4.80769	0.0195836	0.0429577	0.338496	0.296966	0.0416047	0.0436201	0.0415301	AGRN, CTSG, LUM, ACTR2, HSPG2	208	2.40385	#N/A	#N/A	#N/A	#N/A	#N/A	#N/A	0	#N/A	#N/A
GOMF_SULFUR_COMPOUND_BINDING	0.00308915	0.00556048	-0.00817677	-0.120458	0.0715791	0.0383654	0.112282	APOB, CLEC3B, SERPIND1, SOD3, TNXB, GSTM2, THBS4, PRELP, DPYSL3, LTBP2, POSTN, SAA1	294	4.08163	9.3306e-05	0.00062966	0.0241734	-0.138608	0.0674646	0.0244931	0.162781	APOB, CLEC3B, COL5A1, DPYSL3, GSTM2, LTBP2, PCOLCE, POSTN, PRELP, SERPIND1, SOD3, THBS4, TNXB	294	4.42177	7.81512e-05	0.000262365	-0.0451248	-0.161747	0.0395791	0.0652793	0.116622	APOB, CLEC3B, COL5A1, DPYSL3, GSTM2, LTBP2, PCOLCE, POSTN, PRELP, SERPIND1, SOD3, SAA1, THBS4, TNXB	294	4.7619	0.000676407	0.00264926	0.199585	0.125881	0.0566199	0.0471447	0.0737044	AGRN, SERPINC1, CTSG, GSTP1, COL5A1	294	1.70068	#N/A	#N/A	#N/A	#N/A	#N/A	#N/A	0	#N/A	#N/A
GOBP_CELL_CELL_ADHESION	0.00032438	0.00302062	0.0159427	-0.220227	0.0700413	0.0451952	0.23617	PLG, COL14A1, APOA1, APOA4, ACTN1, TNXB, THBS4, JAM2, ABAT, NT5E	1153	0.867303	0.00221581	0.0071773	-0.0386518	-0.108967	0.0468395	0.0403601	0.070315	ABAT, ACTN1, APOA1, APOA4, COL14A1, JAM2, NT5E, PLG, THBS4, TNXB	1153	0.867303	4.43943e-05	0.000449492	0.133001	0.0136792	0.0500046	0.0552672	0.119321	ABAT, ACTN1, APOA1, APOA4, COL14A1, JAM2, NT5E, PLG, THBS4, TNXB	1153	0.867303	0.00133726	0.00469916	-0.119419	-0.196097	0.0605318	0.0468055	0.0766776	LAMA5, ITGB2, ICAM1, ITGAV, LAMB1, CTSG, RAC2, CD44, B2M, CD47, CNN3	1153	0.954033	#N/A	#N/A	#N/A	#N/A	#N/A	#N/A	0	#N/A	#N/A
GOBP_TRANSFORMING_GROWTH_FACTOR_BETA_RECEPTOR_SIGNALING_PATHWAY	0.50407	0.551492	-0.0826303	-0.12419	0.0993373	0.0323464	0.0415597	APOA1, FMOD, LTBP2, STAT3, ASPN	216	2.31481	0.00611069	0.0162588	-0.0978332	-0.174031	0.0697005	0.0316106	0.0761976	APOA1, ASPN, FMOD, LTBP2, LTBP4, STAT3	216	2.77778	0.000437002	0.00235981	-0.0271327	-0.14771	0.0863265	0.0396217	0.120578	APOA1, ASPN, FMOD, LTBP2, LTBP4, STAT3	216	2.77778	6.34527e-05	0.00111524	0.148303	-0.024384	0.0981945	0.0822974	0.172687	TGFB1I1, COL3A1, ENG, ASPN, EMILIN1	216	2.31481	#N/A	#N/A	#N/A	#N/A	#N/A	#N/A	0	#N/A	#N/A
GOBP_COLLAGEN_FIBRIL_ORGANIZATION	0.00202882	0.0056376	-0.19611	-0.341274	0.0941644	0.0487937	0.145163	COL14A1, COL1A1, TNXB, LUM, FMOD, DPT, AEBP1	84	8.33333	0.000116019	0.00153865	0.14878	0.0258957	0.0616085	0.0226539	0.122885	AEBP1, COL14A1, COL1A1, COL5A1, COL5A2, DPT, FMOD, LUM, TNXB	84	10.7143	3.84391e-05	0.000444796	0.10338	-0.0295392	0.0788013	0.0484694	0.132919	AEBP1, COL14A1, COL1A1, COL5A1, COL5A2, DPT, FMOD, LUM, TNXB	84	10.7143	0.00233412	0.00696531	0.208317	0.0854176	0.100037	0.0694839	0.122899	COL3A1, COL5A2, COL5A1, LUM, AEBP1, COL12A1, EMILIN1	84	8.33333	#N/A	#N/A	#N/A	#N/A	#N/A	#N/A	0	#N/A	#N/A
GOMF_COLLAGEN_BINDING	0.000836292	0.00248604	-0.120098	-0.287036	0.0912509	0.043228	0.166938	COL14A1, TNXB, LUM, COL6A2, TGFBI, AEBP1, ASPN	93	7.52688	0.000177947	0.00062966	0.0590102	-0.116981	0.0748057	0.0587944	0.175991	AEBP1, ASPN, COL14A1, COL6A2, LUM, PCOLCE, TGFBI, TNXB	93	8.60215	3.32475e-05	0.000195329	0.139875	-0.00113753	0.0645622	0.057304	0.141012	AEBP1, ASPN, COL14A1, COL6A2, LUM, PCOLCE, TGFBI, TNXB	93	8.60215	0.00161458	0.00474284	0.244229	0.172758	0.0593294	0.0529325	0.0714717	COL6A1, COL6A2, NID1, CD44, LUM, NID2, TGFBI, AEBP1, ASPN	93	9.67742	#N/A	#N/A	#N/A	#N/A	#N/A	#N/A	0	#N/A	#N/A
GOBP_OSSIFICATION	0.00379043	0.00915535	-0.110682	-0.253819	0.0828439	0.0747661	0.143137	AHSG, CLEC3B, COL1A1, VCAN, ASPN	467	1.07066	0.000270041	0.00174939	0.100205	-0.0178639	0.0571619	0.0310528	0.118069	AHSG, ASPN, CLEC3B, COL1A1, COL5A2, VCAN	467	1.2848	4.43943e-05	0.000449492	0.126978	-0.0158795	0.0808689	0.0437896	0.142858	AHSG, ASPN, CLEC3B, COL1A1, COL5A2, VCAN	467	1.2848	0.000407047	0.00246854	0.104691	0.0435069	0.0642023	0.0336993	0.0611841	DNAJC13, ALPL, COL5A2, COL6A1, H3-3A, CCDC47, ASPN	467	1.49893	#N/A	#N/A	#N/A	#N/A	#N/A	#N/A	0	#N/A	#N/A
GOMF_GLYCOSAMINOGLYCAN_BINDING	0.00104966	0.00248604	-0.0940127	-0.240259	0.0867423	0.0222831	0.146246	APOB, CLEC3B, SERPIND1, SOD3, VCAN, BGN, TNXB, THBS4, PRELP, DPYSL3, LTBP2, POSTN, PGLYRP2, SAA1, HAPLN1	263	5.70342	8.35921e-05	0.00062966	-0.0729644	-0.28153	0.0872912	0.0217584	0.208566	APOB, BGN, CLEC3B, COL5A1, DPYSL3, HAPLN1, LTBP2, LTBP4, PCOLCE, PGLYRP2, POSTN, PRELP, SERPIND1, SOD3, THBS4, TNXB, VCAN	263	6.46388	4.43943e-05	0.000200602	-0.0396313	-0.189525	0.0524155	0.0720682	0.149893	APOB, BGN, CLEC3B, COL5A1, DPYSL3, HAPLN1, LTBP2, LTBP4, PCOLCE, PGLYRP2, POSTN, PRELP, SERPIND1, SOD3, SAA1, THBS4, TNXB, VCAN	263	6.84411	0.00233412	0.00645316	-0.0633985	-0.158461	0.0815164	0.0618798	0.0950627	AGRN, SERPINC1, CTSG, CD44, ENG, HK1, COL5A1	263	2.6616	#N/A	#N/A	#N/A	#N/A	#N/A	#N/A	0	#N/A	#N/A
HALLMARK_EPITHELIAL_MESENCHYMAL_TRANSITION	0.00104966	0.00419864	-0.0398637	-0.22702	0.0961851	0.0641955	0.187156	COL1A1, VIM, VCAN, BGN, LUM, COL6A2, FMOD, DPYSL3, POSTN, TGFBI, ABI3BP, FBLN5, NT5E, COL6A3	204	6.86275	9.3306e-05	0.000575505	0.233163	0.0408719	0.0783077	0.0246365	0.192291	ABI3BP, BGN, COL1A1, COL5A1, COL5A2, COL6A2, COL6A3, DPYSL3, FBLN5, FMOD, LUM, NT5E, PCOLCE, POSTN, TGFBI, VCAN, VIM	204	8.33333	6.79553e-05	0.000271821	0.214268	0.0593409	0.0752445	0.0600848	0.154927	ABI3BP, BGN, COL1A1, COL5A1, COL5A2, COL6A2, COL6A3, DPYSL3, FBLN5, FMOD, LUM, NT5E, PCOLCE, POSTN, TGFBI, VCAN, VIM	204	8.33333	0.000909685	0.00799083	0.286996	0.156801	0.0956303	0.0815025	0.130195	COL3A1, COL4A1, COL5A2, ITGAV, TPM2, COL4A2, TPM1, COL6A2, CD44, COL5A1, LUM, ACTA2, NID2, TGFBI, COL12A1, FBLN5	204	7.84314	#N/A	#N/A	#N/A	#N/A	#N/A	#N/A	0	#N/A	#N/A
REACTOME_GLYCOSAMINOGLYCAN_METABOLISM	0.00163489	0.00354226	0.0348636	-0.132816	0.105478	0.020725	0.167679	VCAN, OGN, BGN, LUM, PRELP, FMOD	126	4.7619	0.000197701	0.000500843	0.180222	0.00404502	0.0867238	0.067791	0.176177	BGN, FMOD, LUM, OGN, PRELP, VCAN	126	4.7619	0.000910982	0.00273295	0.214161	0.0530898	0.0941539	0.103213	0.161071	BGN, FMOD, LUM, OGN, PRELP, VCAN	126	4.7619	0.0243016	0.0326152	0.159996	0.10922	0.0593888	0.0494845	0.0507763	AGRN, CD44, LUM, HSPG2, CHP1	126	3.96825	#N/A	#N/A	#N/A	#N/A	#N/A	#N/A	0	#N/A	#N/A
GOBP_EXTERNAL_ENCAPSULATING_STRUCTURE_ORGANIZATION	0.000663767	0.00302062	-0.107126	-0.282577	0.0732372	0.037759	0.175451	PLG, COL14A1, COL18A1, COL1A1, TNXB, LUM, MFAP4, FMOD, DPT, POSTN, TGFBI, FSCN1, ABI3BP, AEBP1, FBLN5	369	4.06504	0.000129242	0.00153865	0.0831234	-0.0679907	0.0686815	0.0273321	0.151114	ABI3BP, AEBP1, COL14A1, COL18A1, COL1A1, COL5A1, COL5A2, DPT, FBLN5, FMOD, FSCN1, LUM, MFAP4, PLG, POSTN, TGFBI, TNXB	369	4.60705	7.3486e-06	0.00021645	0.071567	-0.0980719	0.0692166	0.0388698	0.169639	ABI3BP, AEBP1, COL14A1, COL18A1, COL1A1, COL5A1, COL5A2, DPT, FBLN5, FMOD, FSCN1, LUM, MFAP4, PLG, POSTN, TGFBI, TNXB	369	4.60705	8.94032e-05	0.00120056	0.195875	0.0773161	0.0646535	0.0635886	0.118559	COL3A1, COL4A1, COL5A2, LAMB1, CTSG, COL4A2, LCP1, GFAP, NID1, ENG, COL5A1, MYH11, LUM, MFAP4, LAMB2, NID2, TGFBI, AEBP1, COL12A1, FBLN5, EMILIN1	369	5.69106	#N/A	#N/A	#N/A	#N/A	#N/A	#N/A	0	#N/A	#N/A
REACTOME_MOLECULES_ASSOCIATED_WITH_ELASTIC_FIBRES	#N/A	#N/A	#N/A	#N/A	#N/A	#N/A	0	#N/A	#N/A	#N/A	0.00478363	0.00626821	-0.302443	-0.406091	0.0841588	0.0492196	0.103648	EFEMP1, FBLN5, LTBP2, LTBP4, MFAP4	38	13.1579	0.000339237	0.00129527	-0.156197	-0.329349	0.109233	0.0755959	0.173151	EFEMP1, FBLN5, LTBP2, LTBP4, MFAP4	38	13.1579	0.000366957	0.00155957	0.10972	-0.0848352	0.102188	0.13657	0.194556	ITGAV, MFAP4, EFEMP1, FBLN5, EMILIN1	38	13.1579	#N/A	#N/A	#N/A	#N/A	#N/A	#N/A	0	#N/A	#N/A
GOMF_EXTRACELLULAR_MATRIX_STRUCTURAL_CONSTITUENT	0.00104966	0.00248604	-0.176188	-0.372052	0.104687	0.0174161	0.195864	COL14A1, COL18A1, COL1A1, VCAN, OGN, BGN, TNXB, LUM, PRELP, MFAP4, COL6A2, FMOD, DPT, MFGE8, EFEMP1, LTBP2, POSTN, TGFBI, ABI3BP, AEBP1, FBLN5, ASPN, COL6A3, HAPLN1, SPON1	198	12.6263	9.3306e-05	0.00062966	0.0729829	-0.145584	0.0933835	0.0356007	0.218567	ABI3BP, AEBP1, ASPN, BGN, COL14A1, COL18A1, COL1A1, COL5A1, COL5A2, COL6A2, COL6A3, DPT, EFEMP1, FBLN5, FMOD, HAPLN1, LTBP2, LTBP4, LUM, MFAP4, MFGE8, OGN, PCOLCE, POSTN, PRELP, SPON1, TGFBI, TNXB, VCAN	198	14.6465	5.12176e-05	0.000200602	0.0841429	-0.0909278	0.0836755	0.0626607	0.175071	ABI3BP, AEBP1, ASPN, BGN, COL14A1, COL18A1, COL1A1, COL5A1, COL5A2, COL6A2, COL6A3, DPT, EFEMP1, FBLN5, FMOD, HAPLN1, LTBP2, LTBP4, LUM, MFAP4, MFGE8, OGN, PCOLCE, POSTN, PRELP, SPON1, TGFBI, TNXB, VCAN	198	14.6465	0.000125165	0.00117655	0.260428	0.117738	0.0834897	0.0775134	0.14269	AGRN, LAMA5, COL3A1, COL4A1, COL5A2, LAMB1, COL4A2, COL6A1, COL6A2, NID1, COL5A1, LUM, MFAP4, LAMB2, HSPG2, EFEMP1, NID2, TGFBI, AEBP1, COL12A1, ASPN, TINAGL1, FBLN5, EMILIN1	198	12.1212	#N/A	#N/A	#N/A	#N/A	#N/A	#N/A	0	#N/A	#N/A
[truncated: 11 more columns]
