# Supplementary material for: A Proteomics Resource Investigating Fibrosis: Proof‐of‐Concept for Identifying Novel Drug Candidates
Source: Proteomics. 2025 Dec 12;26(1):94–9. doi: 10.1002/pmic.70090 (PMC12809004; doi:10.1002/pmic.70090)
Supplement: Supplementary file 2 — Supporting file 2: pmic70090‐sup‐0002‐Tables.zip [file PMIC-26--s002.zip › Supplementary Table 7.xlsx]

## Sheet: abbreviations
Abbreviation	Full
BH	Benjamini-Hochberg
HF	heart fibrosis
nonHF	no heart fibrosis (control)
LFC	Log Fold Change
green color	indicates statistical significance (p<0.05)
Division in liver disease stages is further explained in Supplementary Methods
Log2 Fold Change of 0 indicates the protein was not among the shared proteins of that comparison (more details in Supplementary Methods)
None of the 18 proteins were shortlisted in the early-versus-mild liver fibrosis comparison

## Sheet: Shared proteins
Shared proteins between heart fibrosis and either early versus mild liver fibrosis or mild versus severe liver fibrosis or early versus severe liver fibrosis
			Heart																					Liver
			Heart failure versus non-heart failure																					F0 (early liver disease) versus F1 and F2 (mild liver disease)																					F3 and F4 (severe liver disease) versus F1 and F2 (mild liver disease)
Accession	Description	Symbol	Uncorrected_p-value_PXD008934	BH_corrected_p-value_PXD008934	Average_HF_PXD008934	Average_nonHF_PXD008934	Variance_HF_PXD008934	Variance_nonHF_PXD008934	LFC_HFvsnonHF_PXD008934	Uncorrected_p-value_PXD012467	BH_corrected_p-value_PXD012467	Average_HF_PXD012467	Average_nonHF_PXD012467	Variance_HF_PXD012467	Variance_healthy	LFC_HFvsnonHF_PXD012467	Uncorrected_p-value_PXD054266	BH_corrected_p-value_PXD054255	Average_HF_PXD054266	Average_nonHF_PXD054266	Variance_HF_PXD054266	Variance_nonHF_PXD054266	LFC_HFvsnonHF_PXD054266	Uncorrected_p_value_MSV000094959	BH_corrected_p_value_MSV000094959	Average_F1/F2_MSV000094959	Average_F0_MSV000094959	Variance_F1/F2_MSV000094959	Variance_F0_MSV000094959	LFC_F1/F2vsF0_MSV000094959	Uncorrected_p_value_PXD001474	BH_corrected_p_value_PXD001474	Average_F1/F2_PXD001474	Average_F0_PXD001474	Variance_F1/F2_PXD001474	Variance__F0_PXD001474	LFC_F1/F2vsF0_PXD001474	Uncorrected_p_value_PXD027722	BH_corrected_p_value_PXD027722	Average_F1/F2_PXD027722	Average_F0_PXD027722	Variance_F1/F2_PXD027722	Variance_F0_PXD027722	LFC_F1/F2vsF0_PXD027722	Uncorrected_p_value_MSV000094959	BH_corrected_p_value_MSV000094959	Average_F3/F4_MSV000094959	Average_F1/F2_MSV000094959	Variance_F3/F4_MSV000094959
O14558	Heat shock protein beta-6 (HspB6) (Heat shock 20 kDa-like protein p20) (Heat shock protein family B member 6)	HSPB6	0.00032438	0.0460821	11.902	10.9148	0.142972	0.118171	0.987212	0.00185415	0.0564673	10.703	9.94768	0.539994	0.0562398	0.755302	0.377056	0.675262	10.4519	10.1438	0.175172	0.572461	0.308142							0							0							0	0.016902	0.247119	3.0812	1.37162	4.61032
P10909	Clusterin (Aging-associated gene 4 protein) (Apolipoprotein J) (Apo-J) (Complement cytolysis inhibitor) (CLI) (Complement-associated protein SP-40,40) (Ku70-binding protein 1) (NA1/NA2) (Sulfated glycoprotein 2) (SGP-2) (Testosterone-repressed prostate message 2) (TRPM-2) [Cleaved into: Clusterin beta chain (ApoJalpha) (Complement cytolysis inhibitor a chain) (SP-40,40 beta-chain); Clusterin alph…	CLU	0.00131247	0.057853	6.20144	4.24308	1.29008	0.19679	1.95836	0.374844	0.681637	5.20888	5.00092	0.947069	0.687858	0.20796	0.00129689	0.0474545	7.71181	6.84611	0.329819	0.30968	0.865696							0							0							0	0.00213089	0.129087	8.19472	7.48985	0.259327
P51884	Lumican (Keratan sulfate proteoglycan lumican) (KSPG lumican)	LUM	0.000413397	0.0460821	8.82857	7.29003	0.753837	0.0934065	1.53854	0.000448089	0.0355523	9.11074	7.18522	0.954124	0.704004	1.92553	0.000176835	0.0247568	9.29026	7.83371	0.782668	0.406953	1.45654							0							0							0	0.00558765	0.171265	9.95542	9.13249	0.522493
Q15582	Transforming growth factor-beta-induced protein ig-h3 (Beta ig-h3) (Kerato-epithelin) (RGD-containing collagen-associated protein) (RGD-CAP)	TGFBI	0.00308915	0.0649893	6.41419	3.58346	1.51714	3.6964	2.83073	0.000366652	0.0345455	6.35846	4.2723	1.17311	0.366451	2.08616	0.000495211	0.0325425	7.98028	7.14557	0.248813	0.216756	0.834704							0							0							0	0.010691	0.199985	8.63486	7.61288	1.22195
P02760	Protein AMBP (Protein HC) [Cleaved into: Alpha-1-microglobulin (EC 1.6.2.-) (Alpha-1 microglycoprotein) (Complex-forming glycoprotein heterogeneous in charge); Inter-alpha-trypsin inhibitor light chain (ITI-LC) (Bikunin) (EDC1) (HI-30) (Uronic-acid-rich protein); Trypstatin]	AMBP	0.000524831	0.0460821	6.4022	3.91909	0.780705	0.764368	2.4831	0.404024	0.700882	4.26056	3.84589	1.56163	0.587375	0.414668	0.00804918	0.103673	6.95801	6.20661	0.438781	0.26189	0.751406							0							0							0	0.0447902	0.343212	6.97663	6.49381	0.374041
P05997	Collagen alpha-2(V) chain	COL5A2							0	0.000197701	0.0345455	7.19065	5.56573	0.763845	0.21185	1.62492	0.0473302	0.258749	7.43379	6.7345	0.93476	0.364164	0.69929							0							0							0	0.00121574	0.129087	5.0268	3.18344	2.23683
P12110	Collagen alpha-2(VI) chain	COL6A2	0.239145	0.562801	1.61659	0.848932	3.04468	2.38069	0.767659	0.000243544	0.0345455	9.36819	7.85377	0.542736	0.257275	1.51442	0.0315552	0.213014	10.1178	9.60361	0.497224	0.103463	0.514237							0							0							0	0.0181996	0.2558	10.9041	10.2206	0.530598
P20908	Collagen alpha-1(V) chain	COL5A1							0	0.000219502	0.0345455	7.32753	5.17952	0.91789	0.390497	2.14801	0.0403644	0.236746	5.45	4.42501	1.48302	0.908674	1.02499							0							0							0	0.00255497	0.134149	4.65665	3.12075	3.34288
P55083	Microfibril-associated glycoprotein 4	MFAP4	0.000524831	0.0460821	6.26683	3.8773	1.19354	0.681345	2.38952	0.0123018	0.134873	4.28226	2.58977	2.67886	1.04036	1.69249	0.0643135	0.299262	6.91887	5.74428	1.65931	3.19946	1.17459							0							0							0	0.00213089	0.129087	7.29526	5.07681	3.14683
Q12805	EGF-containing fibulin-like extracellular matrix protein 1 (Extracellular protein S1-5) (Fibrillin-like protein) (Fibulin-3) (FIBL-3)	EFEMP1	0.0119599	0.130759	2.80043	0.7311	2.46355	1.17409	2.06933	0.00405007	0.0819528	1.50163	0.26184	1.20131	0.0734918	1.23978	0.000716117	0.0360296	6.36791	4.93419	1.04628	0.439011	1.43371							0							0							0	0.00842511	0.19137	4.08246	2.18798	4.19
Q8IUX7	Adipocyte enhancer-binding protein 1 (AE-binding protein 1) (Aortic carboxypeptidase-like protein)	AEBP1	0.00250818	0.0627497	3.59531	0.907388	2.77337	0.695241	2.68792	0.0454955	0.256871	1.35915	0.7372	0.760977	0.173893	0.621953	5.90271e-05	0.0190067	5.95785	3.86865	0.968985	0.763969	2.0892							0							0							0	0.0477802	0.352327	2.63803	1.32673	5.17029
Q9BXN1	Asporin (Periodontal ligament-associated protein 1) (PLAP-1)	ASPN	0.00996754	0.121403	1.76054	0.0406468	5.32492	0.0034434	1.71989	0.000270041	0.0345455	6.06758	2.60818	1.90474	2.08507	3.4594	7.81512e-05	0.0197981	7.74442	5.02769	1.51329	1.14972	2.71673							0							0							0	0.00233412	0.129087	5.67348	3.26378	4.44912
Q9UBX5	Fibulin-5 (FIBL-5) (Developmental arteries and neural crest EGF-like protein) (Dance) (Urine p50 protein) (UP50)	FBLN5	0.0142977	0.142822	2.57426	1.27814	1.56605	0.578563	1.29612	0.00088553	0.0404526	4.12506	2.30259	1.09783	0.569905	1.82247	2.87266e-05	0.0154166	6.41215	4.79509	0.684066	0.165458	1.61706							0							0							0	0.0447902	0.343212	4.61036	2.89187	5.45588
P01857	Immunoglobulin heavy constant gamma 1 (Ig gamma-1 chain C region) (Ig gamma-1 chain C region EU) (Ig gamma-1 chain C region KOL) (Ig gamma-1 chain C region NIE)	IGHG1	0.000663767	0.0460821	12.9749	11.7393	0.450007	0.5288	1.23565	0.141499	0.441636	10.3046	9.8192	0.516452	0.404325	0.48536	0.0403644	0.236746	10.6642	10.0278	0.480656	0.475662	0.636411							0							0							0
P22105	Tenascin-X (TN-X) (Hexabrachion-like protein)	TNXB	0.265494	0.587005	1.03355	0.444865	1.18242	0.213255	0.588686	0.000405464	0.0355523	6.27364	3.77232	1.46521	1.70792	2.50132	0.00353794	0.0749484	8.93075	7.93406	0.240373	1.1532	0.996683							0							0							0
P35580	Myosin-10 (Cellular myosin heavy chain, type B) (Myosin heavy chain 10) (Myosin heavy chain, non-muscle IIb) (Non-muscle myosin heavy chain B) (NMMHC-B) (Non-muscle myosin heavy chain IIb) (NMMHC II-b) (NMMHC-IIB)	MYH10							0	0.00185415	0.0564673	4.13758	2.06032	1.72892	1.13549	2.07726	2.87266e-05	0.0154166	8.22246	7.18444	0.29946	0.137266	1.03802							0							0							0
P51888	Prolargin (Proline-arginine-rich end leucine-rich repeat protein)	PRELP	0.00250818	0.0627497	8.4959	6.05618	1.59287	1.5822	2.43972	0.000405464	0.0355523	8.24859	5.82937	1.57188	0.915233	2.41922	0.00129689	0.0474545	8.45452	6.95795	1.12774	0.895884	1.49657							0							0							0
Q05707	Collagen alpha-1(XIV) chain (Undulin)	COL14A1	0.000524831	0.0460821	5.1886	0.758131	3.95729	0.485416	4.43047	0.000177947	0.0345455	3.17651	0.219226	4.42376	0.0459348	2.95728	0.0014559	0.0493473	8.62876	6.92477	0.900477	1.70603	1.70399							0							0							0
[truncated: 39 more columns]
