# Supplementary material for: A Proteomics Resource Investigating Fibrosis: Proof‐of‐Concept for Identifying Novel Drug Candidates
Source: Proteomics. 2025 Dec 12;26(1):94–9. doi: 10.1002/pmic.70090 (PMC12809004; doi:10.1002/pmic.70090)
Supplement: Supplementary file 2 — Supporting file 2: pmic70090‐sup‐0002‐Tables.zip [file PMIC-26--s002.zip › Supplementary Table 6.xlsx]

## Sheet: Abbreviations
Abbreviation	Full
BH	Benjamini-Hochberg
LFC	Log Fold Change
Data shown after ppm normalisatino and log2-transformation

## Sheet: Early-vs-severe liver fibrosis
Comparison: F3/F4 (severe) liver fibrosis to F0 (early) liver fibrosis
Accession	Description	Symbol	Uncorrected_p_value_MSV000094959	BH_corrected_p_value_MSV000094959	Average_F3/F4_MSV000094959	Average_F0_MSV000094959	Variance_F3/F4_MSV000094959	Variance_F0_MSV000094959	LFC_F3/F4vsF0_MSV000094959	Uncorrected_p_value_PXD001474	BH_corrected_p_value_PXD001474	Average_F3/F4_PXD001474	Average_F0_PXD001474	Variance_F3/F4_PXD001474	Variance_F0_PXD001474	LFC_F3/F4vsF0_PXD001474	Uncorrected_p_value_PXD027722	BH_corrected_p_value_PXD027722	Average_F3/F4_PXD027722	Average_F0_PXD027722	Variance_F3/F4_PXD027722	Variance_F0_PXD027722	LFC_F3/F4vsF0_PXD027722
O00264	Membrane-associated progesterone receptor component 1 (mPR) (Dap1) (IZA)	PGRMC1	0.0254614	0.233381	9.39769	9.68708	0.0768976	0.0700916	-0.289385	0.949771	0.996715	8.69105	8.93074	1.10919	1.39279	-0.239697	4.56114e-05	0.00295679	8.68774	9.98636	0.319966	0.077982	-1.29861
O00468	Agrin [Cleaved into: Agrin N-terminal 110 kDa subunit; Agrin C-terminal 110 kDa subunit; Agrin C-terminal 90 kDa fragment (C90); Agrin C-terminal 22 kDa fragment (C22)]	AGRN	0.000701094	0.0821252	4.58228	2.25864	2.20982	1.21936	2.32363							0	0.000115651	0.00295679	6.60794	4.82044	0.507852	0.676672	1.7875
O14558	Heat shock protein beta-6 (HspB6) (Heat shock 20 kDa-like protein p20) (Heat shock protein family B member 6)	HSPB6	0.00170045	0.0981238	3.35811	1.00502	3.79076	0.585087	2.35309							0	0.000144873	0.00295679	8.59167	5.99045	0.587655	1.20373	2.60122
O15143	Actin-related protein 2/3 complex subunit 1B (Arp2/3 complex 41 kDa subunit) (p41-ARC)	ARPC1B	0.0112259	0.175942	5.00381	3.96734	0.753928	0.926813	1.03647	0.752784	0.996715	5.19588	4.96044	0.866074	0.463754	0.23544	0.000427745	0.004137	7.67521	6.87961	0.0985665	0.1412	0.795604
O15230	Laminin subunit alpha-5 (Laminin-10 subunit alpha) (Laminin-11 subunit alpha) (Laminin-15 subunit alpha)	LAMA5	0.0289535	0.249196	6.0566	4.53215	3.55435	2.47449	1.52445							0	0.000790968	0.0058079	8.54248	6.93268	0.405646	1.04405	1.6098
O15245	Solute carrier family 22 member 1 (Organic cation transporter 1) (hOCT1)	SLC22A1	0.00170045	0.0981238	3.92555	5.60367	2.68212	1.15784	-1.67812							0	0.0116066	0.0376523	2.8524	4.15941	1.18256	0.865824	-1.30701
O15400	Syntaxin-7	STX7	0.0371874	0.279346	1.41856	1.17675	0.0683427	0.0608217	0.241806							0	0.0030009	0.0141682	4.42367	3.745	0.395323	0.14666	0.678669
O43294	Transforming growth factor beta-1-induced transcript 1 protein (Androgen receptor coactivator 55 kDa protein) (Androgen receptor-associated protein of 55 kDa) (Hydrogen peroxide-inducible clone 5 protein) (Hic-5)	TGFB1I1	0.00722664	0.146787	4.31751	3.17238	0.782793	1.01561	1.14513							0	0.000144873	0.00295679	5.01464	2.8709	0.501183	0.81614	2.14374
O43741	5'-AMP-activated protein kinase subunit beta-2 (AMPK subunit beta-2)	PRKAB2	0.0473361	0.296756	2.57023	3.36387	0.96103	0.862527	-0.793646							0	0.0158242	0.0468222	3.50065	4.78654	1.63766	1.3931	-1.28589
O60218	Aldo-keto reductase family 1 member B10 (EC 1.1.1.300) (EC 1.1.1.54) (ARL-1) (Aldose reductase-like) (Aldose reductase-related protein) (ARP) (hARP) (Small intestine reductase) (SI reductase)	AKR1B10	0.000330691	0.0699687	6.40064	2.39579	8.25417	2.42647	4.00485	0.185877	0.97681	3.50289	1.00258	10.7755	0.829727	2.5003	0.000346477	0.00372642	8.79314	3.40624	1.47129	5.93723	5.3869
O75367	Core histone macro-H2A.1 (Histone macroH2A1) (mH2A1) (Histone H2A.y) (H2A/y) (Medulloblastoma antigen MU-MB-50.205)	MACROH2A1	0.0170811	0.199856	7.77997	7.18642	0.331289	0.322015	0.593553	0.344704	0.97681	5.53651	4.69943	0.933866	1.76297	0.837081	0.00207985	0.0109573	8.04304	7.18794	0.443407	0.234523	0.855099
O75452	Retinol dehydrogenase 16 (EC 1.1.1.105) (EC 1.1.1.209) (EC 1.1.1.315) (EC 1.1.1.53) (Human epidermal retinol dehydrogenase) (hRDH-E) (Microsomal NAD(+)-dependent retinol dehydrogenase 4) (RoDH-4) (Short chain dehydrogenase/reductase family 9C member 8) (Sterol/retinol dehydrogenase)	RDH16	0.00058309	0.0821252	9.80248	10.3971	0.136738	0.0956392	-0.594589	0.850107	0.996715	8.37748	8.79196	2.46623	4.94652	-0.414488	0.000526544	0.00456456	5.89934	8.39344	1.94343	1.0752	-2.4941
O75891	Cytosolic 10-formyltetrahydrofolate dehydrogenase (10-FTHFDH) (FDH) (EC 1.5.1.6) (Aldehyde dehydrogenase family 1 member L1)	ALDH1L1	0.00388867	0.121893	11.9038	12.7447	0.602443	0.197655	-0.840854	0.752784	0.996715	11.3263	11.8585	2.1976	0.155655	-0.532188	0.00018095	0.00312682	9.44574	11.4951	0.701464	0.720163	-2.04935
O75936	Gamma-butyrobetaine dioxygenase (EC 1.14.11.1) (Gamma-butyrobetaine hydroxylase) (Gamma-BBH) (Gamma-butyrobetaine,2-oxoglutarate dioxygenase)	BBOX1	0.0371874	0.279346	6.32593	6.91322	0.582924	0.857589	-0.587292							0	0.00713887	0.0261725	3.22716	5.85445	6.68115	3.82509	-2.62729
O94832	Unconventional myosin-Id	MYO1D	0.00621106	0.146787	3.44313	2.28302	0.551237	0.830937	1.16011							0	0.00117452	0.00755425	7.18255	6.02768	0.393185	0.473885	1.15487
O96000	NADH dehydrogenase [ubiquinone] 1 beta subcomplex subunit 10 (Complex I-PDSW) (CI-PDSW) (NADH-ubiquinone oxidoreductase PDSW subunit)	NDUFB10	0.0254614	0.233381	6.62697	6.94427	0.192692	0.130565	-0.317297	0.850107	0.996715	4.69721	4.73953	0.502248	0.460779	-0.0423217	0.0158242	0.0468222	6.08655	6.50761	0.168651	0.0597498	-0.421057
P00390	Glutathione reductase, mitochondrial (GR) (GRase) (EC 1.8.1.7)	GSR	0.0170811	0.199856	6.98	6.53678	0.145758	0.20968	0.443229	0.284215	0.97681	7.60827	6.89496	0.729488	1.47932	0.713316	0.00172408	0.00967275	8.09005	7.70059	0.133033	0.0444373	0.389463
P00488	Coagulation factor XIII A chain (Coagulation factor XIIIa) (EC 2.3.2.13) (Protein-glutamine gamma-glutamyltransferase A chain) (Transglutaminase A chain)	F13A1	0.00238404	0.100885	4.34167	3.11409	1.24982	0.317885	1.22758							0	0.000427745	0.004137	7.25685	4.03664	0.663989	3.20265	3.2202
P01591	Immunoglobulin J chain (Joining chain of multimeric IgA and IgM)	JCHAIN	0.0473361	0.296756	2.46606	1.76755	1.14609	1.00103	0.698519							0	0.000115651	0.00295679	5.41902	3.21485	0.925091	0.665259	2.20417
P01619	Immunoglobulin kappa variable 3-20 (Ig kappa chain V-III region B6) (Ig kappa chain V-III region GOL) (Ig kappa chain V-III region HAH) (Ig kappa chain V-III region HIC) (Ig kappa chain V-III region IARC/BL41) (Ig kappa chain V-III region NG9) (Ig kappa chain V-III region SIE) (Ig kappa chain V-III region Ti) (Ig kappa chain V-III region WOL)	IGKV3-20	0.042003	0.290587	6.90596	6.05646	1.17165	0.619246	0.849506							0	0.000646287	0.00513858	7.9365	6.28042	0.458672	1.07289	1.65607
P01857	Immunoglobulin heavy constant gamma 1 (Ig gamma-1 chain C region) (Ig gamma-1 chain C region EU) (Ig gamma-1 chain C region KOL) (Ig gamma-1 chain C region NIE)	IGHG1	0.0289535	0.249196	12.542	11.693	0.806468	0.543086	0.849063	0.949771	0.996715	12.7581	11.496	1.99694	7.6709	1.26208	0.000790968	0.0058079	12.3469	10.9996	0.600526	0.518233	1.34735
P02462	Collagen alpha-1(IV) chain [Cleaved into: Arresten]	COL4A1	0.0195566	0.209511	7.41938	6.3074	1.06093	1.00081	1.11198							0	3.58813e-05	0.00295679	9.29954	7.57881	0.327917	0.402241	1.72073
P02751	Fibronectin (FN) (Cold-insoluble globulin) (CIG) [Cleaved into: Anastellin; Ugl-Y1; Ugl-Y2; Ugl-Y3]	FN1	0.0328502	0.269924	9.44533	8.80008	0.561035	0.281098	0.645252	0.850107	0.996715	8.00197	7.83388	0.782875	1.00018	0.168093	0.0035892	0.0158758	9.7276	9.05579	0.174093	0.58887	0.671806
P02760	Protein AMBP (Protein HC) [Cleaved into: Alpha-1-microglobulin (EC 1.6.2.-) (Alpha-1 microglycoprotein) (Complex-forming glycoprotein heterogeneous in charge); Inter-alpha-trypsin inhibitor light chain (ITI-LC) (Bikunin) (EDC1) (HI-30) (Uronic-acid-rich protein); Trypstatin]	AMBP	0.0170811	0.199856	6.97776	6.37866	0.374096	0.319841	0.599103	0.850107	0.996715	4.76948	4.73972	0.369592	0.819475	0.0297607	0.00428062	0.0179537	6.99846	5.78619	1.01338	0.502045	1.21227
P04083	Annexin A1 (Annexin I) (Annexin-1) (Calpactin II) (Calpactin-2) (Chromobindin-9) (Lipocortin I) (Phospholipase A2 inhibitory protein) (p35) [Cleaved into: Annexin Ac2-26]	ANXA1	0.00238404	0.100885	8.03689	6.95944	0.741973	0.545771	1.07745	0.949771	0.996715	5.98301	5.8296	2.70206	0.857462	0.15341	7.30563e-05	0.00295679	9.73474	8.17398	0.364573	0.469009	1.56076
P05091	Aldehyde dehydrogenase, mitochondrial (EC 1.2.1.3) (ALDH class 2) (ALDH-E2) (ALDHI)	ALDH2	0.0371874	0.279346	12.6311	12.8991	0.116935	0.0183847	-0.267977	1	1	13.6867	13.7643	0.264576	0.719748	-0.0775889	0.00018095	0.00312682	10.3141	11.7573	0.53337	0.210868	-1.44319
P05165	Propionyl-CoA carboxylase alpha chain, mitochondrial (PCCase subunit alpha) (EC 6.4.1.3) (Propanoyl-CoA:carbon dioxide ligase subunit alpha)	PCCA	0.0371874	0.279346	7.45107	7.76563	0.218324	0.0783825	-0.314558	0.48835	0.97681	7.90535	8.59205	1.59508	0.992147	-0.6867	0.00713887	0.0261725	8.36999	8.96646	0.395969	0.131079	-0.596463
P05997	Collagen alpha-2(V) chain	COL5A2	0.0289535	0.249196	5.17163	4.07749	1.80988	0.926802	1.09414							0	0.000279834	0.00366328	10.398	8.59	0.370271	0.839196	1.80801
P06396	Gelsolin (AGEL) (Actin-depolymerizing factor) (ADF) (Brevin)	GSN	0.000840983	0.0821252	7.97219	6.8142	0.479784	0.575696	1.15799	1	1	7.12959	6.95469	1.52162	0.0828375	0.174897	0.000279834	0.00366328	9.00505	7.49937	0.413071	0.506168	1.50568
P06756	Integrin alpha-V (Vitronectin receptor) (Vitronectin receptor subunit alpha) (CD antigen CD51) [Cleaved into: Integrin alpha-V heavy chain; Integrin alpha-V light chain]	ITGAV	0.00201581	0.100885	3.54673	2.00962	1.89221	0.358932	1.53711							0	0.00018095	0.00312682	6.23461	4.53716	0.273057	0.691381	1.69745
P07195	L-lactate dehydrogenase B chain (LDH-B) (EC 1.1.1.27) (LDH heart subunit) (LDH-H) (Renal carcinoma antigen NY-REN-46)	LDHB	0.0328502	0.269924	6.86355	6.24397	0.473991	0.347115	0.61958	0.659243	0.988527	6.63217	5.46969	1.99163	7.64987	1.16247	0.000346477	0.00372642	7.95274	6.81585	0.220329	0.283524	1.13689
P07355	Annexin A2 (Annexin II) (Annexin-2) (Calpactin I heavy chain) (Calpactin-1 heavy chain) (Chromobindin-8) (Lipocortin II) (Placental anticoagulant protein IV) (PAP-IV) (Protein I) (p36)	ANXA2	0.00120151	0.0924432	10.1455	8.97556	0.562328	0.421602	1.16996	1	1	9.18173	8.71082	1.64507	0.66419	0.470915	9.20533e-05	0.00295679	11.2189	9.28182	0.149627	0.810126	1.93711
P07942	Laminin subunit beta-1 (Laminin B1 chain) (Laminin-1 subunit beta) (Laminin-10 subunit beta) (Laminin-12 subunit beta) (Laminin-2 subunit beta) (Laminin-6 subunit beta) (Laminin-8 subunit beta)	LAMB1	0.00143106	0.0981238	3.84983	1.95994	2.53033	0.355114	1.88989							0	0.000144873	0.00295679	6.9507	3.65539	0.472529	3.51699	3.29531
P08311	Cathepsin G (CG) (EC 3.4.21.20) [Cleaved into: Cathepsin G, C-terminal truncated form]	CTSG	0.00532584	0.143854	4.43995	3.00295	0.741349	1.62082	1.437							0	0.0135713	0.0419269	6.10262	5.06303	1.18244	0.585775	1.03959
P08319	All-trans-retinol dehydrogenase [NAD(+)] ADH4 (EC 1.1.1.105) (Alcohol dehydrogenase 2) (Alcohol dehydrogenase 4) (Alcohol dehydrogenase class II pi chain)	ADH4	0.0473361	0.296756	14.5682	14.8872	0.214503	0.27389	-0.319035	1	1	12.6061	12.7398	1.15838	0.256969	-0.133754	5.78099e-05	0.00295679	10.2452	13.1389	1.05024	0.358855	-2.89373
P08572	Collagen alpha-2(IV) chain [Cleaved into: Canstatin]	COL4A2	0.00722664	0.146787	8.41976	6.94977	1.3899	1.4249	1.46999							0	4.56114e-05	0.00295679	10.1579	8.01591	0.196825	0.422225	2.14201
P08729	Keratin, type II cytoskeletal 7 (Cytokeratin-7) (CK-7) (Keratin-7) (K7) (Sarcolectin) (Type-II keratin Kb7)	KRT7	0.00201581	0.100885	6.18208	3.69053	2.2222	3.28722	2.49156	0.344704	0.97681	5.52404	5.21605	2.87628	10.6113	0.307987	5.78099e-05	0.00295679	8.60784	5.04455	0.532117	1.81492	3.56329
P08758	Annexin A5 (Anchorin CII) (Annexin V) (Annexin-5) (Calphobindin I) (CPB-I) (Endonexin II) (Lipocortin V) (Placental anticoagulant protein 4) (PP4) (Placental anticoagulant protein I) (PAP-I) (Thromboplastin inhibitor) (Vascular anticoagulant-alpha) (VAC-alpha)	ANXA5	0.042003	0.290587	10.1026	9.71866	0.192297	0.23042	0.383958	0.41283	0.97681	9.13043	8.38534	1.75242	0.490224	0.74509	5.78099e-05	0.00295679	11.0118	9.96531	0.166264	0.166194	1.04645
P09210	Glutathione S-transferase A2 (EC 2.5.1.18) (GST HA subunit 2) (GST class-alpha member 2) (GST-gamma) (GSTA2-2) (GTH2)	GSTA2	0.00621106	0.146787	13.153	13.7621	0.270317	0.23853	-0.609095							0	7.30563e-05	0.00295679	12.062	14.0544	0.812252	0.25822	-1.99242
P09327	Villin-1	VIL1	0.042003	0.290587	3.921	5.09526	3.06621	5.09659	-1.17426							0	0.00428062	0.0179537	4.14498	5.88182	1.71973	1.19025	-1.73684
P09455	Retinol-binding protein 1 (Cellular retinol-binding protein) (CRBP) (Cellular retinol-binding protein I) (CRBP-I)	RBP1	0.0129414	0.183566	4.81094	3.79114	0.930231	1.15691	1.01981	0.147376	0.97681	5.79192	5.03934	0.930641	0.144115	0.752578	0.000346477	0.00372642	9.1272	7.87181	0.42639	0.296084	1.25539
P09493	Tropomyosin alpha-1 chain (Alpha-tropomyosin) (Tropomyosin-1)	TPM1	0.00238404	0.100885	6.71524	5.62904	0.580371	0.88639	1.0862							0	0.000526544	0.00456456	11.2527	10.05	0.310141	0.311135	1.20278
P11047	Laminin subunit gamma-1 (Laminin B2 chain) (Laminin-1 subunit gamma) (Laminin-10 subunit gamma) (Laminin-11 subunit gamma) (Laminin-2 subunit gamma) (Laminin-3 subunit gamma) (Laminin-4 subunit gamma) (Laminin-6 subunit gamma) (Laminin-7 subunit gamma) (Laminin-8 subunit gamma) (Laminin-9 subunit gamma) (S-laminin subunit gamma) (S-LAM gamma)	LAMC1	0.0289535	0.249196	4.21073	2.57361	3.18771	1.98829	1.63713							0	0.00018095	0.00312682	7.26468	5.19655	0.406481	0.817789	2.06814
P11413	Glucose-6-phosphate 1-dehydrogenase (G6PD) (EC 1.1.1.49)	G6PD	0.0371874	0.279346	3.03127	2.21309	1.04788	1.34359	0.818176							0	4.56114e-05	0.00295679	5.75006	4.34048	0.220768	0.35066	1.40958
P11586	C-1-tetrahydrofolate synthase, cytoplasmic (C1-THF synthase) (Epididymis secretory sperm binding protein) [Cleaved into: C-1-tetrahydrofolate synthase, cytoplasmic, N-terminally processed] [Includes: Methylenetetrahydrofolate dehydrogenase (EC 1.5.1.5); Methenyltetrahydrofolate cyclohydrolase (EC 3.5.4.9); Formyltetrahydrofolate synthetase (EC 6.3.4.3)]	MTHFD1	0.0371874	0.279346	11.0312	11.4071	0.161811	0.116539	-0.375901	0.115291	0.97681	11.0605	11.63	0.310363	0.245935	-0.569575	0.00018095	0.00312682	10.5637	11.816	0.608079	0.0537192	-1.25238
P12277	Creatine kinase B-type (EC 2.7.3.2) (Brain creatine kinase) (B-CK) (Creatine kinase B chain) (Creatine phosphokinase B-type) (CPK-B)	CKB	0.00621106	0.146787	3.87729	1.5463	3.85328	1.68955	2.33099							0	0.000225353	0.0034563	5.91973	3.01648	0.702912	2.11384	2.90325
P12694	2-oxoisovalerate dehydrogenase subunit alpha, mitochondrial (EC 1.2.4.4) (Branched-chain alpha-keto acid dehydrogenase E1 component alpha chain) (BCKDE1A) (BCKDH E1-alpha)	BCKDHA	0.042003	0.290587	6.13734	6.91547	1.35326	0.212891	-0.778124	0.752784	0.996715	6.43427	6.81891	1.20304	0.322969	-0.384646	0.000427745	0.004137	5.81911	6.94629	0.842295	0.121927	-1.12718
P14543	Nidogen-1 (NID-1) (Entactin)	NID1	0.00838882	0.158949	3.58801	1.80705	3.18265	0.884537	1.78096							0	0.000144873	0.00295679	7.46165	5.78653	0.33433	0.592886	1.67512
P14618	Pyruvate kinase PKM (EC 2.7.1.40) (Cytosolic thyroid hormone-binding protein) (CTHBP) (Opa-interacting protein 3) (OIP-3) (Pyruvate kinase 2/3) (Pyruvate kinase muscle isozyme) (Threonine-protein kinase PKM2) (EC 2.7.11.1) (Thyroid hormone-binding protein 1) (THBP1) (Tumor M2-PK) (Tyrosine-protein kinase PKM2) (EC 2.7.10.2) (p58)	PKM	0.00201581	0.100885	8.52957	7.13801	0.946187	0.685661	1.39157	0.752784	0.996715	8.01098	7.32357	2.34304	2.6802	0.687409	0.00018095	0.00312682	9.67169	8.25457	0.155484	0.457589	1.41712
P15153	Ras-related C3 botulinum toxin substrate 2 (GX) (Small G protein) (p21-Rac2)	RAC2	0.042003	0.290587	3.89588	3.46996	1.21788	0.410652	0.425917	0.41283	0.97681	5.4834	4.8025	0.285775	1.03444	0.680896	0.00428062	0.0179537	4.36513	3.22547	0.712647	0.395069	1.13966
P16219	Short-chain specific acyl-CoA dehydrogenase, mitochondrial (SCAD) (EC 1.3.8.1) (Butyryl-CoA dehydrogenase)	ACADS	0.0473361	0.296756	10.3636	10.6301	0.123416	0.170119	-0.266428	0.659243	0.988527	7.53293	8.52727	7.5176	1.50975	-0.994336	0.000279834	0.00366328	7.4796	9.10819	1.24533	0.37641	-1.62859
P17516	Aldo-keto reductase family 1 member C4 (EC 1.1.1.-) (EC 1.1.1.209) (EC 1.1.1.210) (EC 1.1.1.51) (EC 1.1.1.53) (EC 1.1.1.62) (3-alpha-hydroxysteroid dehydrogenase type I) (3-alpha-HSD1) (EC 1.1.1.357) (3alpha-hydroxysteroid 3-dehydrogenase) (Chlordecone reductase) (CDR) (EC 1.1.1.225) (Dihydrodiol dehydrogenase 4) (DD-4) (DD4) (HAKRA)	AKR1C4	0.0254614	0.233381	10.3944	10.7454	0.184611	0.122251	-0.350925	0.48835	0.97681	9.17814	9.31166	1.62055	4.36635	-0.133522	0.00172408	0.00967275	10.4717	11.3349	0.603915	0.137606	-0.863168
P17655	Calpain-2 catalytic subunit (EC 3.4.22.53) (Calcium-activated neutral proteinase 2) (CANP 2) (Calpain M-type) (Calpain large polypeptide L2) (Calpain-2 large subunit) (Millimolar-calpain) (M-calpain)	CAPN2	0.00238404	0.100885	4.88169	2.94503	1.56417	2.36186	1.93666	0.57075	0.97681	3.63127	3.62599	0.685827	2.50744	0.00527707	3.58813e-05	0.00295679	6.27517	4.05734	0.157332	1.44437	2.21783
P17931	Galectin-3 (Gal-3) (35 kDa lectin) (Carbohydrate-binding protein 35) (CBP 35) (Galactose-specific lectin 3) (Galactoside-binding protein) (GALBP) (IgE-binding protein) (L-31) (Laminin-binding protein) (Lectin L-29) (Mac-2 antigen)	LGALS3	0.0112259	0.175942	4.16509	2.08241	3.32014	1.7736	2.08267							0	0.000346477	0.00372642	8.6975	6.55851	0.102878	1.49057	2.13899
P19367	Hexokinase-1 (EC 2.7.1.1) (Brain form hexokinase) (Hexokinase type I) (HK I) (Hexokinase-A)	HK1	0.00532584	0.143854	3.67648	1.88634	2.25013	1.43852	1.79014							0	7.30563e-05	0.00295679	6.97633	5.88458	0.151708	0.244269	1.09175
P20908	Collagen alpha-1(V) chain	COL5A1	0.00621106	0.146787	4.83944	3.04739	3.10261	1.52381	1.79205							0	5.78099e-05	0.00295679	10.5477	8.44142	0.242172	0.75545	2.10625
P21333	Filamin-A (FLN-A) (Actin-binding protein 280) (ABP-280) (Alpha-filamin) (Endothelial actin-binding protein) (Filamin-1) (Non-muscle filamin)	FLNA	0.00331122	0.116766	10.5715	9.36334	0.904685	0.566471	1.20816	0.949771	0.996715	8.73016	8.12079	2.35861	2.40767	0.609368	7.30563e-05	0.00295679	12.2542	10.1757	0.294203	0.685943	2.07849
P22105	Tenascin-X (TN-X) (Hexabrachion-like protein)	TNXB	0.00722664	0.146787	7.40687	5.621	2.6139	1.72195	1.78587	0.344704	0.97681	5.45793	4.60009	1.10575	2.41103	0.857838	5.78099e-05	0.00295679	10.4223	8.2469	0.569573	0.447391	2.17545
P22352	Glutathione peroxidase 3 (GPx-3) (GSHPx-3) (EC 1.11.1.9) (Extracellular glutathione peroxidase) (Plasma glutathione peroxidase) (GPx-P) (GSHPx-P)	GPX3	0.00201581	0.100885	5.91749	4.60368	1.14721	0.530954	1.31381							0	0.000427745	0.004137	5.15796	3.92654	0.426414	0.311386	1.23142
P23526	Adenosylhomocysteinase (AdoHcyase) (EC 3.13.2.1) (S-adenosyl-L-homocysteine hydrolase)	AHCY	0.0371874	0.279346	8.88446	9.15042	0.0712685	0.0785562	-0.265963	0.659243	0.988527	8.80109	9.54865	1.9046	0.861923	-0.747563	0.00841804	0.0296865	8.92343	9.493	0.334774	0.136605	-0.569562
P24298	Alanine aminotransferase 1 (ALT1) (EC 2.6.1.2) (Glutamate pyruvate transaminase 1) (GPT 1) (Glutamic--alanine transaminase 1) (Glutamic--pyruvic transaminase 1)	GPT	0.00120151	0.0924432	8.84951	9.68802	0.463029	0.234979	-0.838514	0.850107	0.996715	7.00513	7.44914	0.99374	0.424376	-0.44401	0.00509073	0.0204576	7.47749	8.93964	1.83215	0.336111	-1.46214
P25774	Cathepsin S (EC 3.4.22.27)	CTSS	0.0129414	0.183566	3.14234	2.35012	0.718939	1.07834	0.792225							0	0.00841804	0.0296865	6.58146	5.56319	1.05737	0.378517	1.01827
P26038	Moesin (Membrane-organizing extension spike protein)	MSN	0.0289535	0.249196	11.0301	10.6419	0.204528	0.139984	0.388193	0.659243	0.988527	8.27121	7.86673	2.43359	0.130903	0.404478	0.00207985	0.0109573	10.6216	10.067	0.0960376	0.114132	0.554561
P27338	Amine oxidase [flavin-containing] B (EC 1.4.3.21) (EC 1.4.3.4) (Monoamine oxidase type B) (MAO-B)	MAOB	0.0223399	0.221566	10.4083	10.6421	0.073634	0.0459009	-0.233763	0.949771	0.996715	8.81517	8.86808	1.74176	0.810076	-0.0529055	0.00509073	0.0204576	8.69097	9.44304	0.483667	0.158198	-0.752072
P30536	Translocator protein (Mitochondrial benzodiazepine receptor) (PKBS) (Peripheral-type benzodiazepine receptor) (PBR)	TSPO	0.0328502	0.269924	2.85184	2.50499	0.126055	0.269789	0.34685							0	0.00841804	0.0296865	5.65429	4.41277	0.960682	0.751098	1.24151
P32455	Guanylate-binding protein 1 (EC 3.6.1.-) (EC 3.6.5.-) (GTP-binding protein 1) (GBP-1) (HuGBP-1) (hGBP1) (Guanine nucleotide-binding protein 1) (Interferon-induced guanylate-binding protein 1)	GBP1	0.900109	0.961454	4.92861	5.00117	0.829386	1.78766	-0.0725514	0.0274686	0.97681	5.68631	7.0366	0.239487	0.877206	-1.3503	0.0116066	0.0376523	6.40836	7.0278	0.597538	0.162514	-0.619443
P35520	Cystathionine beta-synthase (EC 4.2.1.22) (Beta-thionase) (Serine sulfhydrase)	CBS	0.00722664	0.146787	7.48778	8.5447	0.973409	0.146741	-1.05692	0.147376	0.97681	7.20317	8.05734	1.26182	0.0942404	-0.854172	0.000790968	0.0058079	7.55805	8.85494	1.45495	0.0758155	-1.29689
P35579	Myosin-9 (Cellular myosin heavy chain, type A) (Myosin heavy chain 9) (Myosin heavy chain, non-muscle IIa) (Non-muscle myosin heavy chain A) (NMMHC-A) (Non-muscle myosin heavy chain IIa) (NMMHC II-a) (NMMHC-IIA)	MYH9	0.0254614	0.233381	12.097	11.6447	0.291962	0.075355	0.452387	0.48835	0.97681	10.7555	10.4733	0.348251	0.339811	0.282253	4.56114e-05	0.00295679	12.8574	11.7717	0.160194	0.0778053	1.08572
P35580	Myosin-10 (Cellular myosin heavy chain, type B) (Myosin heavy chain 10) (Myosin heavy chain, non-muscle IIb) (Non-muscle myosin heavy chain B) (NMMHC-B) (Non-muscle myosin heavy chain IIb) (NMMHC II-b) (NMMHC-IIB)	MYH10	0.000840983	0.0821252	8.6882	7.44705	1.08324	0.196938	1.24115	0.659243	0.988527	6.36906	5.31943	2.8092	5.4171	1.04963	9.20533e-05	0.00295679	11.0144	9.4519	0.380804	0.318596	1.5625
P36269	Glutathione hydrolase 5 proenzyme (EC 3.4.19.13) (Gamma-glutamyl transpeptidase-related enzyme) (GGT-rel) (Gamma-glutamyltransferase 5) (GGT 5) (EC 2.3.2.2) (Gamma-glutamyltransferase-like activity 1) (Gamma-glutamyltranspeptidase 5) (Leukotriene-C4 hydrolase) (EC 3.4.19.14) [Cleaved into: Glutathione hydrolase 5 heavy chain; Glutathione hydrolase 5 light chain]	GGT5	0.379581	0.726814	6.98973	6.39905	1.48206	0.79965	0.590677	0.0376353	0.97681	5.13088	4.25835	0.812116	0.160392	0.872524	0.00018095	0.00312682	8.5489	7.01	0.497488	0.555135	1.53891
P41218	Myeloid cell nuclear differentiation antigen	MNDA	0.0195566	0.209511	1.44642	0.69475	0.779557	0.27277	0.751665							0	0.0035892	0.0158758	4.36995	3.13882	1.19348	0.768384	1.23114
P46019	Phosphorylase b kinase regulatory subunit alpha, liver isoform (Phosphorylase kinase alpha L subunit)	PHKA2	0.0371874	0.279346	4.25835	5.11028	1.14404	0.458069	-0.851929							0	0.0035892	0.0158758	5.49535	6.60542	1.2441	0.325533	-1.11007
P46934	E3 ubiquitin-protein ligase NEDD4 (EC 2.3.2.26) (Cell proliferation-inducing gene 53 protein) (HECT-type E3 ubiquitin transferase NEDD4) (Neural precursor cell expressed developmentally down-regulated protein 4) (NEDD-4)	NEDD4	0.0129414	0.183566	2.05622	1.00786	1.06408	0.671313	1.04836							0	0.00250186	0.012519	3.68374	2.26569	0.265098	1.40747	1.41805
P49354	Protein farnesyltransferase/geranylgeranyltransferase type-1 subunit alpha (EC 2.5.1.58) (EC 2.5.1.59) (CAAX farnesyltransferase subunit alpha) (FTase-alpha) (Ras proteins prenyltransferase subunit alpha) (Type I protein geranyl-geranyltransferase subunit alpha) (GGTase-I-alpha)	FNTA	0.0473361	0.296756	4.30519	3.91546	0.228359	0.113426	0.389724							0	0.00603698	0.023355	3.33719	3.00101	0.240527	0.0544285	0.336178
P50453	Serpin B9 (Cytoplasmic antiproteinase 3) (CAP-3) (CAP3) (Peptidase inhibitor 9) (PI-9)	SERPINB9	0.00722664	0.146787	5.53044	3.54073	2.96849	1.74507	1.98971	0.949771	0.996715	5.85925	5.76658	2.04228	1.88446	0.0926669	0.00428062	0.0179537	7.5349	6.47715	0.382865	0.592165	1.05775
P51570	Galactokinase (EC 2.7.1.6) (Galactose kinase)	GALK1	0.00455617	0.134513	8.30656	8.81116	0.0752085	0.346823	-0.504599	0.949771	0.996715	8.7497	9.2302	2.14172	0.7978	-0.480505	0.000346477	0.00372642	7.68405	9.24107	0.388761	0.510656	-1.55702
P51690	Arylsulfatase L (EC 3.1.6.1) (Arylsulfatase E) (ASE)	ARSL	0.0254614	0.233381	2.26834	3.21429	1.05571	0.900428	-0.945948	0.949771	0.996715	4.47366	4.48515	0.69005	0.261841	-0.0114925	0.0116066	0.0376523	3.90516	4.81202	0.667005	0.610999	-0.906858
P51884	Lumican (Keratan sulfate proteoglycan lumican) (KSPG lumican)	LUM	0.00170045	0.0981238	9.95656	8.89619	0.522748	0.458408	1.06038	0.57075	0.97681	8.34837	7.42378	1.79804	2.84916	0.924591	0.000346477	0.00372642	10.5832	8.91899	0.523693	0.969142	1.66424
P51888	Prolargin (Proline-arginine-rich end leucine-rich repeat protein)	PRELP	0.000840983	0.0821252	6.29114	4.46711	1.57399	1.30546	1.82403	0.23135	0.97681	5.90066	4.96488	1.74153	3.17756	0.935779	0.000346477	0.00372642	9.02941	7.12505	0.552917	1.12776	1.90436
P52566	Rho GDP-dissociation inhibitor 2 (Rho GDI 2) (Ly-GDI) (Rho-GDI beta)	ARHGDIB	0.042003	0.290587	6.12256	5.48665	0.60197	0.519775	0.635906	0.48835	0.97681	7.30777	7.06344	1.61896	2.77698	0.244326	0.000279834	0.00366328	8.31634	7.27985	0.225445	0.172063	1.03649
P55157	Microsomal triglyceride transfer protein large subunit	MTTP	0.0129414	0.183566	9.31949	9.68723	0.0948446	0.107497	-0.36774	0.752784	0.996715	10.0277	10.107	1.11	0.870043	-0.0792582	9.20533e-05	0.00295679	8.73844	9.86568	0.644769	0.0758113	-1.12724
P55268	Laminin subunit beta-2 (Laminin B1s chain) (Laminin-11 subunit beta) (Laminin-14 subunit beta) (Laminin-15 subunit beta) (Laminin-3 subunit beta) (Laminin-4 subunit beta) (Laminin-7 subunit beta) (Laminin-9 subunit beta) (S-laminin subunit beta) (S-LAM beta)	LAMB2	0.0371874	0.279346	5.69335	4.07044	2.30788	3.81985	1.62292							0	0.00207985	0.0109573	7.86247	6.9701	0.391361	0.430502	0.89237
P60903	Protein S100-A10 (Calpactin I light chain) (Calpactin-1 light chain) (Cellular ligand of annexin II) (S100 calcium-binding protein A10) (p10 protein) (p11)	S100A10	0.00143106	0.0981238	7.60128	6.04527	1.05719	0.988101	1.556							0	0.000225353	0.0034563	9.72974	7.89927	0.206975	0.954132	1.83047
P61457	Pterin-4-alpha-carbinolamine dehydratase (PHS) (EC 4.2.1.96) (4-alpha-hydroxy-tetrahydropterin dehydratase) (Dimerization cofactor of hepatocyte nuclear factor 1-alpha) (DCoH) (Dimerization cofactor of HNF1) (Phenylalanine hydroxylase-stimulating protein) (Pterin carbinolamine dehydratase) (PCD)	PCBD1	0.669538	0.886318	7.8396	8.09553	0.587283	0.288898	-0.255936	0.0376353	0.97681	6.08309	8.0841	1.48852	1.23217	-2.00101	0.000144873	0.00295679	6.80009	7.9504	0.485836	0.11198	-1.15031
P63104	14-3-3 protein zeta/delta (Protein kinase C inhibitor protein 1) (KCIP-1)	YWHAZ	0.042003	0.290587	9.73467	9.29689	0.228742	0.102685	0.437782	0.41283	0.97681	8.86345	8.82071	1.90675	0.238871	0.0427399	0.000646287	0.00513858	9.02211	7.85152	0.255663	0.534872	1.17059
P67936	Tropomyosin alpha-4 chain (TM30p1) (Tropomyosin-4)	TPM4	0.0371874	0.279346	9.47194	8.83161	0.627265	0.34171	0.640328	0.752784	0.996715	5.46649	5.35196	3.62081	4.81629	0.114532	0.000144873	0.00295679	10.7117	8.82735	0.313289	0.672211	1.88434
P98160	Basement membrane-specific heparan sulfate proteoglycan core protein (HSPG) (Perlecan) (PLC) [Cleaved into: Endorepellin; LG3 peptide]	HSPG2	0.0195566	0.209511	8.94826	8.3049	0.385397	0.308862	0.643365	0.752784	0.996715	3.77468	3.12415	2.14187	3.31629	0.65053	7.30563e-05	0.00295679	10.3536	8.79851	0.399405	0.273045	1.55513
Q00266	S-adenosylmethionine synthase isoform type-1 (AdoMet synthase 1) (EC 2.5.1.6) (Methionine adenosyltransferase 1) (MAT 1) (Methionine adenosyltransferase I/III) (MAT-I/III)	MAT1A	2.20832e-05	0.0560692	8.6535	9.22399	0.149217	0.0308638	-0.570491	0.344704	0.97681	8.88038	9.81589	2.62362	1.40471	-0.935515	0.00172408	0.00967275	8.69449	9.90563	1.13689	0.248061	-1.21113
Q00796	Sorbitol dehydrogenase (SDH) (EC 1.1.1.-) ((R,R)-butanediol dehydrogenase) (EC 1.1.1.4) (L-iditol 2-dehydrogenase) (EC 1.1.1.14) (Polyol dehydrogenase) (Ribitol dehydrogenase) (RDH) (EC 1.1.1.56) (Xylitol dehydrogenase) (XDH) (EC 1.1.1.9)	SORD	0.0289535	0.249196	11.0706	11.3772	0.123819	0.0600216	-0.306593	0.284215	0.97681	9.74432	10.4878	2.24151	0.0773706	-0.743509	5.78099e-05	0.00295679	9.44689	11.2828	0.65769	0.17466	-1.83594
Q01469	Fatty acid-binding protein 5 (Epidermal-type fatty acid-binding protein) (E-FABP) (Fatty acid-binding protein, epidermal) (Psoriasis-associated fatty acid-binding protein homolog) (PA-FABP)	FABP5	0.00388867	0.121893	4.31694	2.94749	1.76101	0.962374	1.36946							0	0.000144873	0.00295679	6.52082	4.77547	0.174397	0.712314	1.74534
Q03692	Collagen alpha-1(X) chain	COL10A1	0.0129414	0.183566	5.43246	4.31389	2.03182	0.11774	1.11857							0	7.30563e-05	0.00295679	8.60889	1.72412	3.98982	3.62812	6.88478
Q05209	Tyrosine-protein phosphatase non-receptor type 12 (EC 3.1.3.48) (PTP-PEST) (Protein-tyrosine phosphatase G1) (PTPG1)	PTPN12	0.0254614	0.233381	1.87435	1.3692	0.367014	0.305265	0.505154							0	0.00207985	0.0109573	3.44195	2.13931	0.61936	0.616422	1.30264
Q05682	Caldesmon (CDM)	CALD1	0.00455617	0.134513	6.31914	5.20273	0.571401	1.16981	1.11641	0.284215	0.97681	7.67182	6.77975	1.64985	2.66833	0.892067	7.30563e-05	0.00295679	9.72084	8.29489	0.240878	0.178304	1.42596
Q05707	Collagen alpha-1(XIV) chain (Undulin)	COL14A1	0.00201581	0.100885	10.5641	8.83264	1.31078	1.2	1.73142	0.850107	0.996715	4.46797	3.89189	10.8514	15.3086	0.576086	0.00713887	0.0261725	11.1735	10.0345	0.571137	0.888665	1.13894
Q09666	Neuroblast differentiation-associated protein AHNAK (Desmoyokin)	AHNAK	0.0148849	0.190872	8.84831	8.02979	0.751786	0.394811	0.818517	0.0140193	0.97681	8.64037	6.77985	0.69834	0.295566	1.86052	0.000115651	0.00295679	12.3087	11.2733	0.253771	0.163414	1.03543
Q12765	Secernin-1	SCRN1	0.0254614	0.233381	1.7391	0.963026	1.15357	0.125384	0.776073							0	0.000144873	0.00295679	4.88328	2.27581	0.371659	2.03622	2.60746
Q12805	EGF-containing fibulin-like extracellular matrix protein 1 (Extracellular protein S1-5) (Fibrillin-like protein) (Fibulin-3) (FIBL-3)	EFEMP1	0.000483798	0.0767727	4.2879	2.15481	3.20468	0.515302	2.13309							0	7.30563e-05	0.00295679	6.58596	3.37276	1.061	1.07635	3.2132
Q12882	Dihydropyrimidine dehydrogenase [NADP(+)] (DHPDHase) (DPD) (EC 1.3.1.2) (Dihydrothymine dehydrogenase) (Dihydrouracil dehydrogenase)	DPYD	0.0473361	0.296756	4.77102	5.63695	1.2009	0.718808	-0.865929	0.185877	0.97681	4.67738	5.07929	0.265776	0.033218	-0.401914	0.00172408	0.00967275	5.75765	6.35224	0.0916245	0.177937	-0.594591
Q12955	Ankyrin-3 (ANK-3) (Ankyrin-G)	ANK3	0.0473361	0.296756	2.23807	1.1258	2.18644	0.342645	1.11226							0	0.00207985	0.0109573	8.13751	4.07623	1.9111	5.74562	4.06128
Q13409	Cytoplasmic dynein 1 intermediate chain 2 (Cytoplasmic dynein intermediate chain 2) (Dynein intermediate chain 2, cytosolic) (DH IC-2)	DYNC1I2	0.00838882	0.158949	2.31206	1.81158	0.293224	0.347213	0.500482							0	0.00250186	0.012519	6.40546	5.83385	0.191401	0.0666392	0.571612
Q13425	Beta-2-syntrophin (59 kDa dystrophin-associated protein A1 basic component 2) (Syntrophin-3) (SNT3) (Syntrophin-like) (SNTL)	SNTB2	0.0473361	0.296756	2.50915	1.86721	0.489976	0.567967	0.641941							0	0.000427745	0.004137	4.83686	3.28326	0.375078	0.730803	1.5536
Q13576	Ras GTPase-activating-like protein IQGAP2	IQGAP2	0.0254614	0.233381	10.0129	10.285	0.075182	0.078691	-0.272127	0.949771	0.996715	9.15882	9.15954	0.60422	0.615157	-0.000711704	0.000225353	0.0034563	8.91413	10.2084	0.424656	0.190143	-1.2943
Q14112	Nidogen-2 (NID-2) (Osteonidogen)	NID2	0.00170045	0.0981238	4.02397	1.72827	2.36957	1.61378	2.29569							0	0.00018095	0.00312682	7.85954	5.64175	0.666785	1.00512	2.21779
Q14117	Dihydropyrimidinase (DHP) (DHPase) (EC 3.5.2.2) (Dihydropyrimidine amidohydrolase) (Hydantoinase)	DPYS	0.0328502	0.269924	10.0786	10.365	0.185695	0.104126	-0.286401	0.659243	0.988527	9.17834	9.35617	0.451911	0.9369	-0.177835	7.30563e-05	0.00295679	8.74033	10.3755	0.585735	0.223124	-1.63515
Q14203	Dynactin subunit 1 (150 kDa dynein-associated polypeptide) (DAP-150) (DP-150) (p135) (p150-glued)	DCTN1	0.0170811	0.199856	4.76593	4.04439	0.485153	0.507077	0.721536							0	0.00428062	0.0179537	7.10904	6.38007	0.383051	0.538036	0.72897
Q14980	Nuclear mitotic apparatus protein 1 (Nuclear matrix protein-22) (NMP-22) (Nuclear mitotic apparatus protein) (NuMA protein) (SP-H antigen)	NUMA1	0.0371874	0.279346	1.2141	0.876335	0.217185	0.948497	0.337761	0.23135	0.97681	0.875759	0.0527106	1.51942	0.00829234	0.823049	0.000279834	0.00366328	7.48953	6.44217	0.283428	0.226443	1.04735
Q15043	Metal cation symporter ZIP14 (LIV-1 subfamily of ZIP zinc transporter 4) (LZT-Hs4) (Solute carrier family 39 member 14) (Zrt- and Irt-like protein 14) (ZIP-14)	SLC39A14	0.0195566	0.209511	5.72487	6.24439	0.368793	0.250948	-0.51952							0	0.00018095	0.00312682	4.8672	5.93975	0.654168	0.108657	-1.07255
Q15121	Astrocytic phosphoprotein PEA-15 (15 kDa phosphoprotein enriched in astrocytes) (Phosphoprotein enriched in diabetes) (PED)	PEA15	0.0195566	0.209511	1.70872	1.03896	0.745657	0.358961	0.669757							0	0.00428062	0.0179537	5.76467	4.71896	0.479867	0.675491	1.04572
Q15417	Calponin-3 (Calponin, acidic isoform)	CNN3	0.00722664	0.146787	5.95328	5.40167	0.189911	0.249764	0.551605							0	3.58813e-05	0.00295679	8.09865	6.83617	0.154071	0.132694	1.26248
Q15582	Transforming growth factor-beta-induced protein ig-h3 (Beta ig-h3) (Kerato-epithelin) (RGD-containing collagen-associated protein) (RGD-CAP)	TGFBI	0.00455617	0.134513	8.636	7.28606	1.22218	0.540497	1.34994	0.752784	0.996715	6.06494	5.81205	2.2869	1.34692	0.252889	9.20533e-05	0.00295679	9.27085	7.44092	0.439143	0.416192	1.82993
Q15942	Zyxin (Zyxin-2)	ZYX	0.0371874	0.279346	1.22785	0.687874	1.11032	0.24943	0.539971							0	0.000144873	0.00295679	7.07928	5.64054	0.19422	0.471584	1.43875
Q16527	Cysteine and glycine-rich protein 2 (Cysteine-rich protein 2) (CRP2) (LIM domain only protein 5) (LMO-5) (Smooth muscle cell LIM protein) (SmLIM)	CSRP2	0.00120151	0.0924432	2.58786	1.89844	0.458642	0.105726	0.689423							0	5.78099e-05	0.00295679	5.67084	3.08122	0.595079	1.21118	2.58962
Q16555	Dihydropyrimidinase-related protein 2 (DRP-2) (Collapsin response mediator protein 2) (CRMP-2) (N2A3) (Unc-33-like phosphoprotein 2) (ULIP-2)	DPYSL2	0.00281293	0.108213	8.55435	7.58241	0.457262	0.581939	0.971937	0.949771	0.996715	6.43532	6.42046	1.90345	0.950424	0.0148612	5.78099e-05	0.00295679	9.28356	8.14802	0.214919	0.265224	1.13554
Q16666	Gamma-interferon-inducible protein 16 (Ifi-16) (Interferon-inducible myeloid differentiation transcriptional activator)	IFI16	0.0148849	0.190872	1.29907	0.561105	1.77701	0.646627	0.737966							0	0.000965244	0.00670754	4.47943	3.3086	0.264108	0.48795	1.17083
Q16822	Phosphoenolpyruvate carboxykinase [GTP], mitochondrial (PEPCK-M) (EC 4.1.1.32) (Phosphoenolpyruvate carboxykinase 2, mitochondrial) (mtPCK2)	PCK2	0.042003	0.290587	11.7599	12.5618	3.27629	0.12172	-0.801844	0.284215	0.97681	12.0334	12.7253	0.642173	0.420064	-0.691901	0.000526544	0.00456456	10.7777	12.1009	0.678927	0.147733	-1.32318
Q3SY69	Mitochondrial 10-formyltetrahydrofolate dehydrogenase (Mitochondrial 10-FTHFDH) (mtFDH) (EC 1.5.1.6) (Aldehyde dehydrogenase family 1 member L2)	ALDH1L2	0.00621106	0.146787	8.04005	8.83792	0.695914	0.172949	-0.797876							0	0.00018095	0.00312682	6.43816	8.13139	0.721548	0.537414	-1.69323
Q53FA7	Quinone oxidoreductase PIG3 (EC 1.6.5.5) (NADPH:quinone reductase PIG3) (Tumor protein p53-inducible protein 3) (Protein PIG3) (p53-induced gene 3 protein)	TP53I3	0.0170811	0.199856	3.35057	2.33835	1.0447	0.314437	1.01222							0	0.0135713	0.0419269	4.2097	3.22664	0.59754	0.763461	0.983064
Q5SRE7	Phytanoyl-CoA dioxygenase domain-containing protein 1 (Protein PHYHD1) (EC 1.14.11.-)	PHYHD1	0.0473361	0.296756	3.74733	4.33823	0.52932	0.503413	-0.590905	0.659243	0.988527	5.36177	5.69251	1.33475	1.30442	-0.330737	0.000965244	0.00670754	5.06413	6.25026	1.44011	0.191246	-1.18613
Q687X5	Metalloreductase STEAP4 (EC 1.16.1.-) (Six-transmembrane epithelial antigen of prostate 4) (SixTransMembrane protein of prostate 2) (Tumor necrosis factor, alpha-induced protein 9)	STEAP4	0.0129414	0.183566	4.26628	3.68143	0.215885	0.382443	0.584857							0	0.000790968	0.0058079	6.05782	4.65278	0.604465	0.585829	1.40503
Q68CK6	Acyl-coenzyme A synthetase ACSM2B, mitochondrial (EC 6.2.1.2) (Acyl-CoA synthetase medium-chain family member 2B) (Benzoate--CoA ligase) (EC 6.2.1.25) (Butyrate--CoA ligase 2B) (Butyryl-coenzyme A synthetase 2B) (Middle-chain acyl-CoA synthetase 2B) (Xenobiotic/medium-chain fatty acid-CoA ligase HXM-A)	ACSM2B	0.0148849	0.190872	11.3431	11.8325	0.280752	0.0722624	-0.48938	1	1	9.41132	9.46014	1.09559	2.14818	-0.0488146	0.000279834	0.00366328	7.4396	9.02416	0.685523	0.223069	-1.58456
Q6NUK1	Mitochondrial adenyl nucleotide antiporter SLC25A24 (Mitochondrial ATP-Mg/Pi carrier protein 1) (Mitochondrial Ca(2+)-dependent solute carrier protein 1) (Short calcium-binding mitochondrial carrier protein 1) (SCaMC-1) (Solute carrier family 25 member 24)	SLC25A24	0.0473361	0.296756	3.72893	3.05118	1.13051	0.627523	0.677743							0	0.00117452	0.00755425	6.05896	4.24487	0.506435	1.72434	1.81409
Q7L5Y1	Mitochondrial enolase superfamily member 1 (EC 4.2.1.68) (Antisense RNA to thymidylate synthase) (rTS) (L-fuconate dehydratase)	ENOSF1	0.042003	0.290587	3.63881	4.02111	0.202509	0.614198	-0.382307							0	0.0035892	0.0158758	2.68529	3.81815	0.463887	0.533612	-1.13286
Q7Z4W1	L-xylulose reductase (XR) (EC 1.1.1.10) (Carbonyl reductase II) (Dicarbonyl/L-xylulose reductase) (Kidney dicarbonyl reductase) (kiDCR) (Short chain dehydrogenase/reductase family 20C member 1) (Sperm surface protein P34H)	DCXR	0.042003	0.290587	11.364	11.7387	0.12898	0.129045	-0.374715	0.41283	0.97681	10.4033	11.2181	2.70137	0.863079	-0.814801	0.000526544	0.00456456	9.34211	10.8447	1.19321	0.130591	-1.5026
Q86U10	60 kDa lysophospholipase (LysoLP) (EC 3.1.1.5) (Lysophospholipase-transacylase) [Includes: L-asparaginase (EC 3.5.1.1) (L-asparagine amidohydrolase); 1-alkyl-2-acetylglycerophosphocholine esterase (EC 3.1.1.47) (Platelet-activating factor acetylhydrolase) (PAF acetylhydrolase)]	ASPG	0.00143106	0.0981238	2.24985	4.16861	1.59933	0.855269	-1.91876	0.949771	0.996715	4.74416	4.8158	0.237782	0.0655442	-0.0716434	0.00841804	0.0296865	2.27875	3.92157	1.32706	1.98597	-1.64282
Q8IVM8	Organic anion transporter 7 (OAT7) (Organic anion/short-chain fatty acid exchanger) (Solute carrier family 22 member 9)	SLC22A9	0.0254614	0.233381	2.22471	3.31345	1.67158	0.59863	-1.08873							0	0.000646287	0.00513858	1.25778	2.92161	0.747364	0.73495	-1.66382
Q8NFW8	N-acylneuraminate cytidylyltransferase (EC 2.7.7.43) (CMP-N-acetylneuraminic acid synthase) (CMP-NeuNAc synthase)	CMAS	0.00170045	0.0981238	4.2394	5.57293	1.65442	0.262662	-1.33353	0.752784	0.996715	5.82217	5.97023	0.261517	0.213703	-0.148059	0.000279834	0.00366328	5.19214	5.91662	0.581593	0.144987	-0.724487
Q8WU39	Marginal zone B- and B1-cell-specific protein (Mesenteric estrogen-dependent adipose 7) (MEDA-7) (Plasma cell-induced resident endoplasmic reticulum protein) (Plasma cell-induced resident ER protein) (pERp1) (Proapoptotic caspase adapter protein)	MZB1	0.000272427	0.0691693	4.54473	3.10053	0.987589	0.30333	1.44421							0	0.000427745	0.004137	3.25944	1.43687	0.998895	0.91294	1.82257
Q92499	ATP-dependent RNA helicase DDX1 (EC 3.6.4.13) (DEAD box protein 1) (DEAD box protein retinoblastoma) (DBP-RB)	DDX1	0.0473361	0.296756	6.82949	6.48797	0.194921	0.191094	0.341521	0.344704	0.97681	4.68184	4.14944	2.71581	2.55716	0.532404	0.0158242	0.0468222	7.87787	7.70387	0.15445	0.0362336	0.174009
Q92599	Septin-8	SEPTIN8	0.0195566	0.209511	1.7134	1.13183	0.603662	0.145533	0.58157							0	0.000427745	0.004137	7.08389	5.93615	0.380424	0.324396	1.14774
Q93052	Lipoma-preferred partner (LIM domain-containing preferred translocation partner in lipoma)	LPP	0.167351	0.506442	4.51511	3.95709	0.602334	0.619095	0.558022	0.0274686	0.97681	4.31456	3.39512	0.453501	0.0150933	0.919443	0.000115651	0.00295679	7.1829	6.28697	0.190419	0.125772	0.89593
Q969Z3	Mitochondrial amidoxime reducing component 2 (mARC2) (EC 1.7.-.-) (Molybdenum cofactor sulfurase C-terminal domain-containing protein 2) (MOSC domain-containing protein 2) (Moco sulfurase C-terminal domain-containing protein 2)	MTARC2	0.00388867	0.121893	7.56265	8.66578	0.957216	0.168349	-1.10312	0.949771	0.996715	5.92521	6.23138	1.32962	0.508232	-0.306174	0.000279834	0.00366328	5.27347	7.09174	1.38763	0.265612	-1.81826
Q96I15	Selenocysteine lyase (hSCL) (EC 4.4.1.16)	SCLY	0.000223894	0.0691693	3.98053	4.88795	0.112229	0.370729	-0.907423	0.949771	0.996715	5.38441	5.53066	1.04382	1.80519	-0.146247	7.30563e-05	0.00295679	5.20307	6.31597	0.502655	0.141614	-1.1129
Q96TA1	Protein Niban 2 (Meg-3) (Melanoma invasion by ERK) (MINERVA) (Niban-like protein 1) (Protein FAM129B)	NIBAN2	0.00388867	0.121893	4.54767	2.37109	3.21813	0.883779	2.17659							0	7.30563e-05	0.00295679	7.47474	5.6576	0.396146	0.492892	1.81713
Q99424	Peroxisomal acyl-coenzyme A oxidase 2 (EC 1.17.99.3) (3-alpha,7-alpha,12-alpha-trihydroxy-5-beta-cholestanoyl-CoA 24-hydroxylase) (3-alpha,7-alpha,12-alpha-trihydroxy-5-beta-cholestanoyl-CoA oxidase) (Trihydroxycoprostanoyl-CoA oxidase) (THCA-CoA oxidase) (THCCox)	ACOX2	0.0473361	0.296756	7.46917	7.86306	0.252324	0.0928181	-0.393896	0.344704	0.97681	7.08631	8.12275	2.63222	1.03035	-1.03644	0.0030009	0.0141682	6.1924	7.37731	1.33345	0.122639	-1.18491
Q99439	Calponin-2 (Calponin H2, smooth muscle) (Neutral calponin)	CNN2	0.0148849	0.190872	4.62694	3.62257	1.00896	0.361834	1.00436	0.41283	0.97681	4.95989	4.39864	1.07133	5.38814	0.561245	0.000526544	0.00456456	6.34821	5.12894	0.458119	0.305359	1.21927
Q99584	Protein S100-A13 (S100 calcium-binding protein A13)	S100A13	0.00170045	0.0981238	2.18277	0.741335	3.94415	0.168485	1.44144							0	0.000790968	0.0058079	7.78717	6.10093	0.470281	1.0741	1.68624
Q99715	Collagen alpha-1(XII) chain	COL12A1	0.000272427	0.0691693	5.02317	2.94756	1.50004	0.855948	2.07562							0	0.00018095	0.00312682	8.65793	6.23718	0.58199	1.99295	2.42074
Q9BTZ2	Dehydrogenase/reductase SDR family member 4 (EC 1.1.1.184) (NADPH-dependent carbonyl reductase) (CR) (NADPH-dependent retinol dehydrogenase/reductase) (NRDR) (humNRDR) (Peroxisomal short-chain alcohol dehydrogenase) (PSCD) (SCAD-SRL) (Short chain dehydrogenase/reductase family 25C member 2) (Protein SDR25C2) (Short-chain dehydrogenase/reductase family member 4)	DHRS4	0.0289535	0.249196	6.02346	6.4651	0.238902	0.208591	-0.441636	0.0376353	0.97681	6.225	7.46198	1.42747	0.172735	-1.23698	0.00989847	0.0335823	5.0174	5.80585	0.569985	0.232678	-0.788444
Q9BXN1	Asporin (Periodontal ligament-associated protein 1) (PLAP-1)	ASPN	0.0129414	0.183566	5.67456	3.71244	4.44984	1.82707	1.96212							0	0.000346477	0.00372642	8.20847	5.23166	1.527	1.90903	2.97681
Q9BYV7	Carotenoid-cleaving dioxygenase, mitochondrial (EC 1.13.11.-) (EC 1.13.11.71) (B-diox-II) (Beta,beta-carotene 9',10'-oxygenase) (Beta-carotene dioxygenase 2)	BCO2	0.00971542	0.17012	2.93612	4.9937	2.13568	3.14232	-2.05757							0	0.00989847	0.0335823	3.36244	4.82575	0.711727	3.3967	-1.46331
Q9NPH2	Inositol-3-phosphate synthase 1 (IPS 1) (EC 5.5.1.4) (Myo-inositol 1-phosphate synthase) (MI-1-P synthase) (MIP synthase) (hIPS) (Myo-inositol 1-phosphate synthase A1) (hINO1)	ISYNA1	0.042003	0.290587	5.48922	4.69859	0.347536	1.03824	0.790635							0	0.000526544	0.00456456	5.08761	3.96173	0.387736	0.395692	1.12588
Q9UBX5	Fibulin-5 (FIBL-5) (Developmental arteries and neural crest EGF-like protein) (Dance) (Urine p50 protein) (UP50)	FBLN5	0.000183568	0.0691693	4.6114	1.15447	5.45731	0.986564	3.45693							0	0.000115651	0.00295679	5.8088	3.1332	1.09981	1.72319	2.6756
Q9UGT4	Sushi domain-containing protein 2	SUSD2	0.00532584	0.143854	1.58574	0.0189785	3.18491	0.000723538	1.56676							0	9.20533e-05	0.00295679	6.65921	2.41572	0.552446	3.72231	4.24349
Q9UHD8	Septin-9 (MLL septin-like fusion protein MSF-A) (MLL septin-like fusion protein) (Ovarian/Breast septin) (Ov/Br septin) (Septin D1)	SEPTIN9	0.0195566	0.209511	5.65843	5.27893	0.0840375	0.220549	0.379502	0.752784	0.996715	4.78187	4.73694	1.03331	0.0523233	0.0449343	0.00207985	0.0109573	7.06646	6.59117	0.100218	0.103871	0.475295
Q9UKU6	Thyrotropin-releasing hormone-degrading ectoenzyme (TRH-DE) (TRH-degrading ectoenzyme) (EC 3.4.19.6) (Pyroglutamyl-peptidase II) (PAP-II) (TRH-specific aminopeptidase) (Thyroliberinase)	TRHDE	0.0473361	0.296756	6.707	6.83789	0.04522	0.0249245	-0.130895							0	0.00428062	0.0179537	8.12281	10.1825	5.78296	0.15873	-2.05966
Q9UL12	Sarcosine dehydrogenase, mitochondrial (SarDH) (EC 1.5.8.3) (BPR-2)	SARDH	0.0129414	0.183566	8.78661	9.51656	0.566869	0.188904	-0.729952	1	1	7.06456	7.17813	5.86529	1.79463	-0.113572	0.000646287	0.00513858	8.02709	9.33398	0.806547	0.209771	-1.30689
Q9ULZ3	Apoptosis-associated speck-like protein containing a CARD (hASC) (Caspase recruitment domain-containing protein 5) (PYD and CARD domain-containing protein) (Target of methylation-induced silencing 1)	PYCARD	0.0473361	0.296756	3.5149	2.6517	1.2979	0.808619	0.863205	0.57075	0.97681	4.8125	4.62442	0.234298	0.267584	0.188077	0.00428062	0.0179537	4.74335	3.84545	0.430369	0.349395	0.897904
Q9UN36	Protein NDRG2 (N-myc downstream-regulated gene 2 protein) (Protein Syld709613)	NDRG2	0.0170811	0.199856	5.90078	6.52421	0.501212	0.234665	-0.623429	0.48835	0.97681	6.13084	7.17147	2.92629	0.252052	-1.04064	0.0135713	0.0419269	6.91125	7.6836	0.305226	0.580215	-0.77235
Q9Y223	Bifunctional UDP-N-acetylglucosamine 2-epimerase/N-acetylmannosamine kinase (UDP-GlcNAc-2-epimerase/ManAc kinase) [Includes: UDP-N-acetylglucosamine 2-epimerase (hydrolyzing) (EC 3.2.1.183) (UDP-GlcNAc-2-epimerase) (Uridine diphosphate-N-acetylglucosamine-2-epimerase); N-acetylmannosamine kinase (EC 2.7.1.60) (ManAc kinase)]	GNE	0.0170811	0.199856	3.86451	4.82329	0.866891	0.512447	-0.958777							0	0.00142506	0.00859014	6.0154	6.67338	0.266349	0.152084	-0.657986
Q9Y617	Phosphoserine aminotransferase (EC 2.6.1.52) (Phosphohydroxythreonine aminotransferase) (PSAT)	PSAT1	0.0010064	0.0851749	9.40381	9.93201	0.21766	0.0584639	-0.528201	0.0508413	0.97681	6.79605	8.20508	1.46081	0.719468	-1.40903	0.000346477	0.00372642	7.5112	8.92746	0.964289	0.376652	-1.41626
Q9Y625	Glypican-6 [Cleaved into: Secreted glypican-6]	GPC6	0.0129414	0.183566	2.87072	2.20601	0.488725	0.17059	0.664709							0	0.000144873	0.00295679	4.74341	2.10865	0.545955	1.16712	2.63476
Q9Y6B6	Small COPII coat GTPase SAR1B (EC 3.6.5.2) (GTP-binding protein B) (GTBPB) (Secretion-associated Ras-related GTPase 1B)	SAR1B	0.0254614	0.233381	6.85033	7.0146	0.0100646	0.0494268	-0.164268	0.659243	0.988527	5.99249	6.67473	2.09127	1.40335	-0.68224	0.000427745	0.004137	6.45016	7.51174	0.554791	0.173461	-1.06158
Q9Y6C2	EMILIN-1 (Elastin microfibril interface-located protein 1) (Elastin microfibril interfacer 1)	EMILIN1	5.30252e-05	0.0673155	7.40551	5.19377	1.3192	0.413692	2.21173							0	0.000144873	0.00295679	9.65296	7.37603	0.453959	1.2214	2.27693
P58166	Inhibin beta E chain (Activin beta-E chain)	INHBE	0.000272427	0.0691693	7.81738	5.92837	0.729534	1.35928	1.889							0	0.000526544	0.00456456	8.38151	5.68871	2.42798	1.55376	2.69281
Q8NI99	Angiopoietin-related protein 6 (Angiopoietin-like protein 6) (Angiopoietin-related growth factor) (Angiopoietin-related protein 5)	ANGPTL6	0.0195566	0.209511	4.58803	2.84324	4.113	2.16752	1.7448							0	0.000646287	0.00513858	6.15541	2.90557	2.16322	3.18843	3.24984
Q96CX2	BTB/POZ domain-containing protein KCTD12 (Pfetin) (Predominantly fetal expressed T1 domain)	KCTD12	0.0289535	0.249196	5.98134	4.81092	1.15756	1.76719	1.17042	0.949771	0.996715	5.35456	4.85202	1.65764	4.97734	0.502539	0.000965244	0.00670754	5.93928	4.59442	0.329757	1.03909	1.34486
A0A075B6P5	Immunoglobulin kappa variable 2-28	IGKV2-28	0.0473361	0.296756	6.33008	5.57615	0.732667	0.378264	0.753932							0	0.00428062	0.0179537	6.43821	4.99602	2.09592	0.62825	1.44219
A0A0B4J1X5	Immunoglobulin heavy variable 3-74	IGHV3-74	0.00621106	0.146787	4.18487	3.69704	0.321023	0.134937	0.487831							0	0.000144873	0.00295679	4.75454	3.21092	0.45456	0.439921	1.54363
B9A064	Immunoglobulin lambda-like polypeptide 5 (G lambda-1) (Germline immunoglobulin lambda 1)	IGLL5	0.00621106	0.146787	5.5379	2.72066	5.28032	2.98069	2.81724							0	0.0116066	0.0376523	8.4741	7.2241	0.662019	1.48285	1.25
P52943	Cysteine-rich protein 2 (CRP-2) (Protein ESP1)	CRIP2	0.042003	0.290587	3.70189	2.2719	2.0094	2.69802	1.42998	0.752784	0.996715	6.71054	6.50471	0.794918	0.863981	0.205837	0.000144873	0.00295679	6.90464	5.61267	0.288527	0.27256	1.29197
