# Supplementary material for: A Proteomics Resource Investigating Fibrosis: Proof‐of‐Concept for Identifying Novel Drug Candidates
Source: Proteomics. 2025 Dec 12;26(1):94–9. doi: 10.1002/pmic.70090 (PMC12809004; doi:10.1002/pmic.70090)
Supplement: Supplementary file 2 — Supporting file 2: pmic70090‐sup‐0002‐Tables.zip [file PMIC-26--s002.zip › Supplementary Table 5.xlsx]

## Sheet: Abbreviations
Abbreviation	Full
BH	Benjamini-Hochberg
LFC	Log Fold Change
Data shown after ppm normalisation and log2-transformation
Log2 Fold Change of 0 indicates the protein was not among the shared proteins of that comparison (more details in Supplementary Methods)

## Sheet: Mild-vs-severe liver fibrosis
Comparison: F3/F4 (severe) liver fibrosis to F1/F2 (mild) liver fibrosis
Accession	Description	Symbol	Uncorrected_p_value_MSV000094959	BH_corrected_p_value_MSV000094959	Average_F3/F4_MSV000094959	Average_F1/F2_MSV000094959	Variance_F3/F4_MSV000094959	Variance_F1/F2_MSV000094959	LFC_F3/F4vsF1/F2_MSV000094959	Uncorrected_p_value_PXD001474	BH_corrected_p_value_PXD001474	Average_F3/F4_PXD001474	Average_F1/F2_PXD001474	Variance_F3/F4_PXD001474	Variance_F1/F2_PXD001474	LFC_F3/F4vsF1/F2_PXD001474	Uncorrected_p_value_PXD027722	BH_corrected_p_value_PXD027722	Average_F3/F4_PXD027722	Average_F1/F2_PXD027722	Variance_F3/F4_PXD027722	Variance_F1/F2_PXD027722	LFC_F3/F4vsF1/F2_PXD027722
O00468	Agrin [Cleaved into: Agrin N-terminal 110 kDa subunit; Agrin C-terminal 110 kDa subunit; Agrin C-terminal 90 kDa fragment (C90); Agrin C-terminal 22 kDa fragment (C22)]	AGRN	0.0181996	0.2558	4.5812	3.27668	2.20894	2.16328	1.30451			#N/A	#N/A	#N/A	#N/A	0	6.84906e-05	0.000601607	6.60814	5.34633	0.507885	0.187036	1.26181
O14558	Heat shock protein beta-6 (HspB6) (Heat shock 20 kDa-like protein p20) (Heat shock protein family B member 6)	HSPB6	0.016902	0.247119	3.0812	1.37162	4.61032	1.51994	1.70958	0.976644	0.990087	2.93004	2.9145	4.22306	6.62443	0.0155381	2.18171e-05	0.00034588	8.59187	5.98628	0.58749	0.669113	2.60559
O15230	Laminin subunit alpha-5 (Laminin-10 subunit alpha) (Laminin-11 subunit alpha) (Laminin-15 subunit alpha)	LAMA5	0.00912753	0.191904	6.05549	4.30595	3.55385	2.84723	1.74954			#N/A	#N/A	#N/A	#N/A	0	0.000168898	0.00114358	8.54268	7.26072	0.405488	0.401231	1.28196
O15245	Solute carrier family 22 member 1 (Organic cation transporter 1) (hOCT1)	SLC22A1	0.0145482	0.22988	3.87202	5.01185	2.57085	2.30975	-1.13983			#N/A	#N/A	#N/A	#N/A	0	0.000118366	0.000881807	3.07818	4.94651	1.32785	0.211865	-1.86833
O43294	Transforming growth factor beta-1-induced transcript 1 protein (Androgen receptor coactivator 55 kDa protein) (Androgen receptor-associated protein of 55 kDa) (Hydrogen peroxide-inducible clone 5 protein) (Hic-5)	TGFB1I1	1.93209e-05	0.0491523	4.31643	2.76456	0.782509	0.415393	1.55187			#N/A	#N/A	#N/A	#N/A	0	1.46809e-05	0.00034588	5.01483	2.62176	0.501137	0.30442	2.39307
O43707	Alpha-actinin-4 (Non-muscle alpha-actinin 4)	ACTN4	0.129721	0.476206	11.7985	11.6377	0.0964537	0.0499574	0.160836	0.0108623	0.320002	10.8606	9.94459	0.276257	1.07188	0.915987	0.000336405	0.00188097	11.0833	10.6334	0.172734	0.0121122	0.449896
O43741	5'-AMP-activated protein kinase subunit beta-2 (AMPK subunit beta-2)	PRKAB2	0.0210587	0.265215	2.71258	3.55165	1.01866	1.01796	-0.839066			#N/A	#N/A	#N/A	#N/A	0	0.00258169	0.00886711	3.51678	4.98759	1.57594	0.823335	-1.4708
O43837	Isocitrate dehydrogenase [NAD] subunit beta, mitochondrial (Isocitric dehydrogenase subunit beta) (NAD(+)-specific ICDH subunit beta)	IDH3B	0.0181996	0.2558	1.57525	0.988683	0.551183	0.303981	0.586566			#N/A	#N/A	#N/A	#N/A	0	0.00104707	0.00430078	5.02662	4.15254	0.465968	0.15386	0.874076
O60437	Periplakin (190 kDa paraneoplastic pemphigus antigen) (195 kDa cornified envelope precursor protein)	PPL	0.0260794	0.281127	4.43091	5.15864	1.09967	1.14864	-0.727725			#N/A	#N/A	#N/A	#N/A	0	0.00395642	0.0123046	6.95499	7.9429	0.874954	0.180027	-0.987911
O75165	DnaJ homolog subfamily C member 13 (Required for receptor-mediated endocytosis 8) (RME-8)	DNAJC13	0.00146991	0.129087	2.2659	1.55949	0.176803	0.36081	0.706411			#N/A	#N/A	#N/A	#N/A	0	0.00681731	0.0189775	4.85389	4.07904	0.569978	0.33516	0.774851
O75936	Gamma-butyrobetaine dioxygenase (EC 1.14.11.1) (Gamma-butyrobetaine hydroxylase) (Gamma-BBH) (Gamma-butyrobetaine,2-oxoglutarate dioxygenase)	BBOX1	0.0226297	0.271556	6.27411	6.86172	0.563539	0.777384	-0.58761			#N/A	#N/A	#N/A	#N/A	0	2.18171e-05	0.00034588	3.34415	7.27818	7.02188	0.28813	-3.93403
O94832	Unconventional myosin-Id	MYO1D	0.00558765	0.171265	3.4421	2.56762	0.550891	0.640577	0.874476			#N/A	#N/A	#N/A	#N/A	0	0.000763909	0.00336638	7.18275	6.0982	0.393174	0.545973	1.08455
O95954	Formimidoyltransferase-cyclodeaminase (Formiminotransferase-cyclodeaminase) (FTCD) (LCHC1) [Includes: Glutamate formimidoyltransferase (EC 2.1.2.5) (Glutamate formiminotransferase) (Glutamate formyltransferase); Formimidoyltetrahydrofolate cyclodeaminase (EC 4.3.1.4) (Formiminotetrahydrofolate cyclodeaminase)]	FTCD	0.0243016	0.27477	11.8268	12.1826	0.17505	0.124489	-0.355809	0.500711	0.839076	10.68	10.683	0.330276	0.623979	-0.00302266	1.20094e-05	0.00034588	9.3773	11.5281	0.656925	0.0384507	-2.15076
P00488	Coagulation factor XIII A chain (Coagulation factor XIIIa) (EC 2.3.2.13) (Protein-glutamine gamma-glutamyltransferase A chain) (Transglutaminase A chain)	F13A1	0.001944	0.129087	4.17373	2.86835	1.53338	0.491001	1.30538			#N/A	#N/A	#N/A	#N/A	0	1.46809e-05	0.00034588	7.25704	3.57779	0.664105	1.19159	3.67925
P01008	Antithrombin-III (ATIII) (Serpin C1)	SERPINC1	0.000366957	0.129087	8.44359	7.99197	0.0665357	0.130505	0.451625	0.883617	0.976412	7.06085	7.04294	1.04597	1.04454	0.0179065	0.00681731	0.0189775	8.75549	8.3489	0.337497	0.112319	0.406591
P01619	Immunoglobulin kappa variable 3-20 (Ig kappa chain V-III region B6) (Ig kappa chain V-III region GOL) (Ig kappa chain V-III region HAH) (Ig kappa chain V-III region HIC) (Ig kappa chain V-III region IARC/BL41) (Ig kappa chain V-III region NG9) (Ig kappa chain V-III region SIE) (Ig kappa chain V-III region Ti) (Ig kappa chain V-III region WOL)	IGKV3-20	0.00777143	0.186514	6.90483	5.85501	1.17123	0.548138	1.04982			#N/A	#N/A	#N/A	#N/A	0	3.89787e-05	0.000446452	7.9367	5.71485	0.458491	0.823818	2.22185
P02461	Collagen alpha-1(III) chain	COL3A1	0.0134835	0.221304	9.33748	7.0009	5.17021	4.74304	2.33658			#N/A	#N/A	#N/A	#N/A	0	0.000118366	0.000881807	15.348	13.9504	0.493983	0.381074	1.39757
P02462	Collagen alpha-1(IV) chain [Cleaved into: Arresten]	COL4A1	0.00233412	0.129087	7.41825	6.16	1.06057	0.800273	1.25825			#N/A	#N/A	#N/A	#N/A	0	1.20094e-05	0.00034588	9.29974	7.42329	0.327752	0.343102	1.87645
P02760	Protein AMBP (Protein HC) [Cleaved into: Alpha-1-microglobulin (EC 1.6.2.-) (Alpha-1 microglycoprotein) (Complex-forming glycoprotein heterogeneous in charge); Inter-alpha-trypsin inhibitor light chain (ITI-LC) (Bikunin) (EDC1) (HI-30) (Uronic-acid-rich protein); Trypstatin]	AMBP	0.0447902	0.343212	6.97663	6.49381	0.374041	0.171665	0.482812	0.976644	0.990087	4.44089	4.37474	0.41728	0.525475	0.066153	0.00192487	0.00699951	6.99865	6.02339	1.01302	0.198344	0.975262
P04075	Fructose-bisphosphate aldolase A (EC 4.1.2.13) (Lung cancer antigen NY-LU-1) (Muscle-type aldolase)	ALDOA	0.00777143	0.186514	8.90883	8.46854	0.236969	0.146797	0.440289	0.333974	0.741996	8.2356	7.70204	0.483346	3.95829	0.533561	1.20094e-05	0.00034588	10.451	9.35014	0.0887273	0.0764687	1.10089
P05107	Integrin beta-2 (Cell surface adhesion glycoproteins LFA-1/CR3/p150,95 subunit beta) (Complement receptor C3 subunit beta) (CD antigen CD18)	ITGB2	0.0447902	0.343212	3.54323	2.56841	2.0296	1.56413	0.974821			#N/A	#N/A	#N/A	#N/A	0	0.00777598	0.0210599	6.90241	5.50498	1.42981	2.21666	1.39743
P05186	Alkaline phosphatase, tissue-nonspecific isozyme (AP-TNAP) (TNS-ALP) (TNSALP) (EC 3.1.3.1) (Alkaline phosphatase liver/bone/kidney isozyme) (Phosphoamidase) (Phosphocreatine phosphatase) (EC 3.9.1.1)	ALPL	0.0299747	0.300219	1.58161	1.35849	0.132888	0.687755	0.223116			#N/A	#N/A	#N/A	#N/A	0	0.00395642	0.0123046	4.7964	3.88661	0.499352	0.364618	0.909786
P05362	Intercellular adhesion molecule 1 (ICAM-1) (Major group rhinovirus receptor) (CD antigen CD54)	ICAM1	0.00912753	0.191904	2.83314	1.87921	1.43533	0.666669	0.953934			#N/A	#N/A	#N/A	#N/A	0	0.000201201	0.00127903	4.98903	3.38016	0.455159	0.851178	1.60887
P05997	Collagen alpha-2(V) chain	COL5A2	0.00121574	0.129087	5.0268	3.18344	2.23683	1.04204	1.84336			#N/A	#N/A	#N/A	#N/A	0	2.65223e-05	0.000362936	10.3982	8.53425	0.37026	0.437305	1.86396
P06681	Complement C2 (EC 3.4.21.43) (C3/C5 convertase) [Cleaved into: Complement C2b fragment; Complement C2a fragment]	C2	0.0419596	0.334625	3.99824	3.16829	1.55916	0.909992	0.829952			#N/A	#N/A	#N/A	#N/A	0	0.0185883	0.0425811	5.51204	5.10592	0.267897	0.123221	0.406117
P06756	Integrin alpha-V (Vitronectin receptor) (Vitronectin receptor subunit alpha) (CD antigen CD51) [Cleaved into: Integrin alpha-V heavy chain; Integrin alpha-V light chain]	ITGAV	0.0134835	0.221304	3.71718	2.73533	1.43488	0.791963	0.981855			#N/A	#N/A	#N/A	#N/A	0	1.20094e-05	0.00034588	6.23481	4.37904	0.273174	0.20946	1.85577
P07195	L-lactate dehydrogenase B chain (LDH-B) (EC 1.1.1.27) (LDH heart subunit) (LDH-H) (Renal carcinoma antigen NY-REN-46)	LDHB	0.00659873	0.173064	6.86242	6.20612	0.473831	0.201309	0.656298	0.429248	0.806483	6.66764	6.0764	0.417457	4.50901	0.591247	2.18171e-05	0.00034588	7.95294	6.73049	0.220315	0.123527	1.22245
P07942	Laminin subunit beta-1 (Laminin B1 chain) (Laminin-1 subunit beta) (Laminin-10 subunit beta) (Laminin-12 subunit beta) (Laminin-2 subunit beta) (Laminin-6 subunit beta) (Laminin-8 subunit beta)	LAMB1	0.00121574	0.129087	3.8488	2.10146	2.52947	0.845517	1.74734			#N/A	#N/A	#N/A	#N/A	0	1.20094e-05	0.00034588	6.9509	3.7866	0.472588	1.14018	3.1643
P07951	Tropomyosin beta chain (Beta-tropomyosin) (Tropomyosin-2)	TPM2	0.0039736	0.144412	1.64906	0.987011	0.838187	1.14348	0.662048			#N/A	#N/A	#N/A	#N/A	0	0.000336405	0.00188097	7.04127	4.99587	0.88423	1.90728	2.0454
P08311	Cathepsin G (CG) (EC 3.4.21.20) [Cleaved into: Cathepsin G, C-terminal truncated form]	CTSG	0.000909685	0.129087	4.46089	2.92009	0.696008	1.60828	1.5408			#N/A	#N/A	#N/A	#N/A	0	0.00343782	0.0111035	6.10282	4.7068	1.18288	1.34054	1.39602
P08572	Collagen alpha-2(IV) chain [Cleaved into: Canstatin]	COL4A2	0.00161458	0.129087	8.41862	6.97735	1.38956	1.04204	1.44127			#N/A	#N/A	#N/A	#N/A	0	1.20094e-05	0.00034588	10.1581	8.17038	0.196734	0.240963	1.98774
P08727	Keratin, type I cytoskeletal 19 (Cytokeratin-19) (CK-19) (Keratin-19) (K19)	KRT19	0.00133726	0.129087	6.62826	5.23318	0.984362	1.16058	1.39507	0.618689	0.896095	6.96605	6.82221	1.37276	4.7657	0.143835	1.79134e-05	0.00034588	10.2005	7.12585	0.590948	1.16463	3.07465
P09211	Glutathione S-transferase P (EC 2.5.1.18) (GST class-pi) (GSTP1-1)	GSTP1	0.00305496	0.139172	8.59838	7.90252	0.366331	0.614537	0.695867	0.976644	0.990087	7.27004	7.1725	2.61594	5.38422	0.097544	2.65223e-05	0.000362936	6.99567	5.49322	0.575214	0.185844	1.50245
P09493	Tropomyosin alpha-1 chain (Alpha-tropomyosin) (Tropomyosin-1)	TPM1	0.00433156	0.153048	6.71411	5.36103	0.580076	2.18728	1.35307			#N/A	#N/A	#N/A	#N/A	0	9.8816e-05	0.00077386	11.2529	9.91958	0.310066	0.137743	1.33336
P10412	Histone H1.4 (Histone H1b) (Histone H1s-4)	H1-4	0.0343598	0.31443	10.4516	10.0368	0.254662	0.162582	0.414804			#N/A	#N/A	#N/A	#N/A	0	0.000895166	0.00380922	11.9744	11.086	0.7034	0.0840926	0.888456
P10643	Complement component C7	C7	0.00279477	0.134149	2.74908	1.26456	3.68836	1.01207	1.48452			#N/A	#N/A	#N/A	#N/A	0	8.23435e-05	0.000686196	5.43233	2.3053	0.815468	1.72953	3.12703
P10909	Clusterin (Aging-associated gene 4 protein) (Apolipoprotein J) (Apo-J) (Complement cytolysis inhibitor) (CLI) (Complement-associated protein SP-40,40) (Ku70-binding protein 1) (NA1/NA2) (Sulfated glycoprotein 2) (SGP-2) (Testosterone-repressed prostate message 2) (TRPM-2) [Cleaved into: Clusterin beta chain (ApoJalpha) (Complement cytolysis inhibitor a chain) (SP-40,40 beta-chain); Clusterin alph…	CLU	0.00213089	0.129087	8.19472	7.48985	0.259327	0.33763	0.704869	0.660549	0.907639	7.0116	6.91723	0.73803	0.918843	0.0943717	0.000397817	0.00208113	8.29922	7.14355	0.588326	0.23253	1.15567
P11413	Glucose-6-phosphate 1-dehydrogenase (G6PD) (EC 1.1.1.49)	G6PD	0.0124883	0.216125	2.96801	2.07727	1.13949	0.912483	0.890742			#N/A	#N/A	#N/A	#N/A	0	3.21826e-05	0.000412191	5.75025	4.41588	0.220847	0.255969	1.33438
P12109	Collagen alpha-1(VI) chain	COL6A1	0.0392819	0.32765	11.5051	10.8651	0.691022	0.483529	0.640005			#N/A	#N/A	#N/A	#N/A	0	0.00192487	0.00699951	11.7567	10.9397	0.358204	0.217332	0.817014
P12110	Collagen alpha-2(VI) chain	COL6A2	0.0181996	0.2558	10.9041	10.2206	0.530598	0.423253	0.683513			#N/A	#N/A	#N/A	#N/A	0	0.000650712	0.00296296	11.3032	10.4324	0.372934	0.170735	0.870794
P12277	Creatine kinase B-type (EC 2.7.3.2) (Brain creatine kinase) (B-CK) (Creatine kinase B chain) (Creatine phosphokinase B-type) (CPK-B)	CKB	0.00607427	0.173064	3.8163	1.76108	4.23733	2.46997	2.05521			#N/A	#N/A	#N/A	#N/A	0	2.18171e-05	0.00034588	5.91992	2.98469	0.702703	0.806934	2.93523
P13796	Plastin-2 (L-plastin) (LC64P) (Lymphocyte cytosolic protein 1) (LCP-1)	LCP1	0.010691	0.199985	9.5487	8.87474	0.485393	0.294028	0.673957	0.930011	0.976412	8.77685	8.72759	1.48943	3.34337	0.0492608	0.00885373	0.0235135	8.63922	8.08471	0.252497	0.2313	0.554511
P14136	Glial fibrillary acidic protein (GFAP)	GFAP	0.0392819	0.32765	4.06025	4.42647	0.158808	0.248964	-0.36622			#N/A	#N/A	#N/A	#N/A	0	1.20094e-05	0.00034588	4.57142	6.15271	0.40252	0.321247	-1.58129
P14543	Nidogen-1 (NID-1) (Entactin)	NID1	0.016902	0.247119	3.58702	2.17437	3.18148	1.91861	1.41265			#N/A	#N/A	#N/A	#N/A	0	1.46809e-05	0.00034588	7.46184	5.87743	0.334262	0.147734	1.58441
P14618	Pyruvate kinase PKM (EC 2.7.1.40) (Cytosolic thyroid hormone-binding protein) (CTHBP) (Opa-interacting protein 3) (OIP-3) (Pyruvate kinase 2/3) (Pyruvate kinase muscle isozyme) (Threonine-protein kinase PKM2) (EC 2.7.11.1) (Thyroid hormone-binding protein 1) (THBP1) (Tumor M2-PK) (Tyrosine-protein kinase PKM2) (EC 2.7.10.2) (p58)	PKM	0.0039736	0.144412	8.52843	7.43735	0.945858	0.749357	1.09108	0.747417	0.936975	8.12424	7.97372	2.15716	3.22947	0.150522	1.20094e-05	0.00034588	9.67189	8.26518	0.155529	0.148468	1.40672
P15153	Ras-related C3 botulinum toxin substrate 2 (GX) (Small G protein) (p21-Rac2)	RAC2	0.0392819	0.32765	3.81071	3.30021	1.26605	0.314886	0.510501	0.976644	0.990087	5.49569	5.37287	0.397356	0.590774	0.122816	0.000895166	0.00380922	4.36533	3.03022	0.712886	0.522077	1.33511
P16070	CD44 antigen (CDw44) (Epican) (Extracellular matrix receptor III) (ECMR-III) (GP90 lymphocyte homing/adhesion receptor) (HUTCH-I) (Heparan sulfate proteoglycan) (Hermes antigen) (Hyaluronate receptor) (Phagocytic glycoprotein 1) (PGP-1) (Phagocytic glycoprotein I) (PGP-I) (CD antigen CD44)	CD44	0.0447902	0.343212	1.37359	0.917087	0.714658	0.26185	0.4565			#N/A	#N/A	#N/A	#N/A	0	0.00192487	0.00699951	5.10394	4.31462	0.264115	0.301602	0.789317
P16118	6-phosphofructo-2-kinase/fructose-2,6-bisphosphatase 1 (6PF-2-K/Fru-2,6-P2ase 1) (PFK/FBPase 1) (6PF-2-K/Fru-2,6-P2ase liver isozyme) [Includes: 6-phosphofructo-2-kinase (EC 2.7.1.105); Fructose-2,6-bisphosphatase (EC 3.1.3.46)]	PFKFB1	0.0392819	0.32765	2.58905	3.05516	0.194187	0.380215	-0.466106			#N/A	#N/A	#N/A	#N/A	0	0.00298184	0.00995222	4.29784	5.78951	1.89708	0.315885	-1.49167
P17813	Endoglin (CD antigen CD105)	ENG	0.010691	0.199985	2.72642	1.59081	1.89684	0.585151	1.13561			#N/A	#N/A	#N/A	#N/A	0	1.20094e-05	0.00034588	5.15034	2.44416	0.274505	0.438646	2.70618
P19367	Hexokinase-1 (EC 2.7.1.1) (Brain form hexokinase) (Hexokinase type I) (HK I) (Hexokinase-A)	HK1	0.0115587	0.21155	3.70806	2.28455	2.13307	1.52336	1.42351			#N/A	#N/A	#N/A	#N/A	0	1.20094e-05	0.00034588	6.97653	5.65715	0.151643	0.18619	1.31938
P20908	Collagen alpha-1(V) chain	COL5A1	0.00255497	0.134149	4.65665	3.12075	3.34288	0.789985	1.5359			#N/A	#N/A	#N/A	#N/A	0	2.65223e-05	0.000362936	10.5479	8.57661	0.24217	0.544834	1.97126
P21399	Cytoplasmic aconitate hydratase (Aconitase) (EC 4.2.1.3) (Citrate hydro-lyase) (Ferritin repressor protein) (Iron regulatory protein 1) (IRP1) (Iron-responsive element-binding protein 1) (IRE-BP 1)	ACO1	0.016902	0.247119	10.1512	10.3662	0.06842	0.0530616	-0.21507	0.930011	0.976412	9.47251	9.59205	1.08071	0.532038	-0.119532	0.00343782	0.0111035	9.92333	10.6572	0.60824	0.0500181	-0.733878
P22234	Bifunctional phosphoribosylaminoimidazole carboxylase/phosphoribosylaminoimidazole succinocarboxamide synthetase (PAICS) [Includes: Phosphoribosylaminoimidazole carboxylase (EC 4.1.1.21) (AIR carboxylase) (AIRC); Phosphoribosylaminoimidazole succinocarboxamide synthetase (EC 6.3.2.6) (SAICAR synthetase)]	PAICS	0.245931	0.598706	8.20028	8.28229	0.0458278	0.131072	-0.0820094	0.0150992	0.353033	6.36656	7.08175	0.549435	0.575153	-0.715191	4.71227e-05	0.000490077	7.30575	8.22488	0.546573	0.0388252	-0.919129
P22352	Glutathione peroxidase 3 (GPx-3) (GSHPx-3) (EC 1.11.1.9) (Extracellular glutathione peroxidase) (Plasma glutathione peroxidase) (GPx-P) (GSHPx-P)	GPX3	0.0343598	0.31443	5.91637	5.10757	1.14669	0.511239	0.808793			#N/A	#N/A	#N/A	#N/A	0	6.84906e-05	0.000601607	5.17948	4.00349	0.421719	0.225478	1.17599
P25311	Zinc-alpha-2-glycoprotein (Zn-alpha-2-GP) (Zn-alpha-2-glycoprotein)	AZGP1	0.469388	0.756253	4.39485	4.08646	0.959332	0.940003	0.308389	0.03258	0.396614	4.24874	2.94845	0.813909	3.22224	1.30029	5.68632e-05	0.000537616	6.38064	5.4783	0.104743	0.199729	0.90234
P26447	Protein S100-A4 (Calvasculin) (Metastasin) (Placental calcium-binding protein) (Protein Mts1) (S100 calcium-binding protein A4)	S100A4	0.00279477	0.134149	7.05801	6.27291	0.444783	0.367521	0.785097			#N/A	#N/A	#N/A	#N/A	0	0.00104707	0.00430078	6.33301	5.20542	1.9029	1.00799	1.12759
P30536	Translocator protein (Mitochondrial benzodiazepine receptor) (PKBS) (Peripheral-type benzodiazepine receptor) (PBR)	TSPO	0.0447902	0.343212	2.85086	2.5215	0.126103	0.254155	0.329358			#N/A	#N/A	#N/A	#N/A	0	0.00192487	0.00699951	5.65448	4.11636	0.960808	1.03715	1.53812
P32320	Cytidine deaminase (EC 3.5.4.5) (Cytidine aminohydrolase)	CDA	0.0243016	0.27477	1.72484	2.74301	1.52035	1.44929	-1.01816			#N/A	#N/A	#N/A	#N/A	0	6.84906e-05	0.000601607	0.731944	2.51197	0.0825157	2.06229	-1.78002
P35749	Myosin-11 (Myosin heavy chain 11) (Myosin heavy chain, smooth muscle isoform) (SMMHC)	MYH11	0.00233412	0.129087	8.03962	6.73484	1.1862	1.81384	1.30477			#N/A	#N/A	#N/A	#N/A	0	0.00521205	0.0152091	8.47195	6.80084	1.60067	1.59042	1.67111
P36551	Oxygen-dependent coproporphyrinogen-III oxidase, mitochondrial (COX) (Coprogen oxidase) (Coproporphyrinogenase) (EC 1.3.3.3)	CPOX	0.594471	0.82913	6.93108	7.05237	0.335689	0.153955	-0.121286	0.0498138	0.429098	4.66801	5.09488	0.320447	0.0864339	-0.426862	0.000553281	0.00264436	5.51883	6.50684	0.403531	0.165396	-0.988007
P36955	Pigment epithelium-derived factor (PEDF) (Cell proliferation-inducing gene 35 protein) (EPC-1) (Serpin F1)	SERPINF1	0.0321031	0.303607	5.30523	4.72742	0.429723	0.339564	0.577812	0.660549	0.907639	3.81057	3.49834	2.61119	3.01624	0.31223	0.0129308	0.0318675	5.58171	4.87962	0.459879	0.433942	0.70209
P36969	Phospholipid hydroperoxide glutathione peroxidase GPX4 (PHGPx) (EC 1.11.1.12) (Glutathione peroxidase 4) (GPx-4) (GSHPx-4) (EC 1.11.1.9)	GPX4	0.0419596	0.334625	5.49435	6.03362	0.554753	0.279175	-0.539275			#N/A	#N/A	#N/A	#N/A	0	1.20094e-05	0.00034588	5.04786	6.48537	0.330377	0.0578872	-1.43751
P46939	Utrophin (Dystrophin-related protein 1) (DRP-1)	UTRN	0.0243016	0.27477	2.83733	1.96217	0.732076	1.1148	0.875158			#N/A	#N/A	#N/A	#N/A	0	0.0209052	0.0468565	7.25329	6.61054	0.488706	0.414076	0.64275
P49888	Sulfotransferase 1E1 (ST1E1) (EC 2.8.2.4) (EST-1) (Estrogen sulfotransferase) (Sulfotransferase, estrogen-preferring)	SULT1E1	0.00110449	0.129087	2.22082	3.63816	0.870899	1.43565	-1.41734			#N/A	#N/A	#N/A	#N/A	0	9.8816e-05	0.00077386	2.35319	4.97693	1.12909	1.0672	-2.62374
P51570	Galactokinase (EC 2.7.1.6) (Galactose kinase)	GALK1	0.0195836	0.263602	8.30542	8.68628	0.0753396	0.29796	-0.380862	0.0741159	0.471058	7.7206	8.93699	2.76624	0.786375	-1.21639	2.18171e-05	0.00034588	7.68425	9.45057	0.38901	0.220634	-1.76632
P51884	Lumican (Keratan sulfate proteoglycan lumican) (KSPG lumican)	LUM	0.00558765	0.171265	9.95542	9.13249	0.522493	0.528459	0.82293	0.83762	0.965426	8.23819	8.23499	0.916391	3.11936	0.00319573	5.68632e-05	0.000537616	10.5834	8.84688	0.523551	0.578793	1.73655
P52294	Importin subunit alpha-5 (Karyopherin subunit alpha-1) (Nucleoprotein interactor 1) (NPI-1) (RAG cohort protein 2) (SRP1-beta) [Cleaved into: Importin subunit alpha-5, N-terminally processed]	KPNA1	0.00842511	0.19137	3.71716	4.57768	1.0516	1.37651	-0.860516			#N/A	#N/A	#N/A	#N/A	0	0.00122254	0.0048307	1.70994	2.73699	0.632113	0.260812	-1.02705
P55083	Microfibril-associated glycoprotein 4	MFAP4	0.00213089	0.129087	7.29526	5.07681	3.14683	3.08151	2.21845			#N/A	#N/A	#N/A	#N/A	0	0.000397817	0.00208113	7.69378	4.68313	2.83265	2.15735	3.01065
P55268	Laminin subunit beta-2 (Laminin B1s chain) (Laminin-11 subunit beta) (Laminin-14 subunit beta) (Laminin-15 subunit beta) (Laminin-3 subunit beta) (Laminin-4 subunit beta) (Laminin-7 subunit beta) (Laminin-9 subunit beta) (S-laminin subunit beta) (S-LAM beta)	LAMB2	0.00558765	0.171265	5.69225	4.45693	2.30748	2.66173	1.23532			#N/A	#N/A	#N/A	#N/A	0	0.0129308	0.0318675	7.86267	7.24484	0.391251	0.185756	0.617838
P60903	Protein S100-A10 (Calpactin I light chain) (Calpactin-1 light chain) (Cellular ligand of annexin II) (S100 calcium-binding protein A10) (p10 protein) (p11)	S100A10	0.0343598	0.31443	7.60014	6.48778	1.05688	1.77416	1.11235			#N/A	#N/A	#N/A	#N/A	0	1.20094e-05	0.00034588	9.72994	7.91081	0.207046	0.187923	1.81913
P61160	Actin-related protein 2 (Actin-like protein 2)	ACTR2	0.0392819	0.32765	8.45796	8.18996	0.0988661	0.135246	0.268005	0.83762	0.965426	6.61024	6.58005	0.638151	1.13078	0.0301865	0.0129308	0.0318675	7.41835	7.124	0.108346	0.0449773	0.294353
P61769	Beta-2-microglobulin [Cleaved into: Beta-2-microglobulin form pI 5.3]	B2M	0.0124883	0.216125	3.22358	2.53074	0.58056	0.241072	0.692841			#N/A	#N/A	#N/A	#N/A	0	0.0059662	0.0169531	7.12048	6.74094	0.0767086	0.0894626	0.379546
P62195	26S proteasome regulatory subunit 8 (26S proteasome AAA-ATPase subunit RPT6) (Proteasome 26S subunit ATPase 5) (Proteasome subunit p45) (Thyroid hormone receptor-interacting protein 1) (TRIP1) (p45/SUG)	PSMC5	0.420602	0.723469	6.80641	7.03577	0.396931	0.283589	-0.229368	0.0045132	0.315754	5.44854	5.90186	0.261154	0.104181	-0.453315	0.0164993	0.0387167	6.47559	6.96694	0.289996	0.198482	-0.491346
P62736	Actin, aortic smooth muscle (EC 3.6.4.-) (Alpha-actin-2) (Cell growth-inhibiting gene 46 protein) [Cleaved into: Actin, aortic smooth muscle, intermediate form]	ACTA2	0.0299747	0.300219	7.58704	6.62327	0.974031	2.03788	0.963769			#N/A	#N/A	#N/A	#N/A	0	3.89787e-05	0.000446452	8.43655	6.47904	0.664055	0.535592	1.95751
P78527	DNA-dependent protein kinase catalytic subunit (DNA-PK catalytic subunit) (DNA-PKcs) (EC 2.7.11.1) (DNPK1) (p460)	PRKDC	0.613511	0.836876	6.15494	6.05249	0.376586	0.29906	0.102453	0.0177191	0.357537	5.65457	4.9162	0.341261	0.495058	0.738371	0.010063	0.0259304	8.19017	7.90002	0.0810663	0.0422344	0.290143
P84243	Histone H3.3	H3-3A	0.0260794	0.281127	10.7149	10.3209	0.219833	0.183557	0.394036			#N/A	#N/A	#N/A	#N/A	0	0.000397817	0.00208113	11.0607	10.4122	0.130973	0.129221	0.648509
P98160	Basement membrane-specific heparan sulfate proteoglycan core protein (HSPG) (Perlecan) (PLC) [Cleaved into: Endorepellin; LG3 peptide]	HSPG2	0.0115587	0.21155	8.94712	8.21998	0.38515	0.541409	0.727138	0.618689	0.896095	3.92653	3.26331	0.793305	2.28813	0.663226	1.20094e-05	0.00034588	10.3538	8.77484	0.399328	0.155173	1.579
Q00796	Sorbitol dehydrogenase (SDH) (EC 1.1.1.-) ((R,R)-butanediol dehydrogenase) (EC 1.1.1.4) (L-iditol 2-dehydrogenase) (EC 1.1.1.14) (Polyol dehydrogenase) (Ribitol dehydrogenase) (RDH) (EC 1.1.1.56) (Xylitol dehydrogenase) (XDH) (EC 1.1.1.9)	SORD	0.0343598	0.31443	11.0694	11.3453	0.123962	0.0524895	-0.275886	0.930011	0.976412	9.9135	10.0418	2.27049	1.07025	-0.128341	1.46809e-05	0.00034588	9.44709	11.34	0.657862	0.120829	-1.8929
Q05209	Tyrosine-protein phosphatase non-receptor type 12 (EC 3.1.3.48) (PTP-PEST) (Protein-tyrosine phosphatase G1) (PTPG1)	PTPN12	0.0156863	0.241854	1.85373	1.27303	0.399097	0.409551	0.580702			#N/A	#N/A	#N/A	#N/A	0	5.68632e-05	0.000537616	3.44214	1.86338	0.619779	0.397019	1.57876
Q07817	Bcl-2-like protein 1 (Bcl2-L-1) (Apoptosis regulator Bcl-X)	BCL2L1	0.0321031	0.303607	1.59242	1.41527	0.0470395	0.0739601	0.177148			#N/A	#N/A	#N/A	#N/A	0	0.0129308	0.0318675	2.61483	1.85745	0.544302	0.525555	0.757382
Q08722	Leukocyte surface antigen CD47 (Antigenic surface determinant protein OA3) (Integrin-associated protein) (IAP) (Protein MER6) (CD antigen CD47)	CD47	0.0392819	0.32765	4.76614	4.48651	0.162362	0.0593308	0.279628			#N/A	#N/A	#N/A	#N/A	0	3.89787e-05	0.000446452	5.66407	5.08671	0.167746	0.0443436	0.577362
Q12765	Secernin-1	SCRN1	0.00988177	0.193379	1.70447	0.880456	1.21689	0.212265	0.824017			#N/A	#N/A	#N/A	#N/A	0	1.20094e-05	0.00034588	4.88347	2.19394	0.371848	0.877367	2.68953
Q12805	EGF-containing fibulin-like extracellular matrix protein 1 (Extracellular protein S1-5) (Fibrillin-like protein) (Fibulin-3) (FIBL-3)	EFEMP1	0.00842511	0.19137	4.08246	2.18798	4.19	1.4968	1.89447			#N/A	#N/A	#N/A	#N/A	0	1.79134e-05	0.00034588	6.58616	2.44239	1.06108	1.26368	4.14376
Q13085	Acetyl-CoA carboxylase 1 (ACC1) (EC 6.4.1.2) (Acetyl-Coenzyme A carboxylase alpha) (ACC-alpha)	ACACA	0.967335	0.988313	3.89546	3.92487	0.927664	0.850505	-0.0294155	0.037648	0.416958	4.72439	5.34095	0.653846	0.208005	-0.616566	0.000553281	0.00264436	3.52064	5.80946	4.62508	1.27428	-2.28882
Q13425	Beta-2-syntrophin (59 kDa dystrophin-associated protein A1 basic component 2) (Syntrophin-3) (SNT3) (Syntrophin-like) (SNTL)	SNTB2	0.00777143	0.186514	2.50822	1.84239	0.489758	0.193863	0.665829			#N/A	#N/A	#N/A	#N/A	0	2.65223e-05	0.000362936	4.83705	3.36376	0.374891	0.369338	1.47329
Q14112	Nidogen-2 (NID-2) (Osteonidogen)	NID2	0.0477802	0.352327	3.82519	2.5136	3.25842	2.48023	1.31159			#N/A	#N/A	#N/A	#N/A	0	1.46809e-05	0.00034588	7.85974	5.72216	0.666861	0.342626	2.13758
Q14624	Inter-alpha-trypsin inhibitor heavy chain H4 (ITI heavy chain H4) (ITI-HC4) (Inter-alpha-inhibitor heavy chain 4) (Inter-alpha-trypsin inhibitor family heavy chain-related protein) (IHRP) (Plasma kallikrein sensitive glycoprotein 120) (Gp120) (PK-120) [Cleaved into: 70 kDa inter-alpha-trypsin inhibitor heavy chain H4; 35 kDa inter-alpha-trypsin inhibitor heavy chain H4]	ITIH4	0.0039736	0.144412	6.50031	5.11238	0.712015	2.19078	1.38793	0.660549	0.907639	5.48951	5.19185	0.632188	1.0345	0.297661	9.8816e-05	0.00077386	7.28302	6.4418	0.543795	0.0894653	0.841223
Q149N8	E3 ubiquitin-protein ligase SHPRH (EC 2.3.2.27) (EC 3.6.4.-) (RING-type E3 ubiquitin transferase SHPRH) (SNF2, histone-linker, PHD and RING finger domain-containing helicase)	SHPRH	6.34527e-05	0.0807119	3.26256	4.70875	0.851559	0.677734	-1.44619			#N/A	#N/A	#N/A	#N/A	0	0.000763909	0.00336638	4.19346	5.04568	0.574767	0.251543	-0.852222
Q15043	Metal cation symporter ZIP14 (LIV-1 subfamily of ZIP zinc transporter 4) (LZT-Hs4) (Solute carrier family 39 member 14) (Zrt- and Irt-like protein 14) (ZIP-14)	SLC39A14	0.0279686	0.289237	5.72375	6.09577	0.36886	0.630172	-0.372022			#N/A	#N/A	#N/A	#N/A	0	4.71227e-05	0.000490077	4.86739	5.89656	0.654434	0.0702407	-1.02917
Q15417	Calponin-3 (Calponin, acidic isoform)	CNN3	0.0260794	0.281127	5.95215	5.47572	0.189722	0.353989	0.476435			#N/A	#N/A	#N/A	#N/A	0	1.20094e-05	0.00034588	8.09885	6.72969	0.15407	0.115348	1.36915
Q15582	Transforming growth factor-beta-induced protein ig-h3 (Beta ig-h3) (Kerato-epithelin) (RGD-containing collagen-associated protein) (RGD-CAP)	TGFBI	0.010691	0.199985	8.63486	7.61288	1.22195	0.529794	1.02198	0.747417	0.936975	6.3737	6.22263	0.547132	2.94423	0.151073	1.46809e-05	0.00034588	9.27104	7.44749	0.439203	0.222982	1.82356
Q16134	Electron transfer flavoprotein-ubiquinone oxidoreductase, mitochondrial (ETF-QO) (ETF-ubiquinone oxidoreductase) (EC 1.5.5.1) (Electron-transferring-flavoprotein dehydrogenase) (ETF dehydrogenase)	ETFDH	0.016902	0.247119	9.75477	10.108	0.180087	0.209459	-0.353259	0.976644	0.990087	9.08574	9.24861	1.63246	0.988226	-0.162874	8.23435e-05	0.000686196	8.80254	10.0442	0.76454	0.0516775	-1.24163
Q16527	Cysteine and glycine-rich protein 2 (Cysteine-rich protein 2) (CRP2) (LIM domain only protein 5) (LMO-5) (Smooth muscle cell LIM protein) (SmLIM)	CSRP2	0.00333707	0.139172	2.41921	1.58336	0.840566	0.681201	0.835851			#N/A	#N/A	#N/A	#N/A	0	2.18171e-05	0.00034588	5.65912	3.13241	0.582636	0.539546	2.52671
Q16630	Cleavage and polyadenylation specificity factor subunit 6 (Cleavage and polyadenylation specificity factor 68 kDa subunit) (CPSF 68 kDa subunit) (Cleavage factor Im complex 68 kDa subunit) (CFIm68) (Pre-mRNA cleavage factor Im 68 kDa subunit) (Protein HPBRII-4/7)	CPSF6	0.0321031	0.303607	3.29498	3.00671	0.109538	0.11614	0.288271			#N/A	#N/A	#N/A	#N/A	0	0.00298184	0.00995222	5.15077	4.55959	0.199333	0.246144	0.591181
Q32MZ4	Leucine-rich repeat flightless-interacting protein 1 (LRR FLII-interacting protein 1) (GC-binding factor 2) (TAR RNA-interacting protein)	LRRFIP1	0.00161458	0.129087	3.17775	2.57574	0.168685	0.18667	0.602015			#N/A	#N/A	#N/A	#N/A	0	0.00122254	0.0048307	6.17728	5.7241	0.093574	0.0803773	0.453179
Q3SY69	Mitochondrial 10-formyltetrahydrofolate dehydrogenase (Mitochondrial 10-FTHFDH) (mtFDH) (EC 1.5.1.6) (Aldehyde dehydrogenase family 1 member L2)	ALDH1L2	0.00607427	0.173064	8.03891	8.81663	0.696176	0.363931	-0.777722			#N/A	#N/A	#N/A	#N/A	0	1.46809e-05	0.00034588	6.43835	8.63722	0.722036	0.597368	-2.19886
Q687X5	Metalloreductase STEAP4 (EC 1.16.1.-) (Six-transmembrane epithelial antigen of prostate 4) (SixTransMembrane protein of prostate 2) (Tumor necrosis factor, alpha-induced protein 9)	STEAP4	0.0392819	0.32765	4.25863	3.62184	0.221697	1.06854	0.636786			#N/A	#N/A	#N/A	#N/A	0	5.68632e-05	0.000537616	6.05802	4.14773	0.60429	0.600672	1.91029
Q86U10	60 kDa lysophospholipase (LysoLP) (EC 3.1.1.5) (Lysophospholipase-transacylase) [Includes: L-asparaginase (EC 3.5.1.1) (L-asparagine amidohydrolase); 1-alkyl-2-acetylglycerophosphocholine esterase (EC 3.1.1.47) (Platelet-activating factor acetylhydrolase) (PAF acetylhydrolase)]	ASPG	0.00777143	0.186514	2.74068	3.81274	1.40534	0.573558	-1.07206			#N/A	#N/A	#N/A	#N/A	0	0.000469581	0.00232555	2.29325	4.4612	1.36117	1.22987	-2.16795
Q86VS8	Protein Hook homolog 3 (h-hook3) (hHK3)	HOOK3	0.0195836	0.263602	2.10547	1.77538	0.19073	0.120852	0.33009			#N/A	#N/A	#N/A	#N/A	0	0.010063	0.0259304	4.41109	3.1035	2.02617	0.689298	1.30759
Q8IUX7	Adipocyte enhancer-binding protein 1 (AE-binding protein 1) (Aortic carboxypeptidase-like protein)	AEBP1	0.0477802	0.352327	2.63803	1.32673	5.17029	3.74406	1.3113			#N/A	#N/A	#N/A	#N/A	0	1.20094e-05	0.00034588	7.18453	2.97044	0.452561	1.77947	4.21408
Q8NFW8	N-acylneuraminate cytidylyltransferase (EC 2.7.7.43) (CMP-N-acetylneuraminic acid synthase) (CMP-NeuNAc synthase)	CMAS	0.000676407	0.129087	4.23838	5.59014	1.65428	1.24803	-1.35175			#N/A	#N/A	#N/A	#N/A	0	1.20094e-05	0.00034588	5.19233	6.2356	0.581712	0.25459	-1.04327
Q8WU39	Marginal zone B- and B1-cell-specific protein (Mesenteric estrogen-dependent adipose 7) (MEDA-7) (Plasma cell-induced resident endoplasmic reticulum protein) (Plasma cell-induced resident ER protein) (pERp1) (Proapoptotic caspase adapter protein)	MZB1	0.001944	0.129087	4.62875	3.81022	0.792767	0.260364	0.81853			#N/A	#N/A	#N/A	#N/A	0	0.0185883	0.0425811	3.30319	2.46315	0.989587	0.496785	0.840041
Q8WWP7	GTPase IMAP family member 1 (Immunity-associated protein 1) (hIMAP1)	GIMAP1	0.016902	0.247119	3.16559	2.86733	0.379599	0.170811	0.298264			#N/A	#N/A	#N/A	#N/A	0	0.00122254	0.0048307	4.24863	3.46386	0.405161	0.201512	0.784764
Q92930	Ras-related protein Rab-8B	RAB8B	0.00471851	0.160052	4.32555	4.02393	0.140732	0.0490288	0.301622			#N/A	#N/A	#N/A	#N/A	0	0.000336405	0.00188097	4.67003	3.42144	0.222379	0.880809	1.24859
Q96A33	PAT complex subunit CCDC47 (Calumin) (Coiled-coil domain-containing protein 47)	CCDC47	0.652375	0.855045	2.91128	3.01912	0.647839	0.736728	-0.10784	0.0433717	0.420306	4.78205	5.06196	0.40663	0.0771778	-0.27991	0.00298184	0.00995222	5.28438	5.81437	0.231877	0.0570714	-0.529994
Q96GD0	Chronophin (EC 3.1.3.16) (EC 3.1.3.74) (Pyridoxal phosphate phosphatase) (PLP phosphatase)	PDXP	0.0226297	0.271556	3.43563	4.58181	1.74492	0.103304	-1.14618			#N/A	#N/A	#N/A	#N/A	0	3.21826e-05	0.000412191	4.48818	5.73787	0.402968	0.118949	-1.24969
Q96I15	Selenocysteine lyase (hSCL) (EC 4.4.1.16)	SCLY	0.0477802	0.352327	3.97946	4.45995	0.112335	0.561521	-0.480487	0.135404	0.54346	4.30841	5.22748	2.52429	2.32723	-0.919072	0.000168898	0.00114358	5.20327	6.18541	0.502767	0.192623	-0.982141
Q96IJ6	Mannose-1-phosphate guanylyltransferase regulatory subunit alpha (GDP-mannose pyrophosphorylase A) (GMPP-alpha) (GTP-mannose-1-phosphate guanylyltransferase alpha)	GMPPA	0.319015	0.651866	4.91484	5.09258	0.138409	0.315541	-0.177743	0.03258	0.396614	4.09914	4.47827	0.0854027	0.249963	-0.379127	4.71227e-05	0.000490077	5.24325	6.27107	0.291034	0.145954	-1.02782
Q96KP1	Exocyst complex component 2 (Exocyst complex component Sec5)	EXOC2	0.0181996	0.2558	1.99683	1.65763	0.19259	0.0481042	0.339201			#N/A	#N/A	#N/A	#N/A	0	0.00777598	0.0210599	3.29121	2.33839	0.799301	0.843935	0.952825
Q96S52	GPI transamidase component PIG-S (Phosphatidylinositol-glycan biosynthesis class S protein)	PIGS	0.0447902	0.343212	0.953822	0.687203	0.159551	0.228662	0.26662			#N/A	#N/A	#N/A	#N/A	0	0.000763909	0.00336638	3.35183	2.09112	0.967917	0.351489	1.26071
Q99653	Calcineurin B homologous protein 1 (Calcineurin B-like protein) (Calcium-binding protein CHP) (Calcium-binding protein p22) (EF-hand calcium-binding domain-containing protein p22)	CHP1	0.0279686	0.289237	1.82374	0.854548	4.02752	1.55339	0.969193			#N/A	#N/A	#N/A	#N/A	0	0.00223123	0.00791432	4.08661	3.12007	0.722239	0.290778	0.966541
Q99715	Collagen alpha-1(XII) chain	COL12A1	0.001944	0.129087	4.92445	3.33235	1.77585	1.47663	1.5921			#N/A	#N/A	#N/A	#N/A	0	0.000283953	0.00167031	8.65813	6.61849	0.581785	1.50434	2.03964
Q9BSE5	Guanidino acid hydrolase, mitochondrial (EC 3.5.3.-) (Arginase, mitochondrial) (EC 3.5.3.1) (Guanidinobutyrase, mitochondrial) (EC 3.5.3.7) (Guanidinopropionase, mitochondrial) (EC 3.5.3.17)	AGMAT	0.0321031	0.303607	6.87323	7.45915	0.590199	0.367038	-0.585921	0.660549	0.907639	5.32408	5.56438	4.07434	0.588897	-0.240305	1.79134e-05	0.00034588	6.88157	8.52784	0.48904	0.136256	-1.64627
Q9BSH4	Translational activator of cytochrome c oxidase 1 (Coiled-coil domain-containing protein 44) (Translational activator of mitochondrially-encoded cytochrome c oxidase I)	TACO1	0.00716357	0.182241	3.19968	4.16182	1.5366	0.833879	-0.962144			#N/A	#N/A	#N/A	#N/A	0	0.00298184	0.00995222	5.08794	5.78417	0.626934	0.0860077	-0.69623
Q9BXN1	Asporin (Periodontal ligament-associated protein 1) (PLAP-1)	ASPN	0.00233412	0.129087	5.67348	3.26378	4.44912	1.75588	2.4097			#N/A	#N/A	#N/A	#N/A	0	3.89787e-05	0.000446452	8.20866	5.53489	1.52686	0.834418	2.67377
Q9BYV7	Carotenoid-cleaving dioxygenase, mitochondrial (EC 1.13.11.-) (EC 1.13.11.71) (B-diox-II) (Beta,beta-carotene 9',10'-oxygenase) (Beta-carotene dioxygenase 2)	BCO2	0.0321031	0.303607	2.69989	4.00423	1.71462	2.70485	-1.30433			#N/A	#N/A	#N/A	#N/A	0	0.000283953	0.00167031	3.46232	5.67068	0.763263	1.69135	-2.20835
Q9GZM7	Tubulointerstitial nephritis antigen-like (Glucocorticoid-inducible protein 5) (Oxidized LDL-responsive gene 2 protein) (OLRG-2) (Tubulointerstitial nephritis antigen-related protein) (TIN Ag-related protein) (TIN-Ag-RP)	TINAGL1	0.00912753	0.191904	5.1201	4.35294	0.529784	0.723017	0.767158			#N/A	#N/A	#N/A	#N/A	0	1.20094e-05	0.00034588	5.48395	3.64998	0.505818	0.110153	1.83397
Q9NPH2	Inositol-3-phosphate synthase 1 (IPS 1) (EC 5.5.1.4) (Myo-inositol 1-phosphate synthase) (MI-1-P synthase) (MIP synthase) (hIPS) (Myo-inositol 1-phosphate synthase A1) (hINO1)	ISYNA1	0.00213089	0.129087	5.4704	4.60193	0.362111	0.741918	0.868468			#N/A	#N/A	#N/A	#N/A	0	6.84906e-05	0.000601607	5.0878	3.68989	0.387571	0.562484	1.39791
Q9NV70	Exocyst complex component 1 (Exocyst complex component Sec3)	EXOC1	0.0145482	0.22988	2.01265	1.52267	0.174215	0.306001	0.489978			#N/A	#N/A	#N/A	#N/A	0	0.0146193	0.0351947	4.15487	3.48546	0.319749	0.464272	0.669412
Q9NV96	Cell cycle control protein 50A (P4-ATPase flippase complex beta subunit TMEM30A) (Transmembrane protein 30A)	TMEM30A	0.0124883	0.216125	0.305925	1.06148	0.119131	0.677217	-0.755558			#N/A	#N/A	#N/A	#N/A	0	0.00777598	0.0210599	2.23318	2.49783	0.0759004	0.0478711	-0.264648
Q9UBX3	Mitochondrial dicarboxylate carrier (DIC) (Solute carrier family 25 member 10)	SLC25A10	0.0392819	0.32765	6.56106	6.98287	0.451593	0.132489	-0.421802	0.618689	0.896095	5.8714	5.96636	0.512993	1.23273	-0.0949611	1.20094e-05	0.00034588	5.92596	7.33975	0.738829	0.0646559	-1.41379
Q9UBX5	Fibulin-5 (FIBL-5) (Developmental arteries and neural crest EGF-like protein) (Dance) (Urine p50 protein) (UP50)	FBLN5	0.0447902	0.343212	4.61036	2.89187	5.45588	4.02248	1.71849			#N/A	#N/A	#N/A	#N/A	0	5.68632e-05	0.000537616	5.809	3.09564	1.09959	1.8053	2.71336
Q9UGT4	Sushi domain-containing protein 2	SUSD2	0.0299747	0.300219	1.58512	0.489409	3.18301	0.733352	1.09571			#N/A	#N/A	#N/A	#N/A	0	1.20094e-05	0.00034588	6.65941	2.16148	0.552194	0.867385	4.49793
Q9Y223	Bifunctional UDP-N-acetylglucosamine 2-epimerase/N-acetylmannosamine kinase (UDP-GlcNAc-2-epimerase/ManAc kinase) [Includes: UDP-N-acetylglucosamine 2-epimerase (hydrolyzing) (EC 3.2.1.183) (UDP-GlcNAc-2-epimerase) (Uridine diphosphate-N-acetylglucosamine-2-epimerase); N-acetylmannosamine kinase (EC 2.7.1.60) (ManAc kinase)]	GNE	0.0145482	0.22988	3.86347	4.75067	0.867047	0.850443	-0.887196			#N/A	#N/A	#N/A	#N/A	0	4.71227e-05	0.000490077	6.01559	6.87991	0.266479	0.0475333	-0.864316
Q9Y4W6	Mitochondrial inner membrane m-AAA protease component AFG3L2 (EC 3.4.24.-) (EC 3.6.-.-) (AFG3-like protein 2) (Paraplegin-like protein)	AFG3L2	0.224407	0.578998	4.23496	4.69836	1.13152	0.685841	-0.463407	0.03258	0.396614	4.82464	5.2849	0.192281	0.160309	-0.460254	0.00343782	0.0111035	6.88029	7.46082	0.344408	0.101123	-0.580537
Q9Y5P6	Mannose-1-phosphate guanylyltransferase catalytic subunit beta (EC 2.7.7.13) (GDP-mannose pyrophosphorylase B) (GTP-mannose-1-phosphate guanylyltransferase beta)	GMPPB	0.00471851	0.160052	5.34983	5.98764	0.204307	0.428286	-0.637811	0.00541391	0.315754	3.98095	4.53887	0.128708	0.338819	-0.557912	2.18171e-05	0.00034588	5.41469	6.31258	0.0893352	0.095582	-0.897883
Q9Y6C2	EMILIN-1 (Elastin microfibril interface-located protein 1) (Elastin microfibril interfacer 1)	EMILIN1	0.000909685	0.129087	7.40437	5.66797	1.31883	1.39137	1.7364			#N/A	#N/A	#N/A	#N/A	0	3.89787e-05	0.000446452	9.65316	7.62324	0.453856	0.596998	2.02992
O94903	Pyridoxal phosphate homeostasis protein (PLP homeostasis protein) (Proline synthase co-transcribed bacterial homolog protein) (Pyridoxal phosphate-binding protein)	PLPBP	0.672175	0.866268	5.03829	5.41575	2.0408	0.43561	-0.377467	0.0177191	0.357537	5.39173	5.89375	0.354185	0.11355	-0.502024	0.00122254	0.0048307	6.72589	7.23903	0.195514	0.0157421	-0.513138
P58166	Inhibin beta E chain (Activin beta-E chain)	INHBE	0.00161458	0.129087	7.81624	6.55603	0.72939	1.30276	1.2602			#N/A	#N/A	#N/A	#N/A	0	0.0209052	0.0468565	8.38171	7.41186	2.42736	0.702373	0.969846
Q15404	Ras suppressor protein 1 (RSP-1) (Rsu-1)	RSU1	0.0419596	0.334625	5.43392	4.81633	0.341875	0.846002	0.617586	0.976644	0.990087	3.99932	3.58013	3.59199	5.89443	0.419189	0.000118366	0.000881807	7.45191	6.24361	0.32496	0.223564	1.20829
Q6P996	Pyridoxal-dependent decarboxylase domain-containing protein 1 (EC 4.1.1.-)	PDXDC1	0.0447902	0.343212	1.08181	2.24419	1.60529	2.71212	-1.16238			#N/A	#N/A	#N/A	#N/A	0	0.000469581	0.00232555	4.94902	5.88161	0.396276	0.113548	-0.932597
A0A075B6P5	Immunoglobulin kappa variable 2-28	IGKV2-28	0.00279477	0.134149	6.32895	5.40811	0.732271	0.38057	0.920838			#N/A	#N/A	#N/A	#N/A	0	0.00258169	0.00886711	6.4384	4.87933	2.09542	1.77008	1.55908
A0A0B4J1X5	Immunoglobulin heavy variable 3-74	IGHV3-74	0.00055322	0.129087	4.08086	3.37025	0.416923	0.159485	0.710601			#N/A	#N/A	#N/A	#N/A	0	0.000141522	0.00100261	4.75474	3.42619	0.454466	0.4038	1.32854
B9A064	Immunoglobulin lambda-like polypeptide 5 (G lambda-1) (Germline immunoglobulin lambda 1)	IGLL5	0.0195836	0.263602	5.53682	3.56933	5.27885	2.63868	1.96749			#N/A	#N/A	#N/A	#N/A	0	0.0164993	0.0387167	8.47429	7.65336	0.661962	0.508532	0.820933
Q6UWY5	Olfactomedin-like protein 1	OLFML1	0.0210587	0.265215	1.55537	0.540173	3.51671	1.6621	1.0152			#N/A	#N/A	#N/A	#N/A	0	0.0129308	0.0318675	4.61042	3.33778	2.27289	1.19381	1.27264
