# Supplementary material for: A Proteomics Resource Investigating Fibrosis: Proof‐of‐Concept for Identifying Novel Drug Candidates
Source: Proteomics. 2025 Dec 12;26(1):94–9. doi: 10.1002/pmic.70090 (PMC12809004; doi:10.1002/pmic.70090)
Supplement: Supplementary file 2 — Supporting file 2: pmic70090‐sup‐0002‐Tables.zip [file PMIC-26--s002.zip › Supplementary Table 4.xlsx]

## Sheet: Abbreviations
Abbreviation	Full
BH	Benjamini-Hochberg
LFC	Log Fold Change
Data shown after ppm normalisation and log2-transformation
Log2 Fold Change of 0 indicates the protein was not among the shared proteins of that comparison (more details in Supplementary Methods)

## Sheet: Early-vs-mild liver fibrosis
Comparison: liver fibrosis stage F1/F2 (mild) versus F0 (early)
Accession	Description	Symbol	Uncorrected_p_value_MSV000094959	BH_corrected_p_value_MSV000094959	Average_F1/F2_MSV000094959	Average_F0_MSV000094959	Variance_F1/F2_MSV000094959	Variance_F0_MSV000094959	LFC_F1/F2vsF0_MSV000094959	Uncorrected_p_value_PXD001474	BH_corrected_p_value_PXD001474	Average_F1/F2_PXD001474	Average_F0_PXD001474	Variance_F1/F2_PXD001474	Variance__F0_PXD001474	LFC_F1/F2vsF0_PXD001474	Uncorrected_p_value_PXD027722	BH_corrected_p_value_PXD027722	Average_F1/F2_PXD027722	Average_F0_PXD027722	Variance_F1/F2_PXD027722	Variance_F0_PXD027722	LFC_F1/F2vsF0_PXD027722
P21589	5'-nucleotidase (5'-NT) (EC 3.1.3.35) (EC 3.1.3.5) (EC 3.1.3.89) (EC 3.1.3.91) (EC 3.1.3.99) (5'-deoxynucleotidase) (Ecto-5'-nucleotidase) (IMP-specific 5'-nucleotidase) (Thymidylate 5'-phosphatase) (CD antigen CD73)	NT5E	0.0405353	0.430774	2.19628	3.29548	1.44141	4.53387	-1.0992	0.075927	0.947263	0.78305	2.55597	1.68612	4.48967	-1.77292	0.000118118	0.0307697	5.28998	5.74862	0.0826539	0.0816788	-0.458642
P48163	NADP-dependent malic enzyme (NADP-ME) (EC 1.1.1.40) (Malic enzyme 1)	ME1	0.00631418	0.27772	4.73925	3.0974	3.97637	2.42336	1.64185							0	0.000154742	0.0310079	5.90843	4.6705	0.628131	0.522189	1.23793
P49326	Flavin-containing monooxygenase 5 (FMO 5) (Baeyer-Villiger monooxygenase 1) (hBVMO1) (EC 1.14.13.-) (Dimethylaniline monooxygenase [N-oxide-forming] 5) (EC 1.14.13.8) (Dimethylaniline oxidase 5) (NADPH oxidase) (EC 1.6.3.1)	FMO5	0.0445119	0.430774	9.07226	9.34942	0.236235	0.127707	-0.27716	0.799846	0.990493	8.58705	8.8287	1.45359	0.151267	-0.241647	0.00026224	0.0359545	9.43001	10.0785	0.0970299	0.514732	-0.648526
Q8WYK0	Acetyl-coenzyme A thioesterase (EC 3.1.2.1) (Acyl-CoA thioester hydrolase 12) (Acyl-coenzyme A thioesterase 12) (Acyl-CoA thioesterase 12) (Cytoplasmic acetyl-CoA hydrolase 1) (CACH-1) (hCACH-1) (START domain-containing protein 15) (StARD15)	ACOT12	0.0248759	0.38779	2.03377	0.619684	5.01522	0.778622	1.41409							0	0.000154742	0.0310079	6.40273	5.41897	0.260312	0.60705	0.98376
