# Supplementary material for: A Proteomics Resource Investigating Fibrosis: Proof‐of‐Concept for Identifying Novel Drug Candidates
Source: Proteomics. 2025 Dec 12;26(1):94–9. doi: 10.1002/pmic.70090 (PMC12809004; doi:10.1002/pmic.70090)
Supplement: Supplementary file 2 — Supporting file 2: pmic70090‐sup‐0002‐Tables.zip [file PMIC-26--s002.zip › Supplementary Table 3.xlsx]

## Sheet: Abbreviations
Abbreviation	Full
BH	Benjamini-Hochberg
HF	heart fibrosis
nonHF	no heart fibrosis (control)
LFC	Log Fold Change
Data shown after ppm normalisation and log2-transformation
Log2 Fold Change of 0 indicates the protein was not among the shared proteins of that comparison (more details in Supplementary Methods)

## Sheet: heart fibrosis
Comparison: heart fibrosis versus no heart fibrosis
Accession	Description	Symbol	Uncorrected_p-value_PXD008934	BH_corrected_p-value_PXD008934	Average_HF_PXD008934	Average_nonHF_PXD008934	Variance_HF_PXD008934	Variance_nonHF_PXD008934	LFC_HFvsnonHF_PXD008934	Uncorrected_p-value_PXD012467	BH_corrected_p-value_PXD012467	Average_HF_PXD012467	Average_nonHF_PXD012467	Variance_HF_PXD012467	Variance_healthy	LFC_HFvsnonHF_PXD012467	Uncorrected_p-value_PXD054266	BH_corrected_p-value_PXD054255	Average_HF_PXD054266	Average_nonHF_PXD054266	Variance_HF_PXD054266	Variance_nonHF_PXD054266	LFC_HFvsnonHF_PXD054266
O14558	Heat shock protein beta-6 (HspB6) (Heat shock 20 kDa-like protein p20) (Heat shock protein family B member 6)	HSPB6	0.00032438	0.0460821	11.902	10.9148	0.142972	0.118171	0.987212	0.00185415	0.0564673	10.703	9.94768	0.539994	0.0562398	0.755302	0.377056	0.675262	10.4519	10.1438	0.175172	0.572461	0.308142
O15382	Branched-chain-amino-acid aminotransferase, mitochondrial (BCAT(m)) (EC 2.6.1.42) (Placental protein 18) (PP18)	BCAT2	0.104691	0.377566	7.57668	7.97621	0.314906	0.256582	-0.399521	0.0132538	0.140705	5.65475	6.33785	0.811728	0.106013	-0.683095	0.000118118	0.0197981	8.44159	8.93552	0.0756664	0.0529483	-0.493931
O43676	NADH dehydrogenase [ubiquinone] 1 beta subcomplex subunit 3 (Complex I-B12) (CI-B12) (NADH-ubiquinone oxidoreductase B12 subunit)	NDUFB3	0.324015	0.640875	6.90769	6.92802	0.558171	2.11468	-0.0203363	0.0269688	0.198804	8.12202	8.67221	0.293761	0.194903	-0.550197	0.00129689	0.0474545	8.51794	8.87652	0.055223	0.0874475	-0.35858
O75396	Vesicle-trafficking protein SEC22b (ER-Golgi SNARE of 24 kDa) (ERS-24) (ERS24) (SEC22 vesicle-trafficking protein homolog B) (SEC22 vesicle-trafficking protein-like 1)	SEC22B	0.214696	0.536161	4.09304	3.54364	2.24701	1.41944	0.549399	0.00066395	0.0384964	5.98017	4.6385	0.613066	0.657717	1.34167	0.0315552	0.213014	6.74406	6.621	0.0691892	0.156558	0.123058
O94905	Erlin-2 (Endoplasmic reticulum lipid raft-associated protein 2) (Stomatin-prohibitin-flotillin-HflC/K domain-containing protein 2) (SPFH domain-containing protein 2)	ERLIN2	0.171308	0.487421	0.986036	0.419625	0.664142	0.380752	0.566411	0.00106943	0.0460617	1.69124	0.589829	0.803258	0.0363346	1.10141	0.00393491	0.07919	5.22553	4.83412	0.16097	0.0693956	0.391401
O95299	NADH dehydrogenase [ubiquinone] 1 alpha subcomplex subunit 10, mitochondrial (Complex I-42kD) (CI-42kD) (NADH-ubiquinone oxidoreductase 42 kDa subunit)	NDUFA10	0.390349	0.689567	9.7972	10.013	0.214717	0.248404	-0.21579	0.0105777	0.122661	8.06246	8.52895	0.250506	0.0233315	-0.466486	0.000385231	0.0295344	9.25616	9.61778	0.136418	0.0121243	-0.361614
O95425	Supervillin (Archvillin) (p205/p250)	SVIL	0.00379043	0.0741269	4.66936	2.19024	1.48184	2.10313	2.47912	0.0105777	0.122661	5.02129	4.26654	0.371916	0.312853	0.754756	0.00115405	0.0442386	8.35241	7.90591	0.0723748	0.143536	0.446509
P00387	NADH-cytochrome b5 reductase 3 (B5R) (Cytochrome b5 reductase) (EC 1.6.2.2) (Diaphorase-1)	CYB5R3	0.0450383	0.24145	9.9254	9.42523	0.246456	0.157764	0.500164	0.00519377	0.0905158	9.71662	9.13567	0.311612	0.114338	0.580945	0.0014559	0.0493473	10.3193	10.0073	0.0619097	0.0338332	0.311965
P00568	Adenylate kinase isoenzyme 1 (AK 1) (EC 2.7.4.3) (EC 2.7.4.4) (EC 2.7.4.6) (ATP-AMP transphosphorylase 1) (ATP:AMP phosphotransferase) (Adenylate monophosphate kinase) (Myokinase)	AK1	0.000524831	0.0460821	10.8901	11.3753	0.0462786	0.0367602	-0.48523	0.00202759	0.0587807	10.967	11.4496	0.1576	0.026109	-0.482611	0.121142	0.400488	10.7101	10.7499	0.0975155	0.156866	-0.0397956
P00747	Plasminogen (EC 3.4.21.7) [Cleaved into: Plasmin heavy chain A; Activation peptide; Angiostatin; Plasmin heavy chain A, short form; Plasmin light chain B]	PLG	0.0119599	0.130759	6.4148	4.03054	0.872391	4.89018	2.38426	0.482678	0.75481	3.70282	3.42583	2.05891	2.2875	0.276988	0.000560587	0.0334276	7.36131	6.38478	0.372222	0.322991	0.97653
P00748	Coagulation factor XII (EC 3.4.21.38) (Hageman factor) (HAF) [Cleaved into: Coagulation factor XIIa heavy chain; Beta-factor XIIa part 1; Coagulation factor XIIa light chain (Beta-factor XIIa part 2)]	F12	0.038647	0.227379	1.66337	0.267612	1.82414	0.127795	1.39576	0.295385	0.612087	1.19029	0.72338	1.01711	0.270477	0.46691	0.00115405	0.0442386	4.42327	3.48348	0.419634	0.279312	0.939793
P01011	Alpha-1-antichymotrypsin (ACT) (Cell growth-inhibiting gene 24/25 protein) (Serpin A3) [Cleaved into: Alpha-1-antichymotrypsin His-Pro-less]	SERPINA3	0.000413397	0.0460821	8.10974	10.3699	0.723649	0.381881	-2.2602	0.00313982	0.0733841	6.39532	7.91989	0.904051	1.08283	-1.52457	0.250144	0.562867	8.7323	9.1126	0.761092	0.402928	-0.380307
P01160	Natriuretic peptides A (Atrial natriuretic factor prohormone) (proANF) (Atrial natriuretic peptide prohormone) (preproANP) (proANP) (Atriopeptigen) (Cardiodilatin) (CDD) (preproCDD-ANF) [Cleaved into: Long-acting natriuretic peptide (LANP) (Long-acting natriuretic hormone) (LANH) (Pro atrial natriuretic factor 1-30) (proANF 1-30) (Pro atrial natriuretic peptide 1-30) (proANP 1-30); Vessel dilator…	NPPA	0.000663767	0.0460821	3.22416	0.0825298	8.98524	0.00949096	3.14163	0.0269688	0.198804	1.72265	0.673899	2.35306	1.40988	1.04875	0.00978507	0.115838	3.74549	2.47996	1.95612	0.686992	1.26554
P01857	Immunoglobulin heavy constant gamma 1 (Ig gamma-1 chain C region) (Ig gamma-1 chain C region EU) (Ig gamma-1 chain C region KOL) (Ig gamma-1 chain C region NIE)	IGHG1	0.000663767	0.0460821	12.9749	11.7393	0.450007	0.5288	1.23565	0.141499	0.441636	10.3046	9.8192	0.516452	0.404325	0.48536	0.0403644	0.236746	10.6642	10.0278	0.480656	0.475662	0.636411
P02452	Collagen alpha-1(I) chain (Alpha-1 type I collagen)	COL1A1	0.119021	0.40906	2.00725	1.1407	3.12255	3.78351	0.86655	0.00066395	0.0384964	12.4567	10.8094	1.01648	0.320844	1.64733	0.0065943	0.0935403	11.0282	10.0559	1.14399	1.15779	0.972337
P02647	Apolipoprotein A-I (Apo-AI) (ApoA-I) (Apolipoprotein A1) [Cleaved into: Proapolipoprotein A-I (ProapoA-I); Truncated apolipoprotein A-I (Apolipoprotein A-I(1-242))]	APOA1	0.000663767	0.0460821	11.8782	10.2917	0.465023	0.239422	1.58645	0.863289	0.954461	10.5655	10.4693	0.631118	0.133174	0.0961587	0.00115405	0.0442386	10.9301	10.0608	0.377429	0.187471	0.869267
P02654	Apolipoprotein C-I (Apo-CI) (ApoC-I) (Apolipoprotein C1) [Cleaved into: Truncated apolipoprotein C-I]	APOC1	0.000524831	0.0460821	5.1709	2.74346	0.765027	1.24698	2.42743							0	0.0224107	0.176869	4.65205	3.9197	0.596842	0.799273	0.732356
P02656	Apolipoprotein C-III (Apo-CIII) (ApoC-III) (Apolipoprotein C3)	APOC3	0.0170296	0.158695	5.3981	3.08535	1.10652	4.03418	2.31275	0.740544	0.901753	1.24778	0.933732	1.58086	0.369203	0.314044	0.00129689	0.0474545	6.32195	5.41445	0.566924	0.279504	0.907501
P02741	C-reactive protein [Cleaved into: C-reactive protein(1-205)]	CRP	0.00032438	0.0460821	0.211462	6.24982	0.653054	0.821708	-6.03836							0	0.000633928	0.0345975	2.52505	4.32607	1.75158	1.63715	-1.80103
P02760	Protein AMBP (Protein HC) [Cleaved into: Alpha-1-microglobulin (EC 1.6.2.-) (Alpha-1 microglycoprotein) (Complex-forming glycoprotein heterogeneous in charge); Inter-alpha-trypsin inhibitor light chain (ITI-LC) (Bikunin) (EDC1) (HI-30) (Uronic-acid-rich protein); Trypstatin]	AMBP	0.000524831	0.0460821	6.4022	3.91909	0.780705	0.764368	2.4831	0.404024	0.700882	4.26056	3.84589	1.56163	0.587375	0.414668	0.00804918	0.103673	6.95801	6.20661	0.438781	0.26189	0.751406
P02765	Alpha-2-HS-glycoprotein (Alpha-2-Z-globulin) (Ba-alpha-2-glycoprotein) (Fetuin-A) [Cleaved into: Alpha-2-HS-glycoprotein chain A; Alpha-2-HS-glycoprotein chain B]	AHSG	0.000524831	0.0460821	8.86825	6.20486	0.322916	1.94453	2.6634	0.109004	0.39312	3.67629	2.85242	1.50988	0.783942	0.82387	0.00255571	0.0647982	8.65278	7.71656	0.617391	0.26551	0.936219
P02787	Serotransferrin (Transferrin) (Beta-1 metal-binding globulin) (Siderophilin)	TF	0.00032438	0.0460821	13.3168	11.6707	0.21497	0.330045	1.64616	0.0190566	0.167022	9.95523	9.17842	0.676855	0.165756	0.776814	0.000298421	0.0259707	12.6433	11.7713	0.256108	0.160025	0.872027
P04114	Apolipoprotein B-100 (Apo B-100) [Cleaved into: Apolipoprotein B-48 (Apo B-48)]	APOB	0.00032438	0.0460821	3.58535	0.175786	2.72207	0.0351479	3.40957	0.863289	0.954461	1.05578	0.695621	2.09132	0.329544	0.360157	0.00317774	0.0725696	7.36137	5.68129	0.585821	3.31572	1.68008
P05452	Tetranectin (TN) (C-type lectin domain family 3 member B) (Plasminogen kringle 4-binding protein)	CLEC3B	0.000663767	0.0460821	4.3153	1.86556	0.914129	1.14506	2.44975	0.00776064	0.107826	3.36097	1.70229	1.45769	1.15077	1.65867	0.0244489	0.185237	5.00564	3.91228	0.643501	1.5942	1.09336
P05546	Heparin cofactor 2 (Heparin cofactor II) (HC-II) (Protease inhibitor leuserpin-2) (HLS2) (Serpin D1)	SERPIND1	0.00250818	0.0627497	4.30136	2.14171	0.940421	1.3086	2.15965	0.0269688	0.198804	3.24547	2.11224	1.18345	1.12479	1.13324	0.000560587	0.0334276	6.74016	5.66562	0.396737	0.691152	1.07454
P05997	Collagen alpha-2(V) chain	COL5A2							0	0.000197701	0.0345455	7.19065	5.56573	0.763845	0.21185	1.62492	0.0473302	0.258749	7.43379	6.7345	0.93476	0.364164	0.69929
P06727	Apolipoprotein A-IV (Apo-AIV) (ApoA-IV) (Apolipoprotein A4)	APOA4	0.00032438	0.0460821	7.82644	2.18351	1.34722	4.80171	5.64293	0.00563543	0.0938719	4.26372	2.33756	1.14608	2.18876	1.92616	3.84391e-05	0.017682	7.42505	5.63122	0.624261	0.60335	1.79383
P06732	Creatine kinase M-type (EC 2.7.3.2) (Creatine kinase M chain) (Creatine phosphokinase M-type) (CPK-M) (M-CK)	CKM	0.000413397	0.0460821	13.9146	14.7684	0.110857	0.0536945	-0.853775	0.00662175	0.0993262	11.9502	12.592	0.225861	0.163966	-0.641788	0.0187734	0.161632	12.6686	12.8917	0.0490251	0.0524928	-0.223068
P07195	L-lactate dehydrogenase B chain (LDH-B) (EC 1.1.1.27) (LDH heart subunit) (LDH-H) (Renal carcinoma antigen NY-REN-46)	LDHB	0.0170296	0.158695	13.0726	13.6058	0.115414	0.185951	-0.533158	0.0190566	0.167022	11.0705	11.6368	0.52739	0.314932	-0.566295	0.000298421	0.0259707	11.6285	11.9544	0.0348235	0.0342749	-0.325869
P07451	Carbonic anhydrase 3 (EC 4.2.1.1) (Carbonate dehydratase III) (Carbonic anhydrase III) (CA-III)	CA3	0.0119599	0.130759	6.55731	3.70063	5.19467	3.30758	2.85668	0.000366652	0.0345455	8.3941	3.21687	5.55004	3.26298	5.17724	0.0118471	0.127584	6.93507	5.54931	2.02258	1.34184	1.38576
P08237	ATP-dependent 6-phosphofructokinase, muscle type (ATP-PFK) (PFK-M) (EC 2.7.1.11) (6-phosphofructokinase type A) (Phosphofructo-1-kinase isozyme A) (PFK-A) (Phosphohexokinase)	PFKM	0.00308915	0.0649893	11.0218	11.7771	0.296555	0.093336	-0.755279	0.0153551	0.151789	9.69243	10.0889	0.167635	0.0712461	-0.396436	0.000560587	0.0334276	10.615	10.9881	0.0713958	0.033487	-0.373137
P08294	Extracellular superoxide dismutase [Cu-Zn] (EC-SOD) (EC 1.15.1.1)	SOD3	0.00308915	0.0649893	6.21419	4.0447	1.42456	2.40866	2.1695	0.00440302	0.0840197	6.40033	5.2159	0.937125	0.161335	1.18444	0.00115405	0.0442386	6.51456	5.36323	0.414021	0.739363	1.15132
P08670	Vimentin	VIM	0.00032438	0.0460821	11.0208	7.86936	0.761191	2.01741	3.15142	0.00241992	0.0645669	11.1362	10.2307	0.407527	0.109464	0.905479	0.00204696	0.0573148	11.7832	11.2593	0.15623	0.13478	0.523907
P09936	Ubiquitin carboxyl-terminal hydrolase isozyme L1 (UCH-L1) (EC 3.4.19.12) (Neuron cytoplasmic protein 9.5) (PGP 9.5) (PGP9.5) (Ubiquitin thioesterase L1)	UCHL1	0.00032438	0.0460821	5.77126	2.76622	1.59836	0.344873	3.00503	0.00563543	0.0938719	5.2816	3.55404	2.1613	0.458525	1.72756	0.0142856	0.141103	4.15863	3.2901	0.949219	0.838947	0.868529
P0CAP1	Myocardial zonula adherens protein (GRINL1A upstream protein) (Gup)	MYZAP	0.0330435	0.209981	1.00717	0.50452	0.266498	0.203376	0.502647	0.0142704	0.146344	3.84188	3.09146	0.635357	0.370926	0.750421	0.000385231	0.0295344	6.85358	6.13928	0.15239	0.238671	0.714302
P0DJI8	Serum amyloid A-1 protein (SAA) [Cleaved into: Amyloid protein A (Amyloid fibril protein AA); Serum amyloid protein A(2-104); Serum amyloid protein A(3-104); Serum amyloid protein A(2-103); Serum amyloid protein A(2-102); Serum amyloid protein A(4-101)]	SAA1	0.00032438	0.0460821	0.576239	7.80288	2.3062	0.860914	-7.22664							0	5.12176e-05	0.0183245	2.30092	5.53238	1.52613	1.83086	-3.23146
P10301	Ras-related protein R-Ras (EC 3.6.5.-) (p23)	RRAS	0.00827638	0.112115	5.92999	5.1386	0.208147	0.300819	0.791385	0.000731327	0.0393741	7.21852	5.94982	0.324784	0.482498	1.2687	0.701473	0.879572	6.69918	6.63187	0.115847	0.0532953	0.0673075
P10909	Clusterin (Aging-associated gene 4 protein) (Apolipoprotein J) (Apo-J) (Complement cytolysis inhibitor) (CLI) (Complement-associated protein SP-40,40) (Ku70-binding protein 1) (NA1/NA2) (Sulfated glycoprotein 2) (SGP-2) (Testosterone-repressed prostate message 2) (TRPM-2) [Cleaved into: Clusterin beta chain (ApoJalpha) (Complement cytolysis inhibitor a chain) (SP-40,40 beta-chain); Clusterin alph…	CLU	0.00131247	0.057853	6.20144	4.24308	1.29008	0.19679	1.95836	0.374844	0.681637	5.20888	5.00092	0.947069	0.687858	0.20796	0.00129689	0.0474545	7.71181	6.84611	0.329819	0.30968	0.865696
P10915	Hyaluronan and proteoglycan link protein 1 (Cartilage-linking protein 1) (Cartilage-link protein) (Proteoglycan link protein)	HAPLN1	0.324015	0.640875	1.18434	0.116913	2.1881	0.00715869	1.06743	0.00185415	0.0564673	2.4385	0.338226	2.6816	0.0693494	2.10027	0.000298421	0.0259707	4.97983	2.59786	2.10595	1.07108	2.38197
P11217	Glycogen phosphorylase, muscle form (EC 2.4.1.1) (Myophosphorylase)	PYGM	0.00032438	0.0460821	7.89555	9.6668	0.481813	0.289755	-1.77125	0.00342011	0.0752673	6.69459	7.77015	0.505947	0.473877	-1.07556	0.0016327	0.0531041	8.99189	9.63747	0.194181	0.158418	-0.645576
P12110	Collagen alpha-2(VI) chain	COL6A2	0.239145	0.562801	1.61659	0.848932	3.04468	2.38069	0.767659	0.000243544	0.0345455	9.36819	7.85377	0.542736	0.257275	1.51442	0.0315552	0.213014	10.1178	9.60361	0.497224	0.103463	0.514237
P12111	Collagen alpha-3(VI) chain	COL6A3	0.0450383	0.24145	6.03926	4.85041	1.66243	1.20986	1.18885	0.000448089	0.0355523	11.7703	10.4785	0.464328	0.290382	1.29181	0.0244489	0.185237	12.2506	11.7724	0.472939	0.0753596	0.478205
P12429	Annexin A3 (35-alpha calcimedin) (Annexin III) (Annexin-3) (Inositol 1,2-cyclic phosphate 2-phosphohydrolase) (Lipocortin III) (Placental anticoagulant protein III) (PAP-III)	ANXA3	0.00131247	0.057853	4.77611	6.70556	1.14953	0.0952226	-1.92945	0.0153551	0.151789	4.65281	5.22546	0.26162	0.212012	-0.572653	0.000118118	0.0197981	7.10594	7.68299	0.150794	0.0545058	-0.577051
P12814	Alpha-actinin-1 (Alpha-actinin cytoskeletal isoform) (F-actin cross-linking protein) (Non-muscle alpha-actinin-1)	ACTN1	0.00827638	0.112115	5.32138	1.62633	5.40068	6.28781	3.69506	0.000366652	0.0345455	9.06494	7.77428	0.30635	0.4438	1.29066	0.000437002	0.0305902	10.7798	10.1515	0.141156	0.10227	0.628336
P13611	Versican core protein (Chondroitin sulfate proteoglycan core protein 2) (Chondroitin sulfate proteoglycan 2) (Glial hyaluronate-binding protein) (GHAP) (Large fibroblast proteoglycan) (PG-M)	VCAN	0.00827638	0.112115	4.51937	1.66583	4.26436	3.44616	2.85354	0.000366652	0.0345455	5.0066	1.67346	2.88776	1.18697	3.33315	8.97818e-05	0.0197981	7.53622	5.75531	0.578176	1.28381	1.78091
P13639	Elongation factor 2 (EF-2) (EC 3.6.5.-)	EEF2 EF2	0.00131247	0.057853	9.74146	10.4968	0.126598	0.204715	-0.755383	0.0737569	0.318592	7.54547	8.03008	0.175699	0.425189	-0.484615	2.4794e-05	0.0154166	10.3802	10.6727	0.0184742	0.00769781	-0.292547
P15259	Phosphoglycerate mutase 2 (EC 5.4.2.11) (EC 5.4.2.4) (BPG-dependent PGAM 2) (Muscle-specific phosphoglycerate mutase) (Phosphoglycerate mutase isozyme M) (PGAM-M)	PGAM2	0.000663767	0.0460821	10.9794	12.0157	0.505058	0.0191455	-1.03632	0.03757	0.233554	10.4324	11.2121	0.756739	0.939227	-0.779616	0.000201868	0.0259707	9.31347	9.84336	0.0637547	0.122135	-0.529882
P16615	Sarcoplasmic/endoplasmic reticulum calcium ATPase 2 (SERCA2) (SR Ca(2+)-ATPase 2) (EC 7.2.2.10) (Calcium pump 2) (Calcium-transporting ATPase sarcoplasmic reticulum type, slow twitch skeletal muscle isoform) (Endoplasmic reticulum class 1/2 Ca(2+) ATPase)	ATP2A2	0.00250818	0.0627497	11.6854	12.4149	0.296899	0.0480347	-0.729488	0.000731327	0.0393741	9.43093	10.309	0.167347	0.298511	-0.878058	0.0342881	0.221258	11.7364	12.032	0.135893	0.256843	-0.295645
P17174	Aspartate aminotransferase, cytoplasmic (cAspAT) (EC 2.6.1.1) (EC 2.6.1.3) (Cysteine aminotransferase, cytoplasmic) (Cysteine transaminase, cytoplasmic) (cCAT) (Glutamate oxaloacetate transaminase 1) (Transaminase A)	GOT1	0.00032438	0.0460821	12.2923	12.9313	0.0971821	0.0376545	-0.638984	0.00313982	0.0733841	10.1229	10.6393	0.15201	0.0587227	-0.51637	0.00485249	0.0853825	11.473	11.6945	0.0376122	0.035243	-0.221425
P17540	Creatine kinase S-type, mitochondrial (EC 2.7.3.2) (Basic-type mitochondrial creatine kinase) (Mib-CK) (Sarcomeric mitochondrial creatine kinase) (S-MtCK)	CKMT2	0.00308915	0.0649893	13.7985	14.3247	0.18876	0.0141416	-0.526242	0.0352038	0.227279	11.2786	11.6763	0.224294	0.0380443	-0.397705	0.00102587	0.0429001	12.4727	12.728	0.0421248	0.016921	-0.255373
P17661	Desmin	DES	0.000524831	0.0460821	9.91817	5.54818	1.34129	4.15546	4.36999	0.00169443	0.0564673	14.4183	13.6912	0.355551	0.206976	0.727112	0.0107723	0.12086	13.6134	13.3297	0.0504313	0.124837	0.283736
P20774	Mimecan (Osteoglycin) (Osteoinductive factor) (OIF)	OGN	0.0450383	0.24145	1.90495	0.323975	4.4439	0.605168	1.58098	0.000299221	0.0345455	7.39075	5.19672	1.23633	1.10105	2.19403	0.000437002	0.0305902	9.33648	7.69348	1.12819	0.794107	1.64299
P20908	Collagen alpha-1(V) chain	COL5A1							0	0.000219502	0.0345455	7.32753	5.17952	0.91789	0.390497	2.14801	0.0403644	0.236746	5.45	4.42501	1.48302	0.908674	1.02499
P21589	5'-nucleotidase (5'-NT) (EC 3.1.3.35) (EC 3.1.3.5) (EC 3.1.3.89) (EC 3.1.3.91) (EC 3.1.3.99) (5'-deoxynucleotidase) (Ecto-5'-nucleotidase) (IMP-specific 5'-nucleotidase) (Thymidylate 5'-phosphatase) (CD antigen CD73)	NT5E	0.545531	0.7878	0.44675	0.0178613	0.612942	0.000900102	0.428889	0.0235157	0.186089	0.55148	0.303747	0.166414	0.012281	0.247733	0.000495211	0.0325425	4.60272	3.50269	0.34727	0.653048	1.10002
P21810	Biglycan (Bone/cartilage proteoglycan I) (PG-S1)	BGN	0.00308915	0.0649893	5.53141	3.23968	1.77733	1.2294	2.29174	0.000299221	0.0345455	7.56601	4.80109	1.29961	1.92589	2.76492	0.000808116	0.0394262	10.2894	9.14484	0.507892	0.542437	1.14455
P22105	Tenascin-X (TN-X) (Hexabrachion-like protein)	TNXB	0.265494	0.587005	1.03355	0.444865	1.18242	0.213255	0.588686	0.000405464	0.0355523	6.27364	3.77232	1.46521	1.70792	2.50132	0.00353794	0.0749484	8.93075	7.93406	0.240373	1.1532	0.996683
P23381	Tryptophan--tRNA ligase, cytoplasmic (EC 6.1.1.2) (Interferon-induced protein 53) (IFP53) (Tryptophanyl-tRNA synthetase) (TrpRS) (hWRS) [Cleaved into: T1-TrpRS; T2-TrpRS]	WARS1	0.00250818	0.0627497	6.66223	7.88542	0.672972	0.309717	-1.22319	0.069584	0.30989	4.73873	5.40227	0.642703	0.509396	-0.663536	0.00102587	0.0429001	8.35355	8.75718	0.0845357	0.0495539	-0.403625
P28161	Glutathione S-transferase Mu 2 (EC 2.5.1.18) (GST class-mu 2) (GSTM2-2)	GSTM2	0.0046335	0.0804202	7.46878	8.1325	0.211788	0.104981	-0.663717	0.000143876	0.0345455	7.73251	8.93711	0.440423	0.013747	-1.2046	0.00437192	0.0818465	6.57552	7.06539	0.147697	0.142043	-0.489869
P31937	3-hydroxyisobutyrate dehydrogenase, mitochondrial (HIBADH) (EC 1.1.1.31)	HIBADH	0.00250818	0.0627497	8.71254	9.50241	0.231536	0.0790408	-0.789869	0.0454955	0.256871	6.16367	6.95865	0.887132	0.632937	-0.794984	0.000385231	0.0295344	9.22987	9.60862	0.0933917	0.0255482	-0.378748
P35443	Thrombospondin-4	THBS4	0.00032438	0.0460821	6.7015	2.28999	3.10742	0.895159	4.41151	0.000129242	0.0345455	6.13394	3.30127	0.987821	2.05886	2.83267	0.00437192	0.0818465	8.17382	6.87745	0.682353	1.42294	1.29637
P35580	Myosin-10 (Cellular myosin heavy chain, type B) (Myosin heavy chain 10) (Myosin heavy chain, non-muscle IIb) (Non-muscle myosin heavy chain B) (NMMHC-B) (Non-muscle myosin heavy chain IIb) (NMMHC II-b) (NMMHC-IIB)	MYH10							0	0.00185415	0.0564673	4.13758	2.06032	1.72892	1.13549	2.07726	2.87266e-05	0.0154166	8.22246	7.18444	0.29946	0.137266	1.03802
P39060	Collagen alpha-1(XVIII) chain [Cleaved into: Endostatin; Non-collagenous domain 1 (NC1)]	COL18A1	0.00996754	0.121403	5.64878	3.65979	1.76421	1.31105	1.98899	0.000973465	0.0431617	6.58256	5.11088	0.713594	0.641984	1.47168	2.4794e-05	0.0154166	8.67255	7.62312	0.221203	0.099946	1.04943
P40763	Signal transducer and activator of transcription 3 (Acute-phase response factor)	STAT3	0.0330435	0.209981	2.5119	4.6059	3.25034	3.04019	-2.094	0.00185415	0.0564673	1.17457	2.46982	0.425026	0.900794	-1.29525	0.000298421	0.0259707	5.86356	6.6447	0.213708	0.162941	-0.781139
P43155	Carnitine O-acetyltransferase (Carnitine acetylase) (EC 2.3.1.137) (EC 2.3.1.7) (Carnitine acetyltransferase) (CAT) (CrAT)	CRAT	0.000663767	0.0460821	6.87587	7.99177	0.464655	0.12748	-1.1159	0.347003	0.654293	6.79824	7.03639	0.319969	0.169238	-0.238149	0.00595953	0.0922581	8.86412	9.11252	0.0517392	0.0203546	-0.248402
P43490	Nicotinamide phosphoribosyltransferase (NAmPRTase) (Nampt) (EC 2.4.2.12) (Pre-B-cell colony-enhancing factor 1) (Pre-B cell-enhancing factor) (Visfatin)	NAMPT	0.000663767	0.0460821	5.17926	7.82983	1.09923	0.758214	-2.65057	0.000299221	0.0345455	4.84343	6.23882	0.527732	0.171384	-1.39539	0.00538035	0.0893027	6.16107	6.83693	0.257112	0.318821	-0.675865
P48681	Nestin	NES	0.00202882	0.0612394	7.71811	3.82196	1.67456	4.63438	3.89616	0.000494866	0.0363908	8.29844	6.11921	0.903087	1.28518	2.17923	0.00595953	0.0922581	9.56724	8.69393	0.418582	0.629249	0.873305
P48735	Isocitrate dehydrogenase [NADP], mitochondrial (IDH) (EC 1.1.1.42) (ICD-M) (IDP) (NADP(+)-specific ICDH) (Oxalosuccinate decarboxylase)	IDH2	0.00032438	0.0460821	13.0991	14.0199	0.228521	0.0357712	-0.920745	0.03757	0.233554	11.2285	11.6885	0.296098	0.0889219	-0.460013	0.000633928	0.0345975	12.1196	12.4842	0.0616807	0.0352794	-0.36452
P51884	Lumican (Keratan sulfate proteoglycan lumican) (KSPG lumican)	LUM	0.000413397	0.0460821	8.82857	7.29003	0.753837	0.0934065	1.53854	0.000448089	0.0355523	9.11074	7.18522	0.954124	0.704004	1.92553	0.000176835	0.0247568	9.29026	7.83371	0.782668	0.406953	1.45654
P51888	Prolargin (Proline-arginine-rich end leucine-rich repeat protein)	PRELP	0.00250818	0.0627497	8.4959	6.05618	1.59287	1.5822	2.43972	0.000405464	0.0355523	8.24859	5.82937	1.57188	0.915233	2.41922	0.00129689	0.0474545	8.45452	6.95795	1.12774	0.895884	1.49657
P54289	Voltage-dependent calcium channel subunit alpha-2/delta-1 (Voltage-gated calcium channel subunit alpha-2/delta-1) [Cleaved into: Voltage-dependent calcium channel subunit alpha-2-1; Voltage-dependent calcium channel subunit delta-1]	CACNA2D1	0.0605126	0.286764	3.92555	2.66535	1.84937	1.86144	1.26021	0.00519377	0.0905158	4.34349	2.48814	0.878986	2.17253	1.85535	0.0014559	0.0493473	6.60291	6.19982	0.124684	0.0319128	0.403089
P54652	Heat shock-related 70 kDa protein 2 (Heat shock 70 kDa protein 2) (Heat shock protein family A member 2)	HSPA2	0.000413397	0.0460821	5.74979	2.38866	2.22274	0.337213	3.36113	9.3306e-05	0.0345455	5.82416	2.5414	0.80357	2.51422	3.28276	0.0088793	0.11125	7.14455	5.96832	0.737665	1.67627	1.17623
P55083	Microfibril-associated glycoprotein 4	MFAP4	0.000524831	0.0460821	6.26683	3.8773	1.19354	0.681345	2.38952	0.0123018	0.134873	4.28226	2.58977	2.67886	1.04036	1.69249	0.0643135	0.299262	6.91887	5.74428	1.65931	3.19946	1.17459
P57087	Junctional adhesion molecule B (JAM-B) (Junctional adhesion molecule 2) (JAM-2) (Vascular endothelial junction-associated molecule) (VE-JAM) (CD antigen CD322)	JAM2	0.679178	0.850734	0.365321	0.200567	0.21732	0.11482	0.164754	0.000494866	0.0363908	0.641219	0.0870691	0.163051	0.00975904	0.55415	0.00804918	0.103673	2.61414	2.3668	0.123907	0.181922	0.247345
P80404	4-aminobutyrate aminotransferase, mitochondrial (EC 2.6.1.19) ((S)-3-amino-2-methylpropionate transaminase) (EC 2.6.1.22) (GABA aminotransferase) (GABA-AT) (Gamma-amino-N-butyrate transaminase) (GABA transaminase) (GABA-T) (L-AIBAT)	ABAT	0.0068467	0.0995459	5.63021	3.05412	1.75987	3.47731	2.57609	0.114981	0.396646	1.70494	0.873356	1.51946	0.728772	0.83158	0.000716117	0.0360296	6.49931	5.50789	0.536974	0.38282	0.991421
Q02790	Peptidyl-prolyl cis-trans isomerase FKBP4 (PPIase FKBP4) (EC 5.2.1.8) (51 kDa FK506-binding protein) (FKBP51) (52 kDa FK506-binding protein) (52 kDa FKBP) (FKBP-52) (59 kDa immunophilin) (p59) (FK506-binding protein 4) (FKBP-4) (FKBP59) (HSP-binding immunophilin) (HBI) (Immunophilin FKBP52) (Rotamase) [Cleaved into: Peptidyl-prolyl cis-trans isomerase FKBP4, N-terminally processed]	FKBP4	0.00032438	0.0460821	2.03316	4.39215	1.22323	0.133256	-2.35899	0.218018	0.539233	1.39463	1.60654	0.200883	0.64244	-0.211916	0.00437192	0.0818465	5.89025	6.15159	0.373891	0.840097	-0.261341
Q05707	Collagen alpha-1(XIV) chain (Undulin)	COL14A1	0.000524831	0.0460821	5.1886	0.758131	3.95729	0.485416	4.43047	0.000177947	0.0345455	3.17651	0.219226	4.42376	0.0459348	2.95728	0.0014559	0.0493473	8.62876	6.92477	0.900477	1.70603	1.70399
Q06323	Proteasome activator complex subunit 1 (11S regulator complex subunit alpha) (REG-alpha) (Activator of multicatalytic protease subunit 1) (Interferon gamma up-regulated I-5111 protein) (IGUP I-5111) (Proteasome activator 28 subunit alpha) (PA28a) (PA28alpha)	PSME1	0.0238951	0.183306	6.66806	7.24038	0.307616	0.156953	-0.572324	0.00066395	0.0384964	6.48307	7.37143	0.558309	0.0408247	-0.888359	0.00804918	0.103673	7.37099	7.7096	0.0903868	0.0944436	-0.338614
Q06828	Fibromodulin (FM) (Collagen-binding 59 kDa protein) (Keratan sulfate proteoglycan fibromodulin) (KSPG fibromodulin)	FMOD	0.00202882	0.0612394	2.90299	0.251665	4.7529	0.109552	2.65132	0.000448089	0.0355523	2.34841	0.0490878	3.94226	0.00187214	2.29932	0.0118471	0.127584	5.20363	3.38228	3.03958	1.07078	1.82134
Q07065	Cytoskeleton-associated protein 4 (63-kDa cytoskeleton-linking membrane protein) (Climp-63) (p63)	CKAP4	0.265494	0.587005	5.1118	4.13097	1.41831	4.27651	0.980826	0.00342011	0.0752673	5.38088	4.44503	0.627096	0.191845	0.935857	0.0014559	0.0493473	6.60726	6.24371	0.101418	0.0515039	0.363551
Q07960	Rho GTPase-activating protein 1 (CDC42 GTPase-activating protein) (GTPase-activating protein rhoGAP) (Rho-related small GTPase protein activator) (Rho-type GTPase-activating protein 1) (p50-RhoGAP)	ARHGAP1	0.00308915	0.0649893	7.64945	5.75449	0.415539	2.53851	1.89496	0.00141231	0.0525694	5.01083	3.92637	0.439797	0.279283	1.08446	0.000385231	0.0295344	7.66371	7.10584	0.149637	0.0593512	0.557869
Q08431	Lactadherin (Breast epithelial antigen BA46) (HMFG) (MFGM) (Milk fat globule-EGF factor 8) (MFG-E8) (SED1) [Cleaved into: Lactadherin short form; Medin]	MFGE8	0.00131247	0.057853	6.34019	2.9573	1.54374	2.99866	3.38288	0.000366652	0.0345455	4.48899	2.78203	0.924671	0.284478	1.70696	0.0745321	0.323441	6.27667	5.67541	0.413624	0.640958	0.60126
Q12805	EGF-containing fibulin-like extracellular matrix protein 1 (Extracellular protein S1-5) (Fibrillin-like protein) (Fibulin-3) (FIBL-3)	EFEMP1	0.0119599	0.130759	2.80043	0.7311	2.46355	1.17409	2.06933	0.00405007	0.0819528	1.50163	0.26184	1.20131	0.0734918	1.23978	0.000716117	0.0360296	6.36791	4.93419	1.04628	0.439011	1.43371
Q13228	Methanethiol oxidase (MTO) (EC 1.8.3.4) (56 kDa selenium-binding protein) (SBP56) (SP56) (Selenium-binding protein 1)	SELENBP1	0.0281505	0.197409	7.72847	8.80024	0.802207	0.930326	-1.07177	0.000731327	0.0393741	4.65776	6.7203	1.61499	0.349296	-2.06255	0.0014559	0.0493473	8.15388	8.83582	0.280059	0.140674	-0.681936
Q13642	Four and a half LIM domains protein 1 (FHL-1) (Skeletal muscle LIM-protein 1) (SLIM) (SLIM-1)	FHL1	0.00250818	0.0627497	12.3382	11.4285	0.0985767	0.247379	0.90966	0.000448089	0.0355523	10.3801	9.59343	0.192187	0.090728	0.786637	0.223731	0.530887	12.1115	11.8973	0.133554	0.2722	0.214191
Q14195	Dihydropyrimidinase-related protein 3 (DRP-3) (Collapsin response mediator protein 4) (CRMP-4) (Unc-33-like phosphoprotein 1) (ULIP-1)	DPYSL3	0.000663767	0.0460821	6.49146	4.35439	1.03821	0.534477	2.13707	0.00106943	0.0460617	4.87058	3.13968	1.11021	0.493826	1.7309	0.00437192	0.0818465	7.46697	6.65926	0.24259	0.81858	0.807713
Q14767	Latent-transforming growth factor beta-binding protein 2 (LTBP-2)	LTBP2	0.00564294	0.0890366	3.93037	0.596049	6.0173	0.717394	3.33432	0.000494866	0.0363908	3.22	0.324688	3.58075	0.0812791	2.89531	0.000135267	0.0197981	7.04481	4.84497	0.953712	2.28324	2.19984
Q14847	LIM and SH3 domain protein 1 (LASP-1) (Metastatic lymph node gene 50 protein) (MLN 50)	LASP1	0.0801557	0.333222	3.04048	1.83755	0.852348	1.84251	1.20292	0.00066395	0.0384964	2.79899	1.07187	0.87243	0.467519	1.72712	0.0437303	0.248345	6.18697	5.72899	0.239423	0.36372	0.457979
Q15063	Periostin (PN) (Osteoblast-specific factor 2) (OSF-2)	POSTN	0.00131247	0.057853	7.84866	2.02169	5.49051	6.18542	5.82697	0.000129242	0.0345455	8.81427	2.43051	4.49484	1.48689	6.38376	5.12176e-05	0.0183245	10.1884	6.2914	1.61087	4.99785	3.89704
Q15113	Procollagen C-endopeptidase enhancer 1 (Procollagen COOH-terminal proteinase enhancer 1) (PCPE-1) (Procollagen C-proteinase enhancer 1) (Type 1 procollagen C-proteinase enhancer protein) (Type I procollagen COOH-terminal proteinase enhancer)	PCOLCE							0	0.0484326	0.261224	0.736564	0.11357	0.83578	0.00118765	0.622994	8.97818e-05	0.0197981	4.82385	3.13112	0.706569	0.756129	1.69273
Q15124	Phosphoglucomutase-like protein 5 (Aciculin) (Phosphoglucomutase-related protein) (PGM-RP)	PGM5	0.0142977	0.142822	8.28104	7.1155	0.2246	1.03612	1.16555	0.000270041	0.0345455	8.42086	7.5538	0.170851	0.115057	0.867055	0.0801183	0.333309	9.33637	9.15373	0.137452	0.0451623	0.182643
Q15582	Transforming growth factor-beta-induced protein ig-h3 (Beta ig-h3) (Kerato-epithelin) (RGD-containing collagen-associated protein) (RGD-CAP)	TGFBI	0.00308915	0.0649893	6.41419	3.58346	1.51714	3.6964	2.83073	0.000366652	0.0345455	6.35846	4.2723	1.17311	0.366451	2.08616	0.000495211	0.0325425	7.98028	7.14557	0.248813	0.216756	0.834704
Q15599	Na(+)/H(+) exchange regulatory cofactor NHE-RF2 (NHERF-2) (NHE3 kinase A regulatory protein E3KARP) (SRY-interacting protein 1) (SIP-1) (Sodium-hydrogen exchanger regulatory factor 2) (Solute carrier family 9 isoform A3 regulatory factor 2) (Tyrosine kinase activator protein 1) (TKA-1)	NHERF2	0.00827638	0.112115	1.30276	2.93808	1.10216	0.56681	-1.63532	0.00117408	0.048491	0.798143	2.1686	0.294756	1.0051	-1.37046	0.433431	0.715351	3.16419	3.2392	0.233821	0.403107	-0.0750122
Q16658	Fascin (55 kDa actin-bundling protein) (Singed-like protein) (p55)	FSCN	0.0238951	0.183306	4.39789	3.38803	1.60776	0.428609	1.00986	0.000270041	0.0345455	5.01779	3.59297	0.344829	0.542245	1.42482	0.177016	0.475389	4.79054	4.44417	0.360121	0.226517	0.346376
Q16698	2,4-dienoyl-CoA reductase [(3E)-enoyl-CoA-producing], mitochondrial (EC 1.3.1.124) (2,4-dienoyl-CoA reductase [NADPH]) (4-enoyl-CoA reductase [NADPH]) (Short chain dehydrogenase/reductase family 18C member 1)	DECR1	0.000524831	0.0460821	11.9474	12.6162	0.140639	0.0417058	-0.668798	0.00066395	0.0384964	11.8357	12.633	0.322196	0.103771	-0.797354	0.00393491	0.07919	11.1384	11.4733	0.0422691	0.113963	-0.334917
Q5U5X0	Complex III assembly factor LYRM7 (LYR motif-containing protein 7)	LYRM7	0.000836292	0.0504866	2.04832	4.24886	2.89812	0.180156	-2.20054	0.000177947	0.0345455	3.76323	4.78429	0.279659	0.059416	-1.02106	0.0860401	0.342883	5.10524	5.39263	0.273658	0.342981	-0.287393
Q7Z7G0	Target of Nesh-SH3 (Tarsh) (ABI gene family member 3-binding protein) (Nesh-binding protein) (NeshBP)	ABI3BP	0.0330435	0.209981	2.17846	0.725961	2.34035	0.827511	1.4525	0.000299221	0.0345455	3.96571	1.32715	2.60492	0.110582	2.63856	0.000118118	0.0197981	6.77031	4.78394	0.928254	1.15818	1.98637
Q86UX2	Inter-alpha-trypsin inhibitor heavy chain H5 (ITI heavy chain H5) (ITI-HC5) (Inter-alpha-inhibitor heavy chain 5)	ITIH5							0	0.0288538	0.203257	1.08403	0.270402	0.838625	0.0566632	0.813631	0.000716117	0.0360296	5.18415	4.33894	0.243022	0.324063	0.845204
Q86VB7	Scavenger receptor cysteine-rich type 1 protein M130 (Hemoglobin scavenger receptor) (CD antigen CD163) [Cleaved into: Soluble CD163 (sCD163)]	CD163	0.00163489	0.0605344	0.4101	4.05125	0.513314	6.11308	-3.64115							0	2.87266e-05	0.0154166	4.1409	5.95486	0.836057	0.323864	-1.81395
Q8IUX7	Adipocyte enhancer-binding protein 1 (AE-binding protein 1) (Aortic carboxypeptidase-like protein)	AEBP1	0.00250818	0.0627497	3.59531	0.907388	2.77337	0.695241	2.68792	0.0454955	0.256871	1.35915	0.7372	0.760977	0.173893	0.621953	5.90271e-05	0.0190067	5.95785	3.86865	0.968985	0.763969	2.0892
Q8N142	Adenylosuccinate synthetase isozyme 1 (AMPSase 1) (AdSS 1) (EC 6.3.4.4) (Adenylosuccinate synthetase, basic isozyme) (Adenylosuccinate synthetase, muscle isozyme) (M-type adenylosuccinate synthetase) (Adenylosuccinate synthetase-like 1) (AdSSL1) (IMP--aspartate ligase 1)	ADSS1	0.000663767	0.0460821	5.69577	7.0123	1.01638	0.104153	-1.31653	0.141499	0.441636	2.57623	3.07554	1.07681	0.314087	-0.499315	0.00978507	0.115838	7.60428	8.0097	0.160371	0.0594709	-0.405427
Q8N2S1	Latent-transforming growth factor beta-binding protein 4 (LTBP-4)	LTBP4							0	0.03757	0.233554	0.872263	0.286906	0.660488	0.00950188	0.585357	0.000910982	0.0425125	6.32521	5.09914	0.364142	1.86202	1.22608
Q8NBF2	NHL repeat-containing protein 2	NHLRC2	0.50407	0.76492	4.81469	5.11204	0.815494	0.815329	-0.297348	0.00313982	0.0733841	3.88579	4.62973	0.472898	0.0812397	-0.743938	1.58403e-05	0.0154166	6.43453	6.90044	0.0324166	0.0321582	-0.465912
Q8NBS9	Thioredoxin domain-containing protein 5 (EC 1.8.4.-) (EC 5.3.4.1) (Endoplasmic reticulum resident protein 46) (ER protein 46) (ERp46) (Thioredoxin-like protein p46)	TXNDC5	0.923963	0.964604	4.67002	4.59272	0.635076	1.11305	0.0772963	0.00117408	0.048491	1.89367	0.818009	0.490198	0.274239	1.07566	0.00978507	0.115838	6.4706	5.91693	0.235002	0.744949	0.553671
Q8NCW5	NAD(P)H-hydrate epimerase (EC 5.1.99.6) (Apolipoprotein A-I-binding protein) (AI-BP) (NAD(P)HX epimerase) (NAXE) (YjeF N-terminal domain-containing protein 1) (YjeF_N1)	NAXE	0.0450383	0.24145	7.12579	7.65496	0.40653	0.229858	-0.529166	0.0165117	0.155571	7.02732	7.47905	0.222381	0.0572434	-0.451729	0.000298421	0.0259707	7.29376	7.72592	0.068364	0.0780317	-0.432165
Q96PD5	N-acetylmuramoyl-L-alanine amidase (EC 3.5.1.28) (Peptidoglycan recognition protein 2) (Peptidoglycan recognition protein long) (PGRP-L)	PGLYRP2	0.00202882	0.0612394	3.46777	0.818639	2.23432	0.915554	2.64913	0.0219379	0.179736	1.35093	0.667129	0.714002	0.095446	0.683798	0.000230204	0.0259707	6.3871	5.15383	0.317702	0.622356	1.23327
Q9BWM7	Sideroflexin-3	SFXN3	0.265494	0.587005	0.912693	0.225768	1.16816	0.117164	0.686925	0.0123018	0.134873	1.65936	0.736795	1.11222	0.171924	0.922564	0.00115405	0.0442386	4.47697	3.6494	0.431471	0.262601	0.827572
Q9BXN1	Asporin (Periodontal ligament-associated protein 1) (PLAP-1)	ASPN	0.00996754	0.121403	1.76054	0.0406468	5.32492	0.0034434	1.71989	0.000270041	0.0345455	6.06758	2.60818	1.90474	2.08507	3.4594	7.81512e-05	0.0197981	7.74442	5.02769	1.51329	1.14972	2.71673
Q9H6R3	Acyl-CoA synthetase short-chain family member 3, mitochondrial (EC 6.2.1.1) (Acetate--CoA ligase 3) (Acyl-CoA synthetase short-chain family member 3) (Propionate--CoA ligase) (EC 6.2.1.17)	ACSS3	0.000663767	0.0460821	0.918269	3.41952	0.948704	1.01208	-2.50125	0.000366652	0.0345455	1.00495	2.41613	0.363776	0.414	-1.41118	0.000298421	0.0259707	5.17137	5.90124	0.182729	0.184371	-0.729863
Q9H987	Synaptopodin 2-like protein	SYNPO2L	0.00308915	0.0649893	8.41788	6.36043	0.371723	1.92578	2.05745	0.000143876	0.0345455	8.27324	7.09006	0.184934	0.201885	1.18319	0.0142856	0.141103	10.0665	9.46736	0.286786	0.682749	0.599119
Q9H993	Damage-nonHF_PXD012467 phosphatase ARMT1 (EC 3.1.3.-) (Acidic residue methyltransferase 1) (Protein-glutamate O-methyltransferase) (EC 2.1.1.-) (Sugar phosphate phosphatase ARMT1)	ARMT1	0.00996754	0.121403	1.59541	3.20151	1.24138	1.43511	-1.6061	0.000602384	0.0384964	0.90739	2.10449	0.314879	0.29193	-1.1971	0.0171567	0.155181	3.84467	4.47572	0.523644	0.257532	-0.631045
Q9HAT2	Sialate O-acetylesterase (SIAE) (EC 3.1.1.53) (H-Lse) (Sialic acid-specific 9-O-acetylesterase)	SIAE	0.00032438	0.0460821	5.14817	7.06352	1.2373	0.0396845	-1.91535	0.0153551	0.151789	3.80244	4.8827	0.987277	0.615278	-1.08026	0.000495211	0.0325425	6.30082	6.87006	0.190928	0.0984963	-0.569231
Q9HCB6	Spondin-1 (F-spondin) (Vascular smooth muscle cell growth-promoting factor)	SPON1	0.293778	0.614323	0.709432	0.312398	1.23423	0.424232	0.397034	0.00611069	0.09748	1.46459	0.672658	0.53286	0.0909539	0.791934	0.0014559	0.0493473	3.72273	2.70929	0.456283	0.444317	1.01345
Q9NQC3	Reticulon-4 (Foocen) (Neurite outgrowth inhibitor) (Nogo protein) (Neuroendocrine-specific protein) (NSP) (Neuroendocrine-specific protein C homolog) (RTN-x) (Reticulon-5)	RTN4	0.356209	0.66478	5.44266	4.5504	3.61764	5.71631	0.892263	0.00088553	0.0404526	3.96836	2.4045	0.602207	1.17749	1.56386	0.000633928	0.0345975	7.2621	6.31364	0.378357	0.187215	0.94846
Q9NZN3	EH domain-containing protein 3 (PAST homolog 3)	EHD3	0.00308915	0.0649893	4.1296	1.40453	2.46744	2.53161	2.72508	0.00440302	0.0840197	2.53875	1.08238	1.83092	0.379628	1.45638	0.000118118	0.0197981	6.23667	5.32622	0.270795	0.132912	0.91045
Q9UBX5	Fibulin-5 (FIBL-5) (Developmental arteries and neural crest EGF-like protein) (Dance) (Urine p50 protein) (UP50)	FBLN5	0.0142977	0.142822	2.57426	1.27814	1.56605	0.578563	1.29612	0.00088553	0.0404526	4.12506	2.30259	1.09783	0.569905	1.82247	2.87266e-05	0.0154166	6.41215	4.79509	0.684066	0.165458	1.61706
Q9UDR5	Alpha-aminoadipic semialdehyde synthase, mitochondrial (LKR/SDH) [Includes: Lysine ketoglutarate reductase (LKR) (LOR) (EC 1.5.1.8); Saccharopine dehydrogenase (SDH) (EC 1.5.1.9)]	AASS	0.545531	0.7878	4.48779	4.78529	2.54161	2.4051	-0.297502	0.00372299	0.0784953	1.84078	3.54095	1.2501	1.01437	-1.70017	0.000135267	0.0197981	6.76231	7.4655	0.0894099	0.115634	-0.703191
Q9UL46	Proteasome activator complex subunit 2 (11S regulator complex subunit beta) (REG-beta) (Activator of multicatalytic protease subunit 2) (Proteasome activator 28 subunit beta) (PA28b) (PA28beta)	PSME2	0.0119599	0.130759	5.77175	6.63963	0.264337	0.401351	-0.867878	0.00288062	0.0711892	5.34797	6.27251	0.845863	0.0900833	-0.924536	0.00102587	0.0429001	6.80126	7.36299	0.128977	0.109928	-0.561724
Q9ULC3	Ras-related protein Rab-23	RAB23							0	0.000805009	0.0404517	1.81575	0.641123	0.719774	0.108543	1.17462	0.00102587	0.0429001	2.65653	2.06829	0.0993201	0.186088	0.588237
Q9Y235	C->U-editing enzyme APOBEC-2 (EC 3.5.4.36) (mRNA(cytosine(6666)) deaminase 2)	APOBEC2	0.00564294	0.0890366	4.65491	7.19721	4.52479	0.601784	-2.5423	0.00088553	0.0404526	6.34527	7.37346	0.516692	0.00509133	-1.02819	0.0403644	0.236746	6.30919	6.6109	0.373986	0.749603	-0.301716
Q9Y6M9	NADH dehydrogenase [ubiquinone] 1 beta subcomplex subunit 9 (Complex I-B22) (CI-B22) (LYR motif-containing protein 3) (NADH-ubiquinone oxidoreductase B22 subunit)	NDUFB9	0.426406	0.716786	8.38141	8.53018	0.481831	1.68073	-0.14877	0.00202759	0.0587807	9.57378	10.1838	0.232889	0.0443502	-0.609999	0.0014559	0.0493473	8.45797	8.90578	0.173971	0.0342879	-0.44781
Q07507	Dermatopontin (Tyrosine-rich acidic matrix protein) (TRAMP)	DPT	0.0202093	0.170064	1.62286	0.0242172	3.57521	0.000331482	1.59865	0.000143876	0.0345455	7.70173	5.67827	1.15486	0.320247	2.02346	0.000135267	0.0197981	7.38984	6.11668	0.588638	0.281481	1.27316
Q96BW5	N-acetyltaurine hydrolase (EC 3.1.-.-) (Phosphotriesterase-related protein)	PTER	0.00131247	0.057853	1.08794	2.9526	0.588615	0.972689	-1.86466	0.000973465	0.0431617	0.402792	1.82538	0.155101	0.607276	-1.42259	0.0372209	0.226991	4.21792	4.85038	0.640329	0.203972	-0.632458
Q9H7C9	Mth938 domain-containing protein (Adipogenesis associated Mth938 domain-containing protein)	AAMDC	0.00163489	0.0605344	5.17142	6.8277	1.08598	0.160717	-1.65628	0.00066395	0.0384964	5.70848	7.00343	0.638666	0.0595206	-1.29495	0.0372209	0.226991	5.06431	5.46685	0.251289	0.211249	-0.402535
Q5TFE4	5'-nucleotidase domain-containing protein 1 (EC 3.1.3.-)	NT5DC1	0.038647	0.227379	0.28206	1.47637	0.205402	1.48119	-1.19431							0	0.000437002	0.0305902	4.63135	5.03772	0.0649179	0.0349411	-0.406372
