# Supplementary material for: A Proteomics Resource Investigating Fibrosis: Proof‐of‐Concept for Identifying Novel Drug Candidates
Source: Proteomics. 2025 Dec 12;26(1):94–9. doi: 10.1002/pmic.70090 (PMC12809004; doi:10.1002/pmic.70090)
Supplement: Supplementary file 2 — Supporting file 2: pmic70090‐sup‐0002‐Tables.zip [file PMIC-26--s002.zip › Supplementary Table 2.xlsx]

## Sheet: colum description
Checkboxes above samples indicate inclusion or exclusion from the analysis
Diseases are indicated on the row above the checkboxes
The abundance datashown is after filtering unreliable peptides and summary to protein level and before filtering of samples and proteins due to missing values, imputation and Normalisation
PXD008934, PXD012466, and PXD054266 focus on heart fibrosis; PXD040617 focuses on kidney fibrosis; the remaining datasets focus on liver fibrosis
For PXD008934, Compensated hypertrophy samples were not considered as indicated by the checkboxes
Empty cells denote missing values

## Sheet: PXD008934
			Ischaemic cardionmyopathy	Normal	Ischaemic cardionmyopathy	Compensated hypertrophy	Compensated hypertrophy	Compensated hypertrophy	Ischaemic cardionmyopathy	Ischaemic cardionmyopathy	Normal	Compensated hypertrophy	Hypertrophic cardiomyopathy with reduced reduced ejection fraction	Hypertrophic cardiomyopathy with preserved reduced ejection fraction	Normal	Hypertrophic cardiomyopathy with reduced reduced ejection fraction	Dilated cardiomyopathy	Dilated cardiomyopathy	Ischaemic cardionmyopathy	Hypertrophic cardiomyopathy with reduced reduced ejection fraction	Normal	Normal	Compensated hypertrophy	Compensated hypertrophy	Hypertrophic cardiomyopathy with preserved reduced ejection fraction	Normal	Hypertrophic cardiomyopathy with reduced reduced ejection fraction	Ischaemic cardionmyopathy	Dilated cardiomyopathy	Dilated cardiomyopathy	Hypertrophic cardiomyopathy with reduced reduced ejection fraction	Dilated cardiomyopathy	Hypertrophic cardiomyopathy with preserved reduced ejection fraction	Dilated cardiomyopathy
			TRUE	TRUE	TRUE	FALSE	FALSE	FALSE	TRUE	TRUE	TRUE	FALSE	TRUE	TRUE	TRUE	TRUE	TRUE	TRUE	TRUE	TRUE	TRUE	TRUE	FALSE	FALSE	TRUE	TRUE	TRUE	TRUE	TRUE	TRUE	TRUE	TRUE	TRUE	TRUE
Accession	Description	Symbol	Prosser_1004.xlsx	Prosser_1085.xlsx	Prosser_1086.xlsx	Prosser_1119.xlsx	Prosser_1136.xlsx	Prosser_1146.xlsx	Prosser_1195.xlsx	Prosser_1198.xlsx	Prosser_1200.xlsx	Prosser_1205.xlsx	Prosser_1209.xlsx	Prosser_1228.xlsx	Prosser_1273.xlsx	Prosser_1288.xlsx	Prosser_1290.xlsx	Prosser_1304.xlsx	Prosser_1311.xlsx	Prosser_1320.xlsx	Prosser_1325.xlsx	Prosser_1339.xlsx	Prosser_1366.xlsx	Prosser_1375.xlsx	Prosser_1379.xlsx	Prosser_1383.xlsx	Prosser_1425.xlsx	Prosser_1427.xlsx	Prosser_1467.xlsx	Prosser_1472.xlsx	Prosser_1510.xlsx	Prosser_1535.xlsx	Prosser_1602.xlsx	Prosser_1605.xlsx
A0A075B6J9	Immunoglobulin lambda variable 2-18 OS=Homo sapiens OX=9606 GN=IGLV2-18 PE=3 SV=2 - [LV218_HUMAN]	IGLV2-18	0											22419177				183072496
A0A075B6K5	Immunoglobulin lambda variable 3-9 OS=Homo sapiens OX=9606 GN=IGLV3-9 PE=3 SV=1 - [LV39_HUMAN]	IGLV3-9	2888558536		983012676				633672910	2.75436e+09	2.84101e+08	0		1.37336e+09	70562736	318304412	789477600		1.34303e+09		301511482	220425840			1170740072	28528230	0	1.85823e+09		165807640	194160814	1.60091e+08
A0A075B6R9	Probable non-functional immunoglobulin kappa variable 2D-24 OS=Homo sapiens OX=9606 GN=IGKV2D-24 PE=1 SV=1 - [KVD24_HUMAN]	IGKV2D-24	663367908							479996668			323317600							2.94751e+07						2.4844e+07
A0A075B6S5	Immunoglobulin kappa variable 1-27 OS=Homo sapiens OX=9606 GN=IGKV1-27 PE=3 SV=1 - [KV127_HUMAN]	IGKV1-27	628627740		842638978					956087396									1003528450	854998655
A0A0A0MRZ8	Immunoglobulin kappa variable 3D-11 OS=Homo sapiens OX=9606 GN=IGKV3D-11 PE=3 SV=6 - [KVD11_HUMAN]	IGKV3D-11	3694872500							1214789598			183147096	467507232			1050946160			2998330609				719243440
A0A0A0MS15	Immunoglobulin heavy variable 3-49 OS=Homo sapiens OX=9606 GN=IGHV3-49 PE=3 SV=1 - [HV349_HUMAN]	IGHV3-49	360446852		73551676		0	46306956	73079036	191593673		0	65843238	720979837					639470762	419841495				355401432		1.28046e+07	1.00987e+08	81945856	57606534	9.896e+07	1.53515e+08
A0A0A0MT36	Immunoglobulin kappa variable 6D-21 OS=Homo sapiens OX=9606 GN=IGKV6D-21 PE=3 SV=1 - [KVD21_HUMAN]	IGKV6D-21	421416356											168207631					46425083	103243737														94875602
A0A0B4J1U7	Immunoglobulin heavy variable 6-1 OS=Homo sapiens OX=9606 GN=IGHV6-1 PE=3 SV=1 - [HV601_HUMAN]	IGHV6-1	529761316		126747480	8.62409e+07	0	45047864	3.38474e+07	26422277	2.76714e+07	0		163960180				41737063	1476624792	1.39489e+08				512422088		3.70411e+07		2.24297e+08	69693230			0		100012341
A0A0B4J1V0	Immunoglobulin heavy variable 3-15 OS=Homo sapiens OX=9606 GN=IGHV3-15 PE=3 SV=1 - [HV315_HUMAN]	IGHV3-15	1731599769		940927815		0	147315878	2.34549e+08	1042995686	0		523679976		3.58337e+07	1.83857e+07	423662238	157020739	1.57927e+09	8.19613e+08		6.92374e+07		2.1844e+08			1.59894e+08		3.61285e+08			3.57984e+07		101373561
A0A0B4J1V2	Immunoglobulin heavy variable 2-26 OS=Homo sapiens OX=9606 GN=IGHV2-26 PE=3 SV=1 - [HV226_HUMAN]	IGHV2-26	0		0														0
A0A0B4J1V7	Probable non-functional immunoglobulin heavy variable 7-81 OS=Homo sapiens OX=9606 GN=IGHV7-81 PE=1 SV=1 - [HV781_HUMAN]	IGHV7-81	8.15823e+06
A0A0B4J1X5	Immunoglobulin heavy variable 3-74 OS=Homo sapiens OX=9606 GN=IGHV3-74 PE=3 SV=1 - [HV374_HUMAN]	IGHV3-74	4.91151e+09		2.87664e+09	3.01078e+08	0	6.36457e+08	1111855716	4.04143e+09	1.11992e+09	0	1.17578e+09	942341645				918039463	4.98434e+09	2.24416e+09			1.82478e+07	994077659				969670838			795231475			1.97967e+09
A0A0B4J1Y9	Immunoglobulin heavy variable 3-72 OS=Homo sapiens OX=9606 GN=IGHV3-72 PE=3 SV=1 - [HV372_HUMAN]	IGHV3-72	184394450									0								60518100									0
A0A0B4J2D5	Glutamine amidotransferase-like class 1 domain-containing protein 3B, mitochondrial OS=Homo sapiens OX=9606 GN=GATD3B PE=1 SV=1 - [GAL3B_HUMAN]	GATD3B	2.82926e+10	4.65491e+10	61439823907	7.98374e+10	0	3.64856e+10	5.42742e+10	5.32608e+10	8.43498e+10	0	4.57593e+10	46414079043	1.00442e+11	3.58789e+10	1.63811e+10	32562452557	45580998300	2.24261e+10	44246728402	45807703624	8.54412e+10	6.21852e+10	4200256060	6.11185e+10	21628535247	5.66419e+10	25829237961	3.45467e+10	4.25163e+10	3.51627e+10	1.95393e+10	2.74875e+10
A0A0C4DH25	Immunoglobulin kappa variable 3D-20 OS=Homo sapiens OX=9606 GN=IGKV3D-20 PE=3 SV=1 - [KVD20_HUMAN]	IGKV3D-20	832622202	431222055	0	542406350				104265520	430958720		51819017	3391134626	560942208		2309080585		6955196272		0		265896448		50446708	344637208	1388803248				1071757892		1187572516
A0A0C4DH34	Immunoglobulin heavy variable 4-28 OS=Homo sapiens OX=9606 GN=IGHV4-28 PE=3 SV=1 - [HV428_HUMAN]	IGHV4-28	533815298		0		0		0	9.67584e+07		0	4.63948e+08				3.08567e+07	74808650	3.42207e+08	0				8.95939e+07				76295382	0					0
A0A0C4DH35	Probable non-functional immunoglobulin heavy variable 3-35 OS=Homo sapiens OX=9606 GN=IGHV3-35 PE=1 SV=1 - [HV335_HUMAN]	IGHV3-35	1.39995e+08
A0A0C4DH38	Immunoglobulin heavy variable 5-51 OS=Homo sapiens OX=9606 GN=IGHV5-51 PE=3 SV=1 - [HV551_HUMAN]	IGHV5-51	487840582		148203529				39661740	2.77671e+08		0							1279783391	4.76505e+08				122748996			0			0			11543160
A0A0C4DH72	Immunoglobulin kappa variable 1-6 OS=Homo sapiens OX=9606 GN=IGKV1-6 PE=3 SV=1 - [KV106_HUMAN]	IGKV1-6	241011448											2.07716e+08		64153730	140918640		188454144	358909280		146596698							76971946
A0A0U1RRL7	Protein MMP24OS OS=Homo sapiens OX=9606 GN=MMP24OS PE=1 SV=1 - [MMPOS_HUMAN]	MMP24OS	98171920		36258126	2.0033e+08	0	0		1.62011e+07		0	203376842	194614262		126294097		1.49253e+09	1.4775e+08	141584886		3.63952e+08	2.03231e+08	67187442		4.21027e+08	394423015	0	367980964	662567194	706565863	413546261
A1L0T0	2-hydroxyacyl-CoA lyase 2 OS=Homo sapiens OX=9606 GN=ILVBL PE=1 SV=2 - [HACL2_HUMAN]	ILVBL	902134962	2.85797e+09	718318156	3.48645e+09	0	2.61742e+09	2449924279	2.25431e+09	3491685250	0	1.84233e+09	3.29799e+09	1377131283	5.60396e+09	2311321482	4.00167e+09	1.29459e+09	1.1298e+09	2358749728	951645426	2322344039	1977595860		2.8128e+09	2.61973e+09	1.17411e+09	1582160483	3378084418	4.24902e+09	2.42678e+09	1.95762e+09	2.29023e+09
A2RUH7	Myosin-binding protein H-like OS=Homo sapiens OX=9606 GN=MYBPHL PE=1 SV=2 - [MBPHL_HUMAN]	MYBPHL	173543078
A3KMH1	von Willebrand factor A domain-containing protein 8 OS=Homo sapiens OX=9606 GN=VWA8 PE=1 SV=2 - [VWA8_HUMAN]	VWA8	31114935	350569841	3.53636e+08	640917050	0	845979681	0	3.88744e+08	864952085	0	1.0486e+09	4.0524e+08	101690618	5.01828e+08	194409652	739225144	2.10676e+08		3.93838e+08	5.69064e+08	6.69048e+08	1.59755e+08		8.60999e+07	113683412		272625025	7.70418e+08	426279423	779207930	1.19588e+08	4.10811e+08
A6NCE7	Microtubule-associated proteins 1A/1B light chain 3 beta 2 OS=Homo sapiens OX=9606 GN=MAP1LC3B2 PE=2 SV=1 - [MP3B2_HUMAN]	MAP1LC3B2	1.28036e+09				0			160342726	270012512	0	0	145287520			3.04959e+08	4.45612e+08	247044022	2.45626e+08		477450756					2.89959e+08	1.63697e+08	2.23062e+08	1.91543e+08	3.83381e+08	2.20795e+08
A6NDG6	Glycerol-3-phosphate phosphatase OS=Homo sapiens OX=9606 GN=PGP PE=1 SV=1 - [PGP_HUMAN]	PGP	624653204	1119389940	1304860972	1346699189	0	1.47305e+09	8.09677e+08	1.42781e+09	1.78734e+09	0	4.52919e+08	297100398	2662899686	94352008	3.60742e+08		6.37321e+08	3.95055e+08	83514098	193926461	2965012928	1462840133	3.26256e+07	1.11969e+09	2.11018e+07	1.68725e+09	91100032	4.98465e+08	1.24459e+09	5.01655e+08	38127984	4.10792e+08
A6NEN9	Uncharacterized protein CXorf65 OS=Homo sapiens OX=9606 GN=CXorf65 PE=4 SV=1 - [CX065_HUMAN]	CXorf65	5.49832e+06
A6NMB1	Sialic acid-binding Ig-like lectin 16 OS=Homo sapiens OX=9606 GN=SIGLEC16 PE=2 SV=3 - [SIG16_HUMAN]	SIGLEC16	4151696544										380668472
A6NNS2	Dehydrogenase/reductase SDR family member 7C OS=Homo sapiens OX=9606 GN=DHRS7C PE=2 SV=3 - [DRS7C_HUMAN]	DHRS7C	0	8.15501e+07																										3.65586e+07		3.43403e+07
A8MXV4	Nucleoside diphosphate-linked moiety X motif 19 OS=Homo sapiens OX=9606 GN=NUDT19 PE=1 SV=1 - [NUD19_HUMAN]	NUDT19	7.2718e+06		1.26319e+08	2.21206e+08	0	1.71576e+08	1.32459e+08	1.59543e+08	4.75232e+08	0	2.5562e+08	134756514	1.84965e+08	186338892		117931829	136401232				1542295840	51743027		258834258	77662096	1.58792e+07	6.42573e+07	126709117	1003323469	6.13467e+08	0	276945586
B1AK53	Espin OS=Homo sapiens OX=9606 GN=ESPN PE=1 SV=1 - [ESPN_HUMAN]	ESPN	0																				0
B9A064	Immunoglobulin lambda-like polypeptide 5 OS=Homo sapiens OX=9606 GN=IGLL5 PE=2 SV=2 - [IGLL5_HUMAN]	IGLL5	1.52662e+11	1.80444e+10	59510653372		0	1.70022e+10		85906177015		0	28699698177	8.09214e+10		2.29802e+10	62147068898	4.54486e+10	105923942248	9.28851e+10	26177478133	1.96625e+10					58949773316		6.3245e+10	2.20775e+10	39092518445	3.88189e+10		4.20124e+10
C4AMC7	Putative WAS protein family homolog 3 OS=Homo sapiens OX=9606 GN=WASH3P PE=1 SV=2 - [WASH3_HUMAN]	WASH3P	0	6.31194e+06
E9PAV3	Nascent polypeptide-associated complex subunit alpha, muscle-specific form OS=Homo sapiens OX=9606 GN=NACA PE=1 SV=1 - [NACAM_HUMAN]	NACA	1.5035e+10	1.14909e+10	1.91735e+10	2.17858e+10	0	1.33676e+10	1.18434e+10	1.35153e+10	1.93952e+10	0	11760389572	1.51939e+10	2.77729e+10	1.63816e+10	9.78857e+09	1.40996e+10	1.73606e+10	2.69319e+09	2.0492e+10	2.69685e+10	2.27205e+10	1.11106e+10	9.11332e+08	1.50772e+10	2.09645e+10	1.48707e+10	1.05286e+10	1.36632e+10	1.98894e+10	18666917619	7.46058e+09	1.50077e+10
L0R6Q1	SLC35A4 upstream open reading frame protein OS=Homo sapiens OX=9606 GN=SLC35A4 PE=3 SV=1 - [S35U4_HUMAN]	SLC35A4	46766011	249355109	211834065	7.50933e+08	0	3.01611e+08	3.32922e+08	3.22244e+08	5.56362e+08	0	1.88883e+08	5.61299e+08	148561680	242771224	215986437	471812594	96088581	332240765	3.51182e+08		1.48587e+08	91007512		161053668	3.64063e+08	155769272	2.71015e+08	4.66128e+08	5.35682e+08	5.44499e+08		192613084
O00116	Alkyldihydroxyacetonephosphate synthase, peroxisomal OS=Homo sapiens OX=9606 GN=AGPS PE=1 SV=1 - [ADAS_HUMAN]	AGPS	0	1.31577e+08							37221624			3.71027e+07			0			0					47363646		23262160			60889268	18709448	163137030	36666024
O00151	PDZ and LIM domain protein 1 OS=Homo sapiens OX=9606 GN=PDLIM1 PE=1 SV=4 - [PDLI1_HUMAN]	PDLIM1	7.77968e+09	3.10958e+09	9.30268e+09	9.94142e+09	0	2.71639e+09	7.18263e+09	3670326002	6.24424e+09	0	3.93183e+09	9.5012e+09	3.47604e+09	8555799078	2.54715e+09	8.04058e+09	9667534490	5.08489e+09	1.92959e+09	3.32218e+09	1.33537e+10	5.2029e+09	539202084	2.66847e+09	1.03027e+10	13083200829	4.96504e+09	5430091030	6.38528e+09	5.93726e+09	4.39582e+09	4.1309e+09
O00159	Unconventional myosin-Ic OS=Homo sapiens OX=9606 GN=MYO1C PE=1 SV=4 - [MYO1C_HUMAN]	MYO1C	2.22413e+09	5.37993e+09	9.09988e+08	3.2781e+09	0	1132159323	1497694567	9.14839e+08	1.93472e+09	0	627849433	1.97687e+09	1873359320	5.6665e+09	2.69698e+09	4.67955e+09	3.67467e+08	1.83304e+09	5.76725e+09	5.76672e+09	2079445817	1.60619e+08	630404425	8.70128e+08	5.96597e+09	0	4.89975e+09	2.48035e+09	2.99145e+09	4.71644e+09	1.29617e+09	1.60447e+09
O00170	AH receptor-interacting protein OS=Homo sapiens OX=9606 GN=AIP PE=1 SV=2 - [AIP_HUMAN]	AIP	8.96833e+07			0	0					0			0						0	5.7285e+07			0		0	66908928		51261706	18114141
O00192	Armadillo repeat protein deleted in velo-cardio-facial syndrome OS=Homo sapiens OX=9606 GN=ARVCF PE=1 SV=1 - [ARVC_HUMAN]	ARVCF	0		5.72197e+07	7.7847e+06	0	0		0	4.759e+07	0	23290844	16534644		0	4.0881e+07	29414371	1.46348e+07				0				3.42356e+07	1.26259e+07		0	0	5.31345e+07	0
O00203	AP-3 complex subunit beta-1 OS=Homo sapiens OX=9606 GN=AP3B1 PE=1 SV=3 - [AP3B1_HUMAN]	AP3B1	26802156								33465742					0						23366194	2.2455e+07									37450749
O00217	NADH dehydrogenase [ubiquinone] iron-sulfur protein 8, mitochondrial OS=Homo sapiens OX=9606 GN=NDUFS8 PE=1 SV=1 - [NDUS8_HUMAN]	NDUFS8	9040066731	1.59499e+10	26021229723	1.98259e+10	0	1.78617e+10	16343308622	1.44295e+10	17785320185	0	6807937748	1.36234e+10	2.61417e+10	12664730935	13154823823	7.49109e+09	1.61038e+10	6.66577e+09	14668452099	1.44974e+10	32725858387	20392452022		13145773680	1.30765e+10	18732331319	9646774047	11955922386	1.59827e+10	1.46385e+10	12220442131	4025703871
O00231	26S proteasome non-ATPase regulatory subunit 11 OS=Homo sapiens OX=9606 GN=PSMD11 PE=1 SV=3 - [PSD11_HUMAN]	PSMD11	3.92527e+08	7.96082e+08	6.40221e+08	1.59939e+09	0	1.34259e+09	7.96796e+08	3.80425e+08	1091811575	0	705743602	1.16027e+09	6.6606e+08	7.75256e+08	1369363565	1163514355	4.16995e+08	42452760	5.50533e+08	1.64323e+09	1.25057e+09	494971930		3.67711e+08	1.33923e+09	6.51084e+08	612882080	1.03388e+09	8.75196e+08	1.47778e+09	1.90246e+08	691585867
O00232	26S proteasome non-ATPase regulatory subunit 12 OS=Homo sapiens OX=9606 GN=PSMD12 PE=1 SV=3 - [PSD12_HUMAN]	PSMD12	167247158	8.76983e+07	6.58965e+08	8.66526e+08	0	7.79407e+08	7.41385e+07	1.2125e+08	1.34336e+09	0	363684928	5.18656e+08	3.78086e+08	3.43912e+08	1.03372e+08	7.51019e+08	953614369	7.46356e+07	2.4467e+08	1.0815e+09	8.24953e+08	2.43762e+08	100063532	2.08551e+08	5.01191e+08	609856391	86060234	4.53947e+08	338853959	3.43488e+08	222587932	1.15269e+08
O00233	26S proteasome non-ATPase regulatory subunit 9 OS=Homo sapiens OX=9606 GN=PSMD9 PE=1 SV=3 - [PSMD9_HUMAN]	PSMD9	4.83373e+08	135000673	2.89935e+08	9.77643e+08	0	1.56131e+08	4.22589e+08	123186328	4.19495e+08	0	5.02206e+07	62788438	3.78153e+08	191621650	259901435	3.98327e+07	2.24485e+08	1.59939e+08	232081928	5.01632e+08		9.59191e+08			5.5991e+08	4.52688e+08	2.81684e+08	1.29588e+08	6.5431e+08	2.84114e+08	3.77151e+08	195777568
O00244	Copper transport protein ATOX1 OS=Homo sapiens OX=9606 GN=ATOX1 PE=1 SV=1 - [ATOX1_HUMAN]	ATOX1	529170052	143701748	474782719	5.21969e+08	0	451021015	265158828	238628861	6.27077e+08	0	311650894	143819528	6.4015e+08	3.12706e+08		252297848	5.5821e+08	126425489	6.22408e+07	0	409108271	294230020	275010676	1.41926e+08	0	4.27397e+08	1.20065e+08	161511538	2.30182e+08	97336900		3.04005e+07
O00264	Membrane-associated progesterone receptor component 1 OS=Homo sapiens OX=9606 GN=PGRMC1 PE=1 SV=3 - [PGRC1_HUMAN]	PGRMC1	1.33644e+08				0			122042933				32738884		139290483	129008621	0		61308873	0			4.24951e+07			7.4777e+07		0	7.56286e+07	1.44918e+08	1.29155e+08	4.70201e+07
O00299	Chloride intracellular channel protein 1 OS=Homo sapiens OX=9606 GN=CLIC1 PE=1 SV=4 - [CLIC1_HUMAN]	CLIC1	3622679727	1.77263e+09	5.92123e+08	2.32545e+09	0	7.00999e+08	2.20319e+09	2.18599e+09	3291256718	0	1.55382e+09	2.38501e+09	2.41192e+09	1.91564e+09	1819711720	2615594799	2.75979e+09	3.6251e+09	1.43753e+09	5.32524e+09	3.26064e+09	5.46778e+09	474346720	790691033	2.2378e+09	1.39526e+09	1418877509	2.29302e+09	2.90238e+09	1.94155e+09	4019094301	7.22856e+08
O00303	Eukaryotic translation initiation factor 3 subunit F OS=Homo sapiens OX=9606 GN=EIF3F PE=1 SV=1 - [EIF3F_HUMAN]	EIF3F	3.06219e+08	4.54704e+08	5.43739e+08	3.68011e+08	0	3.45186e+08	208409866	286125516	8.44186e+08	0	323413418	371842904	175012985	4.59e+08	1.86074e+08	5.50097e+08	2.21639e+08	2.659e+08	4.033e+08	9.84733e+08	337310924	2.12086e+08		1.11207e+08	5.0203e+08	3.73824e+08	137250531	468828260	564183968	340613085		1.93762e+08
O00330	Pyruvate dehydrogenase protein X component, mitochondrial OS=Homo sapiens OX=9606 GN=PDHX PE=1 SV=3 - [ODPX_HUMAN]	PDHX	9.49327e+09	1.03657e+10	13732939320	1.46784e+10	0	1.45166e+10	1.20034e+10	13520550580	1.57438e+10	0	1.22296e+10	1.53115e+10	2.05151e+10	1.45578e+10	5309555397	1.05549e+10	1.68369e+10	3815707727	6.67006e+09	7.00251e+09	2.119e+10	1.50195e+10	1.54141e+09	6.95728e+09	1.26276e+10	1.51968e+10	1.06889e+10	12361558968	1.65919e+10	11484391664	2263149188	7.03703e+09
O00391	Sulfhydryl oxidase 1 OS=Homo sapiens OX=9606 GN=QSOX1 PE=1 SV=3 - [QSOX1_HUMAN]	QSOX1	5.06578e+07										0						0			1.5855e+07
O00410	Importin-5 OS=Homo sapiens OX=9606 GN=IPO5 PE=1 SV=4 - [IPO5_HUMAN]	IPO5	4.94394e+08	8.87831e+08	395725870	5.82423e+08	0	9.75891e+08	4.19221e+08	7.33535e+08	1.49155e+09	0	7.39238e+08	1.53574e+09	1.01557e+08	1.65729e+09	1.1531e+09	2437263018	6.32636e+08	884196116	990361805	4.34376e+09	679698132	273600724		5.75318e+08	1.55786e+09	246811438	1.72226e+09	1105805459	1.9707e+09	2.00527e+09	3.50391e+08	2.53629e+08
O00429	Dynamin-1-like protein OS=Homo sapiens OX=9606 GN=DNM1L PE=1 SV=2 - [DNM1L_HUMAN]	DNM1L	2.13909e+09	4347817378	2.92231e+09	6473160297	0	3.74009e+09	2.0606e+09	3.37746e+09	6511779614	0	3.91977e+09	5.61461e+09	2.67499e+09	6.16061e+09	2.56945e+09	5.04352e+09	1.89798e+09	1.45706e+09	4.11798e+09	4654017893	5722281241	1.81976e+09	8.06214e+08	1.83647e+09	4.43211e+09	1.48835e+09	3.75749e+09	3.92185e+09	4.98764e+09	4.05828e+09	1.8664e+09	1.45528e+09
O00479	High mobility group nucleosome-binding domain-containing protein 4 OS=Homo sapiens OX=9606 GN=HMGN4 PE=1 SV=3 - [HMGN4_HUMAN]	HMGN4	1.52547e+08		1.39771e+08		0	6.28864e+07	71456090	2.04716e+07	148962715				216921008				1.91532e+08				257667409	144780720			61512086
O00483	Cytochrome c oxidase subunit NDUFA4 OS=Homo sapiens OX=9606 GN=NDUFA4 PE=1 SV=1 - [NDUA4_HUMAN]	NDUFA4	31995905815	8.36237e+10	38959451550	6.40396e+10	0	4.62987e+10	30942148239	31657343825	63573821544	0	4.10701e+10	66280540491	63919109779	4.74839e+10	4.0232e+10	45871156561	4.01229e+10	1.90978e+10	6.40777e+10	8.11558e+10	72107481211	25057033826	10358478148	4.14154e+10	41507996241	4.3126e+10	43336853707	39464086474	6.82975e+10	50654982520	2.35987e+10	2.96437e+10
O00487	26S proteasome non-ATPase regulatory subunit 14 OS=Homo sapiens OX=9606 GN=PSMD14 PE=1 SV=1 - [PSDE_HUMAN]	PSMD14	1.02636e+09	2.03671e+08	113251093	1.89235e+09	0	153108991	454343626	854326300	1.16318e+09	0	419531501	489394483	6.28612e+08	529846231	4.12507e+08	1.07992e+09	7.02036e+08	0	153882360	6.10789e+08	1424762262	1295917796		3.03731e+08	287830524	390437467	521700017	1.02725e+09	9.83227e+08	5.99955e+07	4.01464e+08	273589546
O00560	Syntenin-1 OS=Homo sapiens OX=9606 GN=SDCBP PE=1 SV=1 - [SDCB1_HUMAN]	SDCBP	166399536	32095258	0	162132617	0	15732541	187619936	8.63408e+07	1056394018	0		100182510	7.37271e+08	1.69731e+08	0		1.54706e+08		23778586	3.97596e+07		2.06694e+08		1.88567e+07	2.09391e+08	3.19134e+08			5.486e+07			5.19621e+07
O00584	Ribonuclease T2 OS=Homo sapiens OX=9606 GN=RNASET2 PE=1 SV=2 - [RNT2_HUMAN]	RNASET2	5.91392e+07	0	1.49864e+07					7.25924e+06				0				0					57087928	52256631
O00625	Pirin OS=Homo sapiens OX=9606 GN=PIR PE=1 SV=1 - [PIR_HUMAN]	PIR	220967896							0			0										95186477
O00629	Importin subunit alpha-3 OS=Homo sapiens OX=9606 GN=KPNA4 PE=1 SV=1 - [IMA3_HUMAN]	KPNA4	4.97201e+08	7.37893e+08	2.51941e+08	5.7871e+08	0	3.23207e+08	569956075	550952942	1.99814e+08	0	5.722e+08	1.76761e+09	4.12038e+08	1.47612e+09	1.0578e+09	1.06948e+09	9.15541e+08	1.02373e+08	9.74132e+08	1.52066e+09	7.78663e+08	2.72075e+08	0	312311763	1.13986e+09	271775812	9.66877e+08	1034088025	1.25614e+09	1.64534e+09	77878930	332769575
O00743	Serine/threonine-protein phosphatase 6 catalytic subunit OS=Homo sapiens OX=9606 GN=PPP6C PE=1 SV=1 - [PPP6_HUMAN]	PPP6C	56674628				0		6.90896e+07	6.76065e+07				57520012	0	23362655	55997934	112715345		69049125			60878506	9.04805e+06
O00748	Cocaine esterase OS=Homo sapiens OX=9606 GN=CES2 PE=1 SV=1 - [EST2_HUMAN]	CES2	709403404	2.67547e+09	1.6574e+09	4.53711e+09	0	6.43901e+09	4.8145e+09	4304261145	3124291381	0	1.57075e+09	950672950	2.93601e+09	3360620427	49435114	1.33274e+09	218042147	4.24098e+08	4.98377e+09	2.66693e+09	9972061665	2.83475e+09	8.77056e+07	2.02011e+09	2.16444e+09	1.37885e+09	1.1848e+09	2.3103e+09	2.09077e+09	2.66737e+09	525473292	1.85734e+09
O00764	Pyridoxal kinase OS=Homo sapiens OX=9606 GN=PDXK PE=1 SV=1 - [PDXK_HUMAN]	PDXK	5.22419e+09	1.69626e+09	2979788495	2.27559e+09	0	1.98577e+09	1476028609	1858642898	2.59683e+09	0	1.36157e+09	428051279	2.12599e+09	1.33602e+09	4.32966e+08	9.17046e+08	1.58373e+09	6.4372e+07	1.67089e+09	1.79502e+09	2.22287e+09	1.88512e+09	9.44872e+08	1.55563e+09	1.11864e+09	1.43235e+09	6.69952e+08	1.02764e+09	1.48448e+09	1.14869e+09	1408657396	7.70394e+08
O14498	Immunoglobulin superfamily containing leucine-rich repeat protein OS=Homo sapiens OX=9606 GN=ISLR PE=2 SV=1 - [ISLR_HUMAN]	ISLR	8.21e+06																										178307071
O14521	Succinate dehydrogenase [ubiquinone] cytochrome b small subunit, mitochondrial OS=Homo sapiens OX=9606 GN=SDHD PE=1 SV=1 - [DHSD_HUMAN]	SDHD	279248232	1200423055	1.12677e+09	252308974	0	1.01073e+09	546204580	5.68386e+08	3.48865e+08	0	1.12884e+09	1462147307	434553317	935992759	1.06072e+09	509118188	296355052	7.46712e+08	8.63442e+08	926856521	172850178	6.88552e+08		7.7611e+08	767225208	6.88876e+08	5.88659e+08	3.22258e+08	1225205392	8.58653e+08	7.01391e+08	8.9941e+08
O14548	Cytochrome c oxidase subunit 7A-related protein, mitochondrial OS=Homo sapiens OX=9606 GN=COX7A2L PE=1 SV=2 - [COX7R_HUMAN]	COX7A2L	149156513	359512144	9.82756e+07		0	416110784		314823234	0	0			1288439573					746451889		0	847656454	222253404		7.25866e+08	1010421894	397577446				729278888		419512268
O14558	Heat shock protein beta-6 OS=Homo sapiens OX=9606 GN=HSPB6 PE=1 SV=2 - [HSPB6_HUMAN]	HSPB6	9.68213e+10	5.00646e+10	150695730191	125903104557	0	1.34041e+11	9.79971e+10	1.80773e+11	6.58827e+10	0	88940648123	98165859725	9.38055e+10	133622834629	8.65744e+10	9.10617e+10	166499740650	59157093313	57509393534	68698927984	2.5435e+11	1.04938e+11	2.01419e+10	34998729360	1.14637e+11	2.38994e+11	9.76887e+10	8.09801e+10	1.57416e+11	102017503316	4.25894e+10	8.05332e+10
O14561	Acyl carrier protein, mitochondrial OS=Homo sapiens OX=9606 GN=NDUFAB1 PE=1 SV=3 - [ACPM_HUMAN]	NDUFAB1	2.85739e+10	19519849187	3.9244e+10	3.39982e+10	0	2.64568e+10	26784791643	2.1907e+10	2.92764e+10	0	2.30668e+10	1.41206e+10	4.62612e+10	1.12805e+10	1.57032e+10	1.36496e+10	27223043018	7.58924e+09	1.74424e+10	1.71602e+10	49132798517	3.39785e+10		2.56353e+10	18622227520	2.85301e+10	1.49058e+10	1.40927e+10	2.4622e+10	2.00985e+10	2941902858	4.12067e+09
O14576	Cytoplasmic dynein 1 intermediate chain 1 OS=Homo sapiens OX=9606 GN=DYNC1I1 PE=1 SV=2 - [DC1I1_HUMAN]	DYNC1I1	36005115	62654266	7.05831e+07	3.61416e+08	0	1.12326e+08		33317824	4.04226e+07	0		68237587	81389280	29323569		0	5.67135e+07	7.57756e+07	2.62229e+07	53256710	1.02931e+08	28271058	0		3.36227e+08	1.26312e+08	50746722	41347215	39381017	1.35973e+08	46649322	165968907
O14602	Eukaryotic translation initiation factor 1A, Y-chromosomal OS=Homo sapiens OX=9606 GN=EIF1AY PE=1 SV=4 - [IF1AY_HUMAN]	EIF1AY	4.70289e+07		9.85828e+07		0	2.13491e+07	6.54224e+07	239415048	98986339	0		1.13004e+08	1.5685e+08				1.06068e+08	1.12418e+08	30444823	170869848	0	1.9373e+08		1.49997e+09	1.65553e+08	119757703	2.26946e+07	8.97434e+07	43908800		0	9.65856e+07
O14617	AP-3 complex subunit delta-1 OS=Homo sapiens OX=9606 GN=AP3D1 PE=1 SV=1 - [AP3D1_HUMAN]	AP3D1	1.91052e+08		124835838		0	62161640	0	77800617					9.97022e+07								183777395	1.09244e+08					1.39196e+07
O14618	Copper chaperone for superoxide dismutase OS=Homo sapiens OX=9606 GN=CCS PE=1 SV=1 - [CCS_HUMAN]	CCS	98717312		2.25956e+08	2.38243e+08		42026793	6.98218e+07	112662577			159109743		1.36859e+08				1.0959e+08				0	165728747		121831368		1.92382e+07
O14737	Programmed cell death protein 5 OS=Homo sapiens OX=9606 GN=PDCD5 PE=1 SV=3 - [PDCD5_HUMAN]	PDCD5	285142568	1.51449e+09	8.37595e+08	1.92279e+09	0	1.33732e+09	416162016	629496092	1.30184e+09	0	715932644	9.76255e+08	2.08737e+09	1.1957e+09	412600241	8.22486e+08	447851798	142201373	1111919657	1.2366e+09	2297905446	1.32543e+08		7.83935e+08	8.15971e+08	6.10772e+08	430252938	532445960	5.42188e+08	9.9777e+08	92955756	3.2654e+08
O14744	Protein arginine N-methyltransferase 5 OS=Homo sapiens OX=9606 GN=PRMT5 PE=1 SV=4 - [ANM5_HUMAN]	PRMT5	1.37954e+07	0	7.23378e+07	9.90092e+07	0	1.43918e+08	0	98348075	1.8264e+08	0	4.50659e+06	1.04837e+08	59095318	31214407	191987434	5.22013e+07	102612694	8.48507e+07			136121664	74135639		1.22732e+07	0	1.39931e+07	134927315	0	1.34979e+08	97069974		39892903
O14745	Na(+)/H(+) exchange regulatory cofactor NHE-RF1 OS=Homo sapiens OX=9606 GN=SLC9A3R1 PE=1 SV=4 - [NHRF1_HUMAN]	SLC9A3R1	1.32157e+07		0	14818876		5.03338e+07	112566195			0			126088814	1.50514e+07						4.68376e+07	35298980	6.9132e+07			31471748				60773600			1.68967e+07
O14773	Tripeptidyl-peptidase 1 OS=Homo sapiens OX=9606 GN=TPP1 PE=1 SV=2 - [TPP1_HUMAN]	TPP1	9534907097	1.23685e+10	6990132164	5779245982	0	7243012454	7.15901e+09	4762029205	8120446896	0	4.95188e+09	1.47373e+10	7.22741e+09	9.87465e+09	3781987839	5.51944e+09	8775521230	3.8477e+09	1.09184e+10	10072468749	16029290245	4.88144e+09	1353329648	5.79864e+09	7308045167	5.46961e+09	4.54324e+09	5023715269	10230091480	5.53647e+09	3.27064e+09	5257123728
O14786	Neuropilin-1 OS=Homo sapiens OX=9606 GN=NRP1 PE=1 SV=3 - [NRP1_HUMAN]	NRP1	50566264	120705650	21610176				129102254	125890489	0	0	0	7.62132e+07		1.02021e+07	1.30072e+08	1.70674e+08			0	0	206989738	3.74728e+07			1.35929e+08		63413605	1.14975e+08	51048180	2.68096e+07		0
O14791	Apolipoprotein L1 OS=Homo sapiens OX=9606 GN=APOL1 PE=1 SV=5 - [APOL1_HUMAN]	APOL1	34203887		10737966				1.04208e+08	0										3.42866e+07
O14818	Proteasome subunit alpha type-7 OS=Homo sapiens OX=9606 GN=PSMA7 PE=1 SV=1 - [PSA7_HUMAN]	PSMA7	5.93027e+09	7.24894e+09	3.96015e+09	5.34897e+09	0	2.68462e+09	5.07501e+09	3.84453e+09	4.98962e+09	0	1.95147e+09	4.93742e+09	5.01121e+09	5.50651e+09	805494623	6.48717e+09	4.49562e+09	2.35804e+09	5.02503e+09	4.37543e+09	5.85859e+09	3.35313e+09	1016446283	2.62958e+09	4.81699e+09	1.65202e+09	4.68715e+09	5.4798e+09	5.6151e+09	4.47001e+09	0	2.31033e+09
O14832	Phytanoyl-CoA dioxygenase, peroxisomal OS=Homo sapiens OX=9606 GN=PHYH PE=1 SV=1 - [PAHX_HUMAN]	PHYH	0			0		69583986						0	3.55838e+07																0
O14841	5-oxoprolinase OS=Homo sapiens OX=9606 GN=OPLAH PE=1 SV=3 - [OPLA_HUMAN]	OPLAH	125973536	5.64509e+08		312643475	0	6.25795e+08	72745563	131598753	6.64986e+08	0	302215830	2.45956e+08	29555047	6.24411e+08	181648526	2.79006e+08	1.4108e+07	8.87479e+07	5.89966e+08	1.06994e+09	7.99744e+08	2.04565e+08	39599935	4.18605e+08	3.7667e+08	0	2.9599e+08	1.97356e+08	4.4895e+08	248800043	547417473	316180146
O14880	Microsomal glutathione S-transferase 3 OS=Homo sapiens OX=9606 GN=MGST3 PE=1 SV=1 - [MGST3_HUMAN]	MGST3	8.39132e+09	2.68323e+10	13339096275	5032297700	0	5.86965e+09	1.86017e+10	5090079604	1173641768	0	8.19299e+09	3.92526e+10	1.06078e+10	30278443603	3.25318e+10	28347500362	2.31682e+10	1.58133e+10	1.92015e+10	1.03488e+10	3.19854e+10	1.63169e+10	4716397786	6312984929	36169245812	1.07453e+10	17488800765	2.79854e+10	41936639238	3.23005e+10	2.6099e+10	1.51226e+10
O14907	Tax1-binding protein 3 OS=Homo sapiens OX=9606 GN=TAX1BP3 PE=1 SV=2 - [TX1B3_HUMAN]	TAX1BP3	897948444	754532294						822443019	205466519	0	859760096	818272832	997095723		943216896	867485624	955040318	584618248	867844950	8.58479e+08				0	1.0285e+09	1183787560	981022012	930953380	1420937592	981509780		681650790
O14908	PDZ domain-containing protein GIPC1 OS=Homo sapiens OX=9606 GN=GIPC1 PE=1 SV=2 - [GIPC1_HUMAN]	GIPC1	6.10875e+06			3.79593e+07		3.47118e+07	3.05446e+07	36599445		0						46007283					28392695	41383510							0			2.26519e+07
O14925	Mitochondrial import inner membrane translocase subunit Tim23 OS=Homo sapiens OX=9606 GN=TIMM23 PE=1 SV=1 - [TIM23_HUMAN]	TIMM23	137267611																78031330			9.20596e+07	119935384					28106299
O14949	Cytochrome b-c1 complex subunit 8 OS=Homo sapiens OX=9606 GN=UQCRQ PE=1 SV=4 - [QCR8_HUMAN]	UQCRQ	2997887660	1.10862e+10	9792131104	8.66283e+09	0	13184231745	7.64699e+09	4105548972	919836628	0	8618882848	12423936388	14042861204	1.03348e+10	8960090848	1.11387e+10	1.03989e+10	2719506216	7349082656	1.1221e+10	1.20667e+10	10366945920	0	14953110268	8920652585	9.04247e+09	7083042165	7347435400	1.35145e+10	9092144132	2.24941e+09	8791437272
O14957	Cytochrome b-c1 complex subunit 10 OS=Homo sapiens OX=9606 GN=UQCR11 PE=1 SV=1 - [QCR10_HUMAN]	UQCR11	3758008598	540253146	5219661798	2471109513	0	4964922552	3.91124e+09	3812936308	2289647040	0	338481828		5574857160	460123132		476998923	5045137828	203570820	534917248	4.64079e+08	4848850192	4212268159		6.15093e+08	592385794	3479523424	434743003	679662000		638075030		1.83346e+08
O14958	Calsequestrin-2 OS=Homo sapiens OX=9606 GN=CASQ2 PE=1 SV=2 - [CASQ2_HUMAN]	CASQ2	1.02457e+11	5.59486e+10	1.15592e+11	1.19435e+11	0	9.31827e+10	1.01513e+11	1.16891e+11	1.1554e+11	0	7.6197e+10	7.66912e+10	9.75613e+10	86139141641	6.41265e+10	6.50783e+10	1.09434e+11	2.58399e+10	6.89665e+10	66734570514	192542226417	6.71879e+10	1.82245e+09	5.47507e+10	6.96953e+10	9.9652e+10	6.20792e+10	6.99863e+10	9.56443e+10	5.71125e+10	19473515069	3.46893e+10
O14964	Hepatocyte growth factor-regulated tyrosine kinase substrate OS=Homo sapiens OX=9606 GN=HGS PE=1 SV=1 - [HGS_HUMAN]	HGS	1.40208e+08	4.99163e+07		0		43762843	77931736	5.93639e+07	75121404			50732472	3.80039e+07	2572217588	23260890	0	31859848		0	80239956	84688540	61425140			65375444	27313076		38065939	5.26184e+07			0
O14966	Ras-related protein Rab-7L1 OS=Homo sapiens OX=9606 GN=RAB29 PE=1 SV=1 - [RAB7L_HUMAN]	RAB29	0																0
O14967	Calmegin OS=Homo sapiens OX=9606 GN=CLGN PE=1 SV=1 - [CLGN_HUMAN]	CLGN	709874700	163165228	6.68769e+07	6.29199e+08	0	1.02401e+08	1.29009e+07	185263620	1.50162e+08		2.44759e+07	3.1367e+08		177951296	71077021	5.88986e+08	0	111055993	3.80041e+08	7.83447e+08	370421634	95955840	47049112	56292967	6.55625e+08	0	104758484	4.60117e+08	9.37655e+08	1.81737e+08	4.13393e+08	2.86232e+08
O14974	Protein phosphatase 1 regulatory subunit 12A OS=Homo sapiens OX=9606 GN=PPP1R12A PE=1 SV=1 - [MYPT1_HUMAN]	PPP1R12A	0			1.14154e+08			0																			9.09444e+06
O14979	Heterogeneous nuclear ribonucleoprotein D-like OS=Homo sapiens OX=9606 GN=HNRNPDL PE=1 SV=3 - [HNRDL_HUMAN]	HNRNPDL	1.31494e+08	0			0	1.30151e+09	52672634	6971130	49370258	0	0	2.6689e+08	3.00589e+07		1.02634e+09	80875175	529724840	27978770	35567655	1.01505e+08		627381718				33788385		63279142	36608814	4.34072e+07	95105202	41434147
O14980	Exportin-1 OS=Homo sapiens OX=9606 GN=XPO1 PE=1 SV=1 - [XPO1_HUMAN]	XPO1	52492150	288229038	19390514	151438149	0	121570048	38548081	34174518	1.34421e+08	0	246856842	4.95902e+08		4.7599e+08	2.14952e+08	6.32725e+08	1.15283e+07	1.11214e+08	1.11999e+08	611742848	95474029	0			6.05503e+08	1.40004e+07	1.44641e+08	4.76436e+08	6.76335e+08	2.08341e+08	464093498	63080566
O15061	Synemin OS=Homo sapiens OX=9606 GN=SYNM PE=1 SV=2 - [SYNEM_HUMAN]	SYNM	3.64798e+08		4.46423e+08	1.82552e+08	0	1.34545e+08	7.81532e+08	270660418	1.26459e+08	0	3.51569e+08	963539222	1.10405e+08	1.53201e+09	747343753	956612086	2.38736e+09	1176724166	114231236	3.61778e+08	187806306	4.05695e+08		9.37845e+06	1.22974e+09	5.52343e+08	6.22893e+08	1293338671	930991853	1359561996	0	438118347
O15131	Importin subunit alpha-6 OS=Homo sapiens OX=9606 GN=KPNA5 PE=1 SV=2 - [IMA6_HUMAN]	KPNA5	0		0				109169961						94253180		4.0138e+07	71699991	0					54865248	0			1.73016e+08	72227653	70236664			42118003
O15143	Actin-related protein 2/3 complex subunit 1B OS=Homo sapiens OX=9606 GN=ARPC1B PE=1 SV=3 - [ARC1B_HUMAN]	ARPC1B	212196964	5.51039e+08	231486321	2.58866e+08	0		579129740	2.63465e+08	216733690	0	1.09171e+08	2.69819e+08	187219122	87814812	128134802	193055096	7.12932e+08	2.69912e+08	6.82176e+07	4.1873e+08	192833092	1.00222e+09		22024344	112194337	5.30478e+07	32863735		92258944	34754624		1.70064e+08
O15144	Actin-related protein 2/3 complex subunit 2 OS=Homo sapiens OX=9606 GN=ARPC2 PE=1 SV=1 - [ARPC2_HUMAN]	ARPC2	1.42606e+09	523912182	9.66658e+08	1.34995e+09	0	897043707	2.05213e+09	3.87093e+08	6.9249e+08	0	7.72045e+08	1.16745e+09	347323012	3.70455e+08	4.77308e+08	9.99763e+08	1163769790	1.19749e+09	6.39658e+08	1.54622e+09	2.39848e+09	1.54019e+09		2.01538e+08	5.60266e+08	4.77646e+08	8.22307e+08	863180361	1589935425	8.48902e+08	3.61728e+08	1.92474e+08
O15145	Actin-related protein 2/3 complex subunit 3 OS=Homo sapiens OX=9606 GN=ARPC3 PE=1 SV=3 - [ARPC3_HUMAN]	ARPC3	7.57953e+08	5.117e+08	5.64038e+08	929266729	0	5.43976e+08	853647339	380626742	1.36502e+09	0	324358240	564799028	593429683	699697465	307833340	481634364	8.52084e+08	6.82454e+08	4.59706e+08	266562300	4.92551e+08	1039485958	277088308	1.5862e+08	605168356	3.97956e+08	333899615	307780906	6.16509e+08	4.70037e+08	3.8059e+08	84435240
O15173	Membrane-associated progesterone receptor component 2 OS=Homo sapiens OX=9606 GN=PGRMC2 PE=1 SV=1 - [PGRC2_HUMAN]	PGRMC2	2.53668e+08	314347792		2.67939e+08	0	274558280	692658940		174012143	0	9.45349e+08	3.08401e+08	116731617	321641493	4.6131e+08	7.73514e+08	2.61878e+08	4.7082e+08	395433433	635491829	6.83772e+08	99031672		1.43036e+07	8.11911e+08		618911753	2.3139e+08	5.9402e+08	4.55677e+08		708823194
O15212	Prefoldin subunit 6 OS=Homo sapiens OX=9606 GN=PFDN6 PE=1 SV=1 - [PFD6_HUMAN]	PFDN6	375472977	374222472	8.50029e+08	930292626	0	6.86728e+08	7.13638e+08	3.34228e+08	1044575863	0	2.99652e+08	4.66141e+08	888351552	463475437	388123245	400712580	887416600	31428503	4.39465e+08	1.84303e+08	8.78609e+08	4.86718e+08	164717791	2.03638e+08	438222015	540350226	3.05211e+08	4.24573e+08	4.52566e+08	565642696	313442176	201235720
O15230	Laminin subunit alpha-5 OS=Homo sapiens OX=9606 GN=LAMA5 PE=1 SV=8 - [LAMA5_HUMAN]	LAMA5	3.30518e+07				0		2.51094e+07		6.81275e+06												5917348	3.38113e+07				9202304
O15239	NADH dehydrogenase [ubiquinone] 1 alpha subcomplex subunit 1 OS=Homo sapiens OX=9606 GN=NDUFA1 PE=1 SV=1 - [NDUA1_HUMAN]	NDUFA1	223758465	6.84793e+08	806959824	499488336	0	550537758	954811304	499356950	527098840	0	415429501	854860255	1254400364	383039040	726511433		1040766995		588425464	603006560	1752278116	899372040		540028349	555915476	838915860	438005472	505124608				354984848
O15247	Chloride intracellular channel protein 2 OS=Homo sapiens OX=9606 GN=CLIC2 PE=1 SV=3 - [CLIC2_HUMAN]	CLIC2	3.80132e+07		1.19086e+08	21514698		37592868	1.123e+07	0	294018072	0	0			1.6907e+07			36821500			0	0	0	0				0	18204270		0	134958999
O15305	Phosphomannomutase 2 OS=Homo sapiens OX=9606 GN=PMM2 PE=1 SV=1 - [PMM2_HUMAN]	PMM2	123372164			1.28656e+07			25243090	0	50741549					13543909			3.18646e+07									3.07332e+07
O15372	Eukaryotic translation initiation factor 3 subunit H OS=Homo sapiens OX=9606 GN=EIF3H PE=1 SV=1 - [EIF3H_HUMAN]	EIF3H	31844225	1.86412e+08	2.32337e+07	8.08845e+07	0	58551149	94571179	0	67275117	0		0	45722811	88987837		4.99762e+07	215597037	24573163		1.84843e+08		8.80613e+07	59149541	29491131	136692556	8.38106e+07	2.18653e+07	1.68582e+08	191003350		8.22993e+07	7.99802e+06
O15382	Branched-chain-amino-acid aminotransferase, mitochondrial OS=Homo sapiens OX=9606 GN=BCAT2 PE=1 SV=2 - [BCAT2_HUMAN]	BCAT2	7.03505e+09	7.91761e+09	12936606682	1.32811e+10	0	1.63986e+10	4.83338e+09	5.70889e+09	1.19609e+10	0	6.71207e+09	1.20672e+10	9533897909	3604882954	3.51149e+09	5.82878e+09	6.51708e+09	2.56863e+09	7.06708e+09	9.05944e+09	1.52474e+10	4.43709e+09	91416061	3.56485e+09	7358380220	4.32842e+09	5.31654e+09	7.01291e+09	3948513018	6.49572e+09	1420815125	4.23539e+09
O15400	Syntaxin-7 OS=Homo sapiens OX=9606 GN=STX7 PE=1 SV=4 - [STX7_HUMAN]	STX7	55736931	878882309	218068647	545742398	0	3.54002e+08	0	80556002	143040584	0	158364463	719371634	8.56503e+07	7.61025e+08	465403376	302123710	2.57892e+08	598810100	419565608	298332103				88695350	504535184	127567147	297194864	905415164	487425877	401923571	267294267	517383711
O15511	Actin-related protein 2/3 complex subunit 5 OS=Homo sapiens OX=9606 GN=ARPC5 PE=1 SV=3 - [ARPC5_HUMAN]	ARPC5	226346294			9.67307e+06			1.17115e+08			0		0			2.40245e+08	343708836		306783565		0	123124739				205403916		247489125	2.23364e+08	245693208	1.66975e+08	251454043
O43175	D-3-phosphoglycerate dehydrogenase OS=Homo sapiens OX=9606 GN=PHGDH PE=1 SV=4 - [SERA_HUMAN]	PHGDH	589139680						2.089e+08	53610952			60523375	0	34716109	31283011	2.01956e+07	56823041	36440152	84764319	25112812	1.00744e+08					0	0	1.47076e+08		0			4.50799e+07
O43181	NADH dehydrogenase [ubiquinone] iron-sulfur protein 4, mitochondrial OS=Homo sapiens OX=9606 GN=NDUFS4 PE=1 SV=1 - [NDUS4_HUMAN]	NDUFS4	5903989813	11233421598	14508965946	1.2154e+10	0	1.21062e+10	1.14632e+10	9.76248e+09	1.1987e+10	0	5.47596e+09	9355574781	1.73227e+10	2.42616e+09	4.61736e+09	2.75259e+09	7085082808	1.67429e+09	7911778577	4.85398e+09	15447592206	1.26315e+10	506752120	8331037285	7370301443	1.45002e+10	5.56116e+09	5426574004	8673194946	7.52994e+09	1502626662	4586870438
O43237	Cytoplasmic dynein 1 light intermediate chain 2 OS=Homo sapiens OX=9606 GN=DYNC1LI2 PE=1 SV=1 - [DC1L2_HUMAN]	DYNC1LI2	7.47926e+08	2.61134e+08	6.87092e+08	3.45813e+08	0	67081396	2.24937e+08	2.34335e+07	6.14432e+08	0	202695752	362830644	62683362	319312863	2.97161e+08	596827928	1.96456e+08	177680951	1.73519e+08	243468853	6.18063e+08	72350763	3.47926e+07	173778133	474892630	3.28019e+08	3.41738e+07	225029072	3.35139e+08	226061533	32794015	3.78343e+07
O43242	26S proteasome non-ATPase regulatory subunit 3 OS=Homo sapiens OX=9606 GN=PSMD3 PE=1 SV=2 - [PSMD3_HUMAN]	PSMD3	6.99769e+08	451263050	5.81501e+08	1.16419e+09	0	9.28085e+08	7.15736e+08	908174735	1.48138e+09	0	2.25649e+08	838215102	418566917	6.94352e+08	5.30432e+08	1.1807e+09	8.74592e+08	364155400	1.06337e+09	1094292046	1.23204e+09	7.6993e+08	2.24539e+07	5.92847e+08	1.00126e+09	445790153	4.25356e+08	1003428683	1.08926e+09	1.14267e+09	7.43338e+08	4.34281e+08
O43294	Transforming growth factor beta-1-induced transcript 1 protein OS=Homo sapiens OX=9606 GN=TGFB1I1 PE=1 SV=2 - [TGFI1_HUMAN]	TGFB1I1	302472759	19605986	0		0							45900728		34103625		7.97649e+07	0		0	2.04719e+07	49201177			2.19093e+07	58213834	0	3.90375e+07		19198245
O43301	Heat shock 70 kDa protein 12A OS=Homo sapiens OX=9606 GN=HSPA12A PE=1 SV=2 - [HS12A_HUMAN]	HSPA12A	95711880	164143912	79364128	15328548	0	100696520	41044532	4.22546e+06	110005310	0	1.18312e+07	95652114		1.10675e+09	1.17629e+09	210187654	3.89744e+07	87635525	1.61002e+08	445652264	5.62629e+07						1.01019e+08	1.56249e+08	5.36892e+08	103686195	87380084	38895624
O43324	Eukaryotic translation elongation factor 1 epsilon-1 OS=Homo sapiens OX=9606 GN=EEF1E1 PE=1 SV=1 - [MCA3_HUMAN]	EEF1E1	59318204		80598518								3.40804e+07	0								40812473
O43390	Heterogeneous nuclear ribonucleoprotein R OS=Homo sapiens OX=9606 GN=HNRNPR PE=1 SV=1 - [HNRPR_HUMAN]	HNRNPR	6.54453e+08				0			0	18333495	0		0	369137087	0		3.31892e+08	0	185667024		1.68527e+08	370727766	0			229729216	2.25276e+08	1.78433e+08	2.19531e+08	1.34416e+07	67128131	229781000	70355996
O43396	Thioredoxin-like protein 1 OS=Homo sapiens OX=9606 GN=TXNL1 PE=1 SV=3 - [TXNL1_HUMAN]	TXNL1	1298369124	1.11755e+09	539520261	6.74925e+08	0	7.55827e+08	9.999e+08	4.48079e+08	336502284	0	521737266	9.51409e+08	1.05525e+09	1095692101	3.87541e+08	1.01935e+09	720170720	198300724	538848937	1.31801e+09	1.74635e+09	4.17911e+08		769751406	975139146	529781951	5.164e+08	7.20169e+08	7.04271e+08	1.12514e+09	8.26194e+08	475511334
O43399	Tumor protein D54 OS=Homo sapiens OX=9606 GN=TPD52L2 PE=1 SV=2 - [TPD54_HUMAN]	TPD52L2	3780876230	2.83726e+09	1.80655e+09	1.95203e+09	0	1.83912e+09	2322958025	1.17804e+09	1831514918	0	1113630852	1204380821	1.23763e+09	2.1564e+09	182824230	1.98958e+09	9.81241e+08	8.87768e+08	1.46615e+09	2.25288e+09	5277403301	1.05555e+09	186324332	1487289954	1.34283e+09	2.0662e+09	1394159099	1.12654e+09	1.70798e+09	1409422268	369117185	282883337
O43464	Serine protease HTRA2, mitochondrial OS=Homo sapiens OX=9606 GN=HTRA2 PE=1 SV=2 - [HTRA2_HUMAN]	HTRA2	287265475	51931127	164837638	3.07832e+08	0	615846734	94300888	1.02939e+08	241669652	0	0	52317692	927597855	0	2.54755e+07		2253346454	1.04295e+08	146359226	3.67256e+08	356351882	5.80596e+08	286239732	0	1.45984e+08	358746876		162427675	305775100	1.10826e+08	75608969	3.90266e+07
O43488	Aflatoxin B1 aldehyde reductase member 2 OS=Homo sapiens OX=9606 GN=AKR7A2 PE=1 SV=3 - [ARK72_HUMAN]	AKR7A2	2.26492e+09	2.3909e+09	4.40664e+09	6.14103e+09	0	3659060192	3.99995e+09	2970498779	5.71026e+09	0	2.6124e+09	3.61798e+09	4.16853e+09	1.95666e+09	1285297962	2.45716e+09	3854844698	1.07095e+09	1.90813e+09	2.21387e+09	4.33679e+09	3.54988e+09	400015216	1599821187	2.47299e+09	3.3546e+09	6.10503e+08	1.99477e+09	2763657135	2.3175e+09	1164380550	229750882
O43491	Band 4.1-like protein 2 OS=Homo sapiens OX=9606 GN=EPB41L2 PE=1 SV=1 - [E41L2_HUMAN]	EPB41L2	9.51078e+08	221681806	1.30146e+08	5416998516	0	9894048	2.17283e+06	0			107791185	4.4831e+08	6.55159e+07	2.60387e+08	2.07004e+08	9.47834e+08	23923089	4.59693e+08	135879203	2.57205e+08	56320415		37401226	4.81747e+07	280191566	5.20752e+06	2.18538e+08	225465210	4.42096e+08	4.25082e+08	289130603	2.15808e+08
O43493	Trans-Golgi network integral membrane protein 2 OS=Homo sapiens OX=9606 GN=TGOLN2 PE=1 SV=4 - [TGON2_HUMAN]	TGOLN2	0	9.50035e+07	9.29481e+06		0	2.63025e+07		2.92599e+07	3.39831e+07	0	0	1.06762e+07	7.37404e+06	1.4722e+07				3.0553e+07		2.95307e+07		6.79062e+07			67342143				0
O43504	Ragulator complex protein LAMTOR5 OS=Homo sapiens OX=9606 GN=LAMTOR5 PE=1 SV=1 - [LTOR5_HUMAN]	LAMTOR5	4.84535e+08	4.8829e+07	557593486	6.02525e+08	0	4.81536e+07	1.90491e+08	1.35627e+08	4.30861e+08	0		4.21962e+08	120854576		2.15514e+07	333671330	4.29196e+07	1.22273e+07	3.35437e+07	451469328	2.47754e+08	3.00056e+08			3.7438e+07	2.70286e+08	9.2433e+06		377767910			245807658
O43556	Epsilon-sarcoglycan OS=Homo sapiens OX=9606 GN=SGCE PE=1 SV=6 - [SGCE_HUMAN]	SGCE	320363318	71726358	2.01749e+07	33327861	0	5.06049e+07	129938716	166272290		0	57105099	3.65589e+08	47297187	84212978	178996301	481992782	98471914		73180988		5.59823e+07		181877864		374445186	1.17966e+08	269228978	169329052	4.25899e+08			161939665
O43583	Density-regulated protein OS=Homo sapiens OX=9606 GN=DENR PE=1 SV=2 - [DENR_HUMAN]	DENR	2.52898e+08	9.57007e+08	2.3729e+08	223865770	0	165229013	2.42217e+08		218451485	0	47165088	2.7173e+07	165212287			1079172248	48191960		4.42335e+07		397858514	2.87638e+08				2.13893e+08		1148205206		35111784
O43598	2'-deoxynucleoside 5'-phosphate N-hydrolase 1 OS=Homo sapiens OX=9606 GN=DNPH1 PE=1 SV=1 - [DNPH1_HUMAN]	DNPH1	2.13467e+07	515094946	1.60393e+08	863492802	0	3.72298e+08	714411627	108312250	550171903	0		267282489	566469745	5.04123e+08	410797080	3.20533e+08	326139084	1.41858e+08	3.00764e+08		669408162	273575724			325225001	211147816				0		2.27898e+08
O43615	Mitochondrial import inner membrane translocase subunit TIM44 OS=Homo sapiens OX=9606 GN=TIMM44 PE=1 SV=2 - [TIM44_HUMAN]	TIMM44	1.1048e+08	1.42972e+09	7.02687e+08	1.16072e+09	0	1007154282	3.94871e+08	422716054	1.2641e+09	0	1.03627e+09	1.18137e+09	631107143	1.04098e+09	526558148	1104499719	4.54461e+08	264442723	1.95361e+09	1381867116	1.10271e+09	9.1268e+08	4.42296e+08	1.12211e+09	1.05492e+09	8.42941e+08	1209286946	1420849922	1.35847e+09	1.14102e+09	9.57434e+08	4.90847e+08
O43617	Trafficking protein particle complex subunit 3 OS=Homo sapiens OX=9606 GN=TRAPPC3 PE=1 SV=1 - [TPPC3_HUMAN]	TRAPPC3	0			2.5056e+07				4.65107e+07	24782166			75624800			5.71588e+07					1.0346e+08
O43633	Charged multivesicular body protein 2a OS=Homo sapiens OX=9606 GN=CHMP2A PE=1 SV=1 - [CHM2A_HUMAN]	CHMP2A	25926607		21652103		0	7.07469e+07			3.13251e+07				149270837								1.29408e+08	5.14132e+07				39518295
O43674	NADH dehydrogenase [ubiquinone] 1 beta subcomplex subunit 5, mitochondrial OS=Homo sapiens OX=9606 GN=NDUFB5 PE=1 SV=1 - [NDUB5_HUMAN]	NDUFB5	892919906	8664819351	3.6855e+09	3.97911e+08	0	2.46252e+09	4.23251e+09	8.40529e+08	1.83055e+08	0	2.17866e+09	6804904449	4.99857e+09	4.0186e+09	4726107592	3.53606e+09	2.84455e+09	1.91307e+09	5.89423e+09	3853369968	8949700143	5.18633e+09	0	3.45396e+09	5.77606e+09	3733263180	4073528920	4.08193e+09	6.60602e+09	4020638137	2800340984	3.02759e+09
O43676	NADH dehydrogenase [ubiquinone] 1 beta subcomplex subunit 3 OS=Homo sapiens OX=9606 GN=NDUFB3 PE=1 SV=3 - [NDUB3_HUMAN]	NDUFB3	2582084355	5814426425	7493622834	2122711878	0	3725697975	5510012220	1.71173e+09	5.90667e+08	0	1.306e+09	5.66476e+09	9937590527	3.77533e+09	5063568696	3196654210	5.21441e+09	2609517809	4863716821	4355109180	6283657974	8071675481		3414463494	5110194618	4392612718	2.95104e+09	3833576333	5087989618	1.20059e+09		3.67001e+09
O43678	NADH dehydrogenase [ubiquinone] 1 alpha subcomplex subunit 2 OS=Homo sapiens OX=9606 GN=NDUFA2 PE=1 SV=3 - [NDUA2_HUMAN]	NDUFA2	9.13688e+09	1.00305e+10	16618556252	12367289339	0	1.17576e+10	1.24968e+10	1.00744e+10	11735255634	0	5335431090	6442123742	1.90659e+10	6390093591	7.32504e+09	4819754316	1.09647e+10	2686234382	7.9896e+09	8202039838	20896385663	1.45242e+10	2911550498	6657973864	8343994775	1.45078e+10	6.34239e+09	7344249436	9340010206	8.98779e+09	5808660008	5.45734e+09
O43681	ATPase GET3 OS=Homo sapiens OX=9606 GN=GET3 PE=1 SV=2 - [GET3_HUMAN]	GET3	4.96212e+08	3.35802e+08	6.76169e+08	691187772	0	6.46959e+08	728390115	8.74897e+08	9.80238e+08	0	239824564	1.68582e+09	784097246	1.37554e+09	6.30014e+08	922897903	484409165	560265513	1.04255e+09	904339329	1246114204	251915855	0	6.7392e+07	868408230	501855340	888701888	4.9163e+08	1398922285	7.56723e+08	148075710	3.90045e+08
O43684	Mitotic checkpoint protein BUB3 OS=Homo sapiens OX=9606 GN=BUB3 PE=1 SV=1 - [BUB3_HUMAN]	BUB3	0	0	41934149				32700463	29178862				0	37680928				2.11872e+07		19266683		4.6436e+07	33822150					0	619049258
O43707	Alpha-actinin-4 OS=Homo sapiens OX=9606 GN=ACTN4 PE=1 SV=2 - [ACTN4_HUMAN]	ACTN4	1.27354e+09	321178790	3.83195e+09	1.68067e+09	0	8.5163e+08	1.54976e+09	2.0231e+09	7.98703e+08	0	435726655	1.19394e+09	313322811	1.62518e+09	3052119996	1.37373e+09	5.06658e+08	2.61292e+09	998805831	2.03003e+09	1.6081e+09	6.22238e+08	2361027962	9.86722e+07	7.44263e+08	156800542	2.71084e+09	1.53125e+09	5.45531e+08	1410398359	1.53488e+09	8.41276e+08
O43741	5'-AMP-activated protein kinase subunit beta-2 OS=Homo sapiens OX=9606 GN=PRKAB2 PE=1 SV=1 - [AAKB2_HUMAN]	PRKAB2	236877188	120738860	538919711	2.00294e+09	0	852574631	460218192	1173145047	1.59736e+09	0	769097887	483799860	4.14193e+08	2.45466e+08		1.53615e+08	731131136	1.34713e+08	7.0805e+08	170564702	1554588220	1.69093e+09	22385287	8.89091e+08	67319661	4.28472e+07	157575286	485455603	796702263	369258864	5.08382e+08	1.11823e+07
O43747	AP-1 complex subunit gamma-1 OS=Homo sapiens OX=9606 GN=AP1G1 PE=1 SV=5 - [AP1G1_HUMAN]	AP1G1	0	28687450	0		0		0	0		0				0		35237054	0			1.21313e+08									2.3688e+07
O43765	Small glutamine-rich tetratricopeptide repeat-containing protein alpha OS=Homo sapiens OX=9606 GN=SGTA PE=1 SV=1 - [SGTA_HUMAN]	SGTA	829274294	8.30801e+08	1.78339e+09	1523451216	0	5.57262e+08	1033671852	1.33547e+09	1.86874e+09	0	964979395	940114696	1.01857e+09	9.26214e+08	908066763	221549890	1408842929	1.73738e+08	8.9916e+08	498110919	2227250627	7.45056e+08	17949991	1.80252e+08	9.23684e+08	1.31284e+09	4.2015e+08	858070417	5.47925e+08	899428920	333796541	3.84761e+08
O43768	Alpha-endosulfine OS=Homo sapiens OX=9606 GN=ENSA PE=1 SV=1 - [ENSA_HUMAN]	ENSA	94853211	240082128	1.37183e+08	1.10195e+08	0	319868621	4.00344e+07		4.52767e+08	0	0	1.64533e+08	153594209	555156779		252330648	0		1.20635e+08	6.55329e+08	5.3082e+07	8.86144e+07		0		3.26854e+07	222352568		1.88951e+08	314206439
O43772	Mitochondrial carnitine/acylcarnitine carrier protein OS=Homo sapiens OX=9606 GN=SLC25A20 PE=1 SV=1 - [MCAT_HUMAN]	SLC25A20	320414337	3855438454	1843084727	150777858	0	1.17471e+09	888759122	7.36113e+08	127357352	0	9.61674e+08	2.14221e+09	2.12738e+09	2.62025e+09	973139893	2.9368e+09	1.11102e+09	1.18696e+09	2.59515e+09	1.92902e+09	5089405097	1.24551e+09		2574468055	3.38677e+09	1.3252e+09	1806134239	1.74446e+09	2.78229e+09	3.32396e+09	1838303678	2.25716e+09
O43776	Asparagine--tRNA ligase, cytoplasmic OS=Homo sapiens OX=9606 GN=NARS1 PE=1 SV=1 - [SYNC_HUMAN]	NARS1	200615905	613119072	4.2852e+08	1.07121e+09	0	3.90627e+08	3.56552e+08	7.80639e+08	339761821	0	2.75612e+08	949978141	261744582	8.41219e+08	10741665	6.15194e+08	273342410	8.77608e+08	5.95205e+08	1215058622	6.47481e+08	397692704	374425369	2.1874e+08	359701707	9.65443e+06	2.96543e+08	961394185	1.52051e+09	1.54868e+09	571898822	2.03004e+08
O43809	Cleavage and polyadenylation specificity factor subunit 5 OS=Homo sapiens OX=9606 GN=NUDT21 PE=1 SV=1 - [CPSF5_HUMAN]	NUDT21	24244620	5.11521e+07			0		0		8.16211e+07		62274606	35890756	36682894	76960041		0	88044504	16974177		40253830	65066980	83313616			129253863	5.14482e+07	1.61389e+07	0	6.58083e+07	82613551
O43813	Glutathione S-transferase LANCL1 OS=Homo sapiens OX=9606 GN=LANCL1 PE=1 SV=1 - [LANC1_HUMAN]	LANCL1	252709735	3827205796	2.2607e+09	2110810566	0	713560025	857939017	448432078	1.76849e+09	0	1.24676e+09	1.896e+09	1343506203	2.32413e+09	1.82189e+09	2217809517	1.16575e+09	4.85137e+08	1955919589	2.56183e+09	4.76317e+09	1228716063	124631740	1.69386e+09	2.39946e+09	1.15975e+09	1.56041e+09	2222408912	2.98898e+09	1.5394e+09	2103952496	1.5367e+09
O43815	Striatin OS=Homo sapiens OX=9606 GN=STRN PE=1 SV=4 - [STRN_HUMAN]	STRN	65129036	37969886	1.24349e+07	0	0	8652315	1.36697e+08	165461360	2.54222e+08	0	0	3.98386e+08		157488828	88970856	153204829	0			0	0	0	0		50809863	8.56325e+07	0	0		6.60986e+07	0
O43819	Protein SCO2 homolog, mitochondrial OS=Homo sapiens OX=9606 GN=SCO2 PE=1 SV=3 - [SCO2_HUMAN]	SCO2	1.96632e+07	18774070	0		0		33513695	4.15864e+07	7.27974e+07			5.64705e+07					23176613		1.61527e+07		88659950	0		2.13129e+07		2.87738e+07			1.15726e+07		12924275
O43837	Isocitrate dehydrogenase [NAD] subunit beta, mitochondrial OS=Homo sapiens OX=9606 GN=IDH3B PE=1 SV=2 - [IDH3B_HUMAN]	IDH3B	15185448121	8.99831e+09	8867774586	1.80187e+10	0	1.57227e+10	1.1982e+10	1.35472e+10	1.37229e+10	0	7.42845e+09	14287068285	1.31568e+10	9.57123e+09	1.03225e+10	9.63178e+09	8.61603e+09	4.08154e+09	1.13999e+10	1.09531e+10	1.61723e+10	1.27427e+10	1726097497	1.3347e+10	1.09798e+10	1.73397e+10	9.81515e+09	1.22983e+10	14622753001	1.65041e+10	3.88657e+09	6.16023e+09
O43852	Calumenin OS=Homo sapiens OX=9606 GN=CALU PE=1 SV=2 - [CALU_HUMAN]	CALU	1062241219	1463679337	8.45755e+08	2.36378e+09	0	9.9263e+08	2.50552e+08	4.03554e+08	1.49856e+09	0	326685806	6.30658e+08	2.24061e+09	1.0203e+09	1094039361	1.39887e+09	1.48057e+09	4.78201e+08	701381872	2.89543e+09	2.06256e+09	2.19723e+09		5.35383e+08	5.45422e+08	596622841	4.56474e+08	656449590	9.84366e+08	1.36477e+09	55750638	761093507
O43865	S-adenosylhomocysteine hydrolase-like protein 1 OS=Homo sapiens OX=9606 GN=AHCYL1 PE=1 SV=2 - [SAHH2_HUMAN]	AHCYL1	67166047		0	0	0				32734587	0	0	0										6.18775e+07			4.64358e+07			0			0
O43866	CD5 antigen-like OS=Homo sapiens OX=9606 GN=CD5L PE=1 SV=1 - [CD5L_HUMAN]	CD5L	1.13976e+09			0								4.28131e+07						2.15402e+08							2.15462e+07	0		56929671	46421555
O43920	NADH dehydrogenase [ubiquinone] iron-sulfur protein 5 OS=Homo sapiens OX=9606 GN=NDUFS5 PE=1 SV=3 - [NDUS5_HUMAN]	NDUFS5	7.03449e+09	1.29116e+10	19057661366	8036909718	0	7.63193e+09	1.1827e+10	6.98141e+09	5.84251e+09	0	6.41822e+09	12500492664	21344680297	7298481763	1.1334e+10	7290870362	8.36861e+09	5.15116e+09	10042688431	10585814754	2.39784e+10	1.15678e+10	4003182384	7641850543	9.83181e+09	1.48556e+10	6736155121	7.86565e+09	1.23118e+10	1.08971e+10	3657933793	5.38529e+09
O60220	Mitochondrial import inner membrane translocase subunit Tim8 A OS=Homo sapiens OX=9606 GN=TIMM8A PE=1 SV=1 - [TIM8A_HUMAN]	TIMM8A	888307322	1.33264e+09	2731890344	2.23521e+07	0	611251497	2288644244	2194826386	536008466	0	1819067612	1.15468e+09	2667712172	1.26878e+09	1299778866	854261560	2279833004	672572050	1338161222	1.04678e+09	1516342008	1913803081	5.44688e+08	911069030	1313209144	2.56191e+09	1359041604	1.43004e+09	1705040324	1561919985	460511707	9.43818e+08
O60237	Protein phosphatase 1 regulatory subunit 12B OS=Homo sapiens OX=9606 GN=PPP1R12B PE=1 SV=2 - [MYPT2_HUMAN]	PPP1R12B	1.73284e+09	6.14546e+08	2.32785e+09	217281153	0	3.82507e+08	8.49503e+08	3.52473e+08	943207204	0	535933662	1.13448e+09	2.78981e+09	442500393	1059816288	214268658	1.13379e+09	1.26177e+07	369498757	364735543	1.65294e+09	5.54378e+08	94528079	121329734	7.02862e+08	2.30949e+09	461982883	838207504	936657822	2.13398e+09	453672520	811138464
O60240	Perilipin-1 OS=Homo sapiens OX=9606 GN=PLIN1 PE=1 SV=2 - [PLIN1_HUMAN]	PLIN1	5.62652e+10	0	2.73495e+07	1.07806e+07	0	2.71362e+08	170422351	0	78611918		363377401	3.45726e+08	0	1.69303e+09	969792210	471313937	1.45214e+08	2585013667	1.11033e+09	0	162432305	0	542160237		3.20201e+07	8.23749e+08	5.8102e+08	303988374	1.29159e+08	2.03774e+09	1.63311e+08	2853066725
O60271	C-Jun-amino-terminal kinase-interacting protein 4 OS=Homo sapiens OX=9606 GN=SPAG9 PE=1 SV=4 - [JIP4_HUMAN]	SPAG9	0	0	196919358		0				140571466			135294954		133114660	65694449	68036444				1.8928e+08			1197870444		116183893	2.70301e+07	88176227	106156399	75856860	120065226
O60287	Nucleolar pre-ribosomal-associated protein 1 OS=Homo sapiens OX=9606 GN=URB1 PE=1 SV=4 - [NPA1P_HUMAN]	URB1	27346713
O60313	Dynamin-like 120 kDa protein, mitochondrial OS=Homo sapiens OX=9606 GN=OPA1 PE=1 SV=3 - [OPA1_HUMAN]	OPA1	7983644569	1.16303e+10	1.65853e+10	31570867682	0	1.70305e+10	1.14428e+10	1.29902e+10	2.44855e+10	0	1.48318e+10	1.30521e+10	1.36117e+10	1.12735e+10	1.22433e+10	1.41484e+10	2.08295e+10	3486941089	9.1842e+09	1.08979e+10	2.61342e+10	16098373536	1.03052e+09	7.49226e+09	1.03209e+10	1.43672e+10	8.79306e+09	1.58148e+10	1.92506e+10	1.61407e+10	2.50277e+09	7.72145e+09
O60343	TBC1 domain family member 4 OS=Homo sapiens OX=9606 GN=TBC1D4 PE=1 SV=2 - [TBCD4_HUMAN]	TBC1D4	0	6.88034e+07	0		0	53482172	0	0	1.43071e+08	0		5.68879e+07		213790798	24294198	1.26139e+08	29583740		9.31257e+07	2.10514e+08	0	0	32704105	2.44486e+07	70143164	2.80289e+07	0	1.77244e+08	11414901	1.7257e+08		0
O60493	Sorting nexin-3 OS=Homo sapiens OX=9606 GN=SNX3 PE=1 SV=3 - [SNX3_HUMAN]	SNX3	1.23112e+09	981412217	607120768	1.27646e+09	0	5.54308e+08	5.81083e+08	892085446	1.02958e+09	0	7.31449e+08	832421803	1.7253e+08	5.08279e+08	3.78467e+08	9.13958e+08	193208088	2.05677e+08	4.56011e+08	594931222	9.30856e+08	4.35261e+08	3.83761e+07	5.19078e+08		5.31735e+08	409631684	0	5.14949e+08	3.49817e+08		149965255
O60494	Cubilin OS=Homo sapiens OX=9606 GN=CUBN PE=1 SV=5 - [CUBN_HUMAN]	CUBN	0
O60506	Heterogeneous nuclear ribonucleoprotein Q OS=Homo sapiens OX=9606 GN=SYNCRIP PE=1 SV=2 - [HNRPQ_HUMAN]	SYNCRIP	1.01854e+09	929573536	8.44367e+08	937612073	0	248492591	1.99729e+08	780020037	6.69804e+08	0	5.3063e+08	1.33509e+09	2.21124e+08	9.97132e+08	5.71929e+08	1022011802	4.68261e+08	59099919	5.13291e+08	1.22258e+09	4.57249e+08	6.36138e+08	501108774	287031837	8.88947e+08	484285727	590309578	5.50606e+08	1109745162	7.70502e+08	2.66021e+08	2.02458e+08
O60613	Selenoprotein F OS=Homo sapiens OX=9606 GN=SELENOF PE=1 SV=4 - [SEP15_HUMAN]	SELENOF	78476402						66915754			0							0								66023420	71094604			58057081		0
O60662	Kelch-like protein 41 OS=Homo sapiens OX=9606 GN=KLHL41 PE=1 SV=2 - [KLH41_HUMAN]	KLHL41	245534937	7.17846e+08	516268788	3.49923e+08	0	138914206	1.78328e+08	5.31987e+08	1458984778	0	6.2473e+08	704981878	5.05474e+08	3.53468e+08	3.38736e+08	564547325	6.02904e+08	3.3792e+08	5.27083e+08	5.44799e+09	1.59193e+09	852862473	60485958	5.09382e+08	8.44271e+08	259927272	397618686	376719072	7.91612e+08	1.05272e+09	437718659	362459179
O60664	Perilipin-3 OS=Homo sapiens OX=9606 GN=PLIN3 PE=1 SV=3 - [PLIN3_HUMAN]	PLIN3	4365723419	1.37825e+09	8.26377e+08	430708430	0	4.11226e+08	7.81963e+08	3.33992e+08	861330072	0	4.37547e+08	5.06539e+09	3177611397	1.00029e+09	3173356901	4270315251	1080752221	3.3321e+08	1.03661e+09	8123978892	1.31069e+09	4.41919e+09	5662377865	2.93869e+09	152560783	7.8234e+08	6.06011e+09	102806197	5.18486e+08	3.81751e+09	497129672	546546538
O60739	Eukaryotic translation initiation factor 1b OS=Homo sapiens OX=9606 GN=EIF1B PE=1 SV=2 - [EIF1B_HUMAN]	EIF1B	1.6532e+09	3.31899e+08	4.54414e+07	183489376	0	2.3615e+08	533320328		6.415e+08	0	2.76323e+07	1.74462e+08	1.45086e+07	1.30256e+08	2.2162e+08	137636204	272423864	80914978	164747485	2.50829e+08	9.06271e+08		1.35111e+08	502047154	2.68501e+08	311558860	1.75006e+08	4.72043e+07	302025463	1.08417e+08	31425546	1.40363e+08
O60749	Sorting nexin-2 OS=Homo sapiens OX=9606 GN=SNX2 PE=1 SV=2 - [SNX2_HUMAN]	SNX2	106242412	58986114	2.51557e+08	55277830			93005960	1.88877e+07	96950668		2.73598e+08	1.18962e+08	5.81791e+07	37729825		93063075	342780572	4.95156e+07	1.23805e+08			1.04701e+07		1.72654e+08	7.37121e+07	43475337	69427068	1.45781e+08		36386026	67442410	356058737
O60763	General vesicular transport factor p115 OS=Homo sapiens OX=9606 GN=USO1 PE=1 SV=2 - [USO1_HUMAN]	USO1	443185571	1.36706e+09	5.46282e+08	7.38896e+08	0	6.30999e+08	3.59038e+08	6.89305e+08	1.27404e+09	0	5.57419e+08	1.73535e+09	391711959	9.75809e+08	1.13232e+09	1.35637e+09	1.7471e+08	3.86604e+08	775943121	2.02456e+09	1.41443e+09	194775922	31256724	247062858	955324567	1.59259e+08	769068376	902607871	1.39322e+09	1557825806		2.51414e+08
O60784	Target of Myb protein 1 OS=Homo sapiens OX=9606 GN=TOM1 PE=1 SV=2 - [TOM1_HUMAN]	TOM1	1.32143e+08	272286081	7.8349e+07	5.71404e+08	0	4.18432e+08	5.28961e+08	4.96823e+08	337074242	0	92762342	3.39966e+08	1.0036e+08	467552975	4.65609e+08	430169256	19633328	249145442	373880930	890271398	924163234	392101572	276172192	5.07268e+08	77728083	4.31058e+08	443255031	502676156	8.15291e+08	4.72889e+08	195688260	278218278
O60814	Histone H2B type 1-K OS=Homo sapiens OX=9606 GN=H2BC12 PE=1 SV=3 - [H2B1K_HUMAN]	H2BC12	2050019984	6.76235e+08	7.61002e+09	4.50614e+09	0	3.35234e+09	1.38043e+10	4.51833e+09		0	4.08487e+09	5371075243	1.19583e+10	3.48882e+09	713670292	5.04076e+09	1.0755e+10	9.62063e+09	2553024656	3.90673e+09	1.12327e+09	1.47123e+10	4.87111e+09	3.88077e+09	7854697825	1.14851e+10			3.25122e+09	5259799402		342819638
O60869	Endothelial differentiation-related factor 1 OS=Homo sapiens OX=9606 GN=EDF1 PE=1 SV=1 - [EDF1_HUMAN]	EDF1	194368968	2.86228e+07	1.88741e+08	1.49731e+08	0	1.52827e+08	1.21562e+08	4.49147e+07	1.43242e+08	0	90201162		1.74918e+08			2.70974e+07	1.80511e+08			0	199171597	107572189		7.90193e+07		1.07867e+08				33528784
O60884	DnaJ homolog subfamily A member 2 OS=Homo sapiens OX=9606 GN=DNAJA2 PE=1 SV=1 - [DNJA2_HUMAN]	DNAJA2	1.8123e+09	1.30783e+09	6.203e+08	2.0752e+09	0	5.49922e+08	2.66098e+09	1993274908	3.67951e+09	0	965692238	1.58203e+09	607182527	1.93836e+09	504151639	1457159542	1829197517	510072924	1174422594	2250601200	2334201238	2.24471e+08	31774213	462290858	1.37427e+09	3505365198	1.32577e+09	1.09865e+09	1.62393e+09	1351479164	710235716	8.24714e+08
O60888	Protein CutA OS=Homo sapiens OX=9606 GN=CUTA PE=1 SV=2 - [CUTA_HUMAN]	CUTA	4614780045	1602116762	3.98118e+09	4914320992	0	3.43718e+09	3715652477	3753111082	3615272027	0	1673428188	1017244850	5936072542	1226978860	683199248	1.82279e+09	3292937334	1.33562e+09	1704115576	2890318394	5052062274	3934184012		1.98396e+09	970375782	2.67113e+09	1.62912e+09	1857219953	1731741300	2123598993	2.0855e+09	4.1903e+08
O60925	Prefoldin subunit 1 OS=Homo sapiens OX=9606 GN=PFDN1 PE=1 SV=2 - [PFD1_HUMAN]	PFDN1	561267894		400825748	0	0	396638872		403068948	3.80974e+08		5.64056e+07	269341780	169609939	285967240	230358366	250826566		130899085	265945614	300715500				109532540	232305445	384547979	251005174	2.70862e+08	341165575
O60936	Nucleolar protein 3 OS=Homo sapiens OX=9606 GN=NOL3 PE=1 SV=2 - [NOL3_HUMAN]	NOL3	2568868468	1574866744	3606820785	4.22506e+09	0	2.51746e+09	3.16272e+09	2.22641e+09	3.64116e+09	0	1856888497	2832409200	2.34507e+09	1.65593e+09	2005097141	2.31349e+09	1.96257e+09	9.09056e+08	1.77782e+09	2.92806e+09	1637388505	2.84727e+09		605267178	2490150781	2.71136e+09	2.41974e+09	2.44975e+09	1.44806e+09	8.39053e+08	2.0047e+08	1.76436e+09
O75083	WD repeat-containing protein 1 OS=Homo sapiens OX=9606 GN=WDR1 PE=1 SV=4 - [WDR1_HUMAN]	WDR1	13680654063	1.47819e+10	1.10069e+10	1.67892e+10	0	1.29819e+10	1.58152e+10	1.03327e+10	1.50109e+10	0	1.02611e+10	17472935116	9.24832e+09	2.257e+10	1.30784e+10	2.60769e+10	1.88864e+10	1.13057e+10	1.62153e+10	2.26131e+10	1.84454e+10	1.6674e+10	2.74135e+09	1.09728e+10	1.72598e+10	7.18389e+09	1.78598e+10	15742337412	1.84686e+10	1.72259e+10	5.52046e+09	8.55208e+09
O75096	Low-density lipoprotein receptor-related protein 4 OS=Homo sapiens OX=9606 GN=LRP4 PE=1 SV=4 - [LRP4_HUMAN]	LRP4	0
O75112	LIM domain-binding protein 3 OS=Homo sapiens OX=9606 GN=LDB3 PE=1 SV=2 - [LDB3_HUMAN]	LDB3	2.61285e+11	1.57808e+11	2.9661e+11	2.90721e+11	0	2.41212e+11	239598506959	2.2635e+11	314320586747	0	1.59844e+11	1.61939e+11	3.10555e+11	2.23911e+11	2.04695e+11	2.15176e+11	313749962036	7.51869e+10	132592118654	1.33463e+11	4.25906e+11	2.37988e+11	3247428452	1.40255e+11	201796974252	3.83063e+11	152454796853	1.74373e+11	2.2292e+11	1.86055e+11	1.09682e+11	1.23965e+11
O75131	Copine-3 OS=Homo sapiens OX=9606 GN=CPNE3 PE=1 SV=1 - [CPNE3_HUMAN]	CPNE3	242690471	1.96312e+09	881322980	1.63139e+09	0	2.57079e+09	5.75784e+08	2.39275e+08	1.05763e+09	0	5.93425e+08	1.51408e+09	939492786	2.82492e+09	1577114359	2174390187	1.74184e+09	308654492	1.70594e+09	2.38706e+09	2.8669e+09	1.65437e+09		1.038e+09	2.62757e+09	1.19985e+09	1468686383	1725327355	1.91721e+09	1921535908	825870268	725285549
O75155	Cullin-associated NEDD8-dissociated protein 2 OS=Homo sapiens OX=9606 GN=CAND2 PE=1 SV=3 - [CAND2_HUMAN]	CAND2	3.05799e+07	1.55651e+09	483568091	425228252	0	653776794	1.50306e+08	5.29562e+08	8.43697e+08	0	5.08594e+08	1.60743e+09	93324397	1.32244e+09	5.25681e+08	1.41495e+09	1252572836	2.01393e+07	1.85562e+09	7.5696e+08	4.11171e+08	1.25576e+08		5.36053e+08	1.62623e+09	814068377	5.94016e+08	1003913724	1173373048	7.32951e+08	1.12476e+08	6.91978e+08
O75170	Serine/threonine-protein phosphatase 6 regulatory subunit 2 OS=Homo sapiens OX=9606 GN=PPP6R2 PE=1 SV=2 - [PP6R2_HUMAN]	PPP6R2	8.0538e+06
O75190	DnaJ homolog subfamily B member 6 OS=Homo sapiens OX=9606 GN=DNAJB6 PE=1 SV=2 - [DNJB6_HUMAN]	DNAJB6	1.20774e+08		1.01752e+08		0	4.8945e+07	6.68776e+07	0	1.09231e+08	0		81875453	60176355		0	113769956				30791301	222041546		7.80812e+07		180464413	1.38443e+08			108961722			58054838
O75208	Ubiquinone biosynthesis protein COQ9, mitochondrial OS=Homo sapiens OX=9606 GN=COQ9 PE=1 SV=1 - [COQ9_HUMAN]	COQ9	10024915739	13201328248	2.50387e+10	2.50067e+10	0	1.49482e+10	12474455417	1.90849e+10	1.86841e+10	0	19468221944	1.40232e+10	28884861563	1.65829e+10	8.90443e+09	1.33025e+10	1.83095e+10	4417150138	1.65544e+10	13012977613	2.64297e+10	1.70456e+10	3653185821	2.26625e+10	1.2193e+10	11216695694	1.04552e+10	1.10449e+10	1.24136e+10	1.45396e+10	1536662735	9734155336
O75223	Gamma-glutamylcyclotransferase OS=Homo sapiens OX=9606 GN=GGCT PE=1 SV=1 - [GGCT_HUMAN]	GGCT	101312794	240371987		457328700	0	7.43638e+08		8.84096e+07	61426572	0	4.82873e+07	2.07686e+08	1.60388e+08	6.83348e+07	61023868	70904062	1.27755e+08	50141346	2.92287e+08	1.06873e+08	244426694	127376101			21761391	0	8.70369e+07	1.10011e+08	111308040	2.80646e+08	132426282	1.12758e+08
O75251	NADH dehydrogenase [ubiquinone] iron-sulfur protein 7, mitochondrial OS=Homo sapiens OX=9606 GN=NDUFS7 PE=1 SV=3 - [NDUS7_HUMAN]	NDUFS7	2892092101	3.40391e+09	9204372558	8.41512e+09	0	5464179026	6.42707e+09	5.92574e+09	7.20337e+09	0	5.24046e+09	4001896072	3393384892	3.55423e+09	5791204059	2.1436e+09	4.95005e+09	1872694511	3.16412e+09	2.74806e+09	11332525299	8.14419e+09		4.91649e+09	3340656419	3192536632	1994272428	2.8738e+09	4.73449e+09	3407481995	1498384028	1.70077e+09
O75306	NADH dehydrogenase [ubiquinone] iron-sulfur protein 2, mitochondrial OS=Homo sapiens OX=9606 GN=NDUFS2 PE=1 SV=2 - [NDUS2_HUMAN]	NDUFS2	4.43744e+09	3.73638e+10	3.23724e+10	3.15178e+10	0	2.77579e+10	2.37424e+10	18841860784	3.39368e+10	0	1.51324e+10	31175054663	3.45803e+10	2.24113e+10	1.64549e+10	15121655182	1.81315e+10	8.49365e+09	2.7383e+10	29123586144	5.15763e+10	32243518787	3078962832	2.73822e+10	2.21103e+10	2.66024e+10	11174873199	1.7466e+10	2.62519e+10	21692529848	9055645523	1.00089e+10
O75323	Protein NipSnap homolog 2 OS=Homo sapiens OX=9606 GN=NIPSNAP2 PE=1 SV=1 - [NIPS2_HUMAN]	NIPSNAP2	4.96956e+10	43209961052	6.66575e+10	7.81218e+10	0	7.46212e+10	6.35046e+10	5.39223e+10	8.10857e+10	0	4.08946e+10	3.89797e+10	71386610114	3.89232e+10	3.29563e+10	4.20046e+10	7.12319e+10	9.99068e+09	23965841779	36669898327	64508548796	5.31038e+10	257763140	3.99041e+10	3.02704e+10	40870949243	3.37137e+10	3.03144e+10	34211646527	38437343700	1.24313e+10	2.10491e+10
O75347	Tubulin-specific chaperone A OS=Homo sapiens OX=9606 GN=TBCA PE=1 SV=3 - [TBCA_HUMAN]	TBCA	3.71443e+09	1086327002	2.67583e+09	2.92303e+09	0	1255293578	1.30035e+09	2.95016e+09	2.48777e+09	0	2.07579e+09	1.13796e+09	3.1516e+09	1.83382e+09	1109762957	1.37572e+09	4.37564e+09	990465721	1.06471e+09	1199634546	3532499231	2.32023e+09	0	1.50247e+09	580898375	2.11218e+09	173001663	1170622468	1.29465e+09	1.36663e+09	2.02592e+07	714656002
O75348	V-type proton ATPase subunit G 1 OS=Homo sapiens OX=9606 GN=ATP6V1G1 PE=1 SV=3 - [VATG1_HUMAN]	ATP6V1G1	7.1096e+07	80025751	0	2.02719e+08	0	0	11407581		108497799		8.56061e+07		5.70823e+07	4.93609e+07	4.55685e+07	8.76566e+07	63913918	0		3.99593e+07		44611784	16639507			1.83531e+08	0		6.71454e+07		1.98695e+07	2.99254e+07
O75351	Vacuolar protein sorting-associated protein 4B OS=Homo sapiens OX=9606 GN=VPS4B PE=1 SV=2 - [VPS4B_HUMAN]	VPS4B	66112025						0	0		0		4.05903e+07	4.2771e+07			35824101	37443523	37662044				0	1.30179e+07					8.60688e+06	23562704		0
O75368	SH3 domain-binding glutamic acid-rich-like protein OS=Homo sapiens OX=9606 GN=SH3BGRL PE=1 SV=1 - [SH3L1_HUMAN]	SH3BGRL	6.37452e+09	1.69345e+08	6.05614e+08	583983270	0	151362445	6.52516e+08	0	383110853	0	4.79989e+08	432763555		1.32574e+08	203826418	4.27627e+08	8.07661e+08	382201685	9.20812e+07	5.04701e+08	361107968	978887385	167661107	159727650		517939558	150103353	322219064	1.00504e+09			4.76045e+07
O75369	Filamin-B OS=Homo sapiens OX=9606 GN=FLNB PE=1 SV=2 - [FLNB_HUMAN]	FLNB	50198709	4.5851e+07	8.22033e+06	256577904	0	5.64254e+07	2.67763e+08	1.34353e+08	2.57785e+08	0	1.07693e+08	1.83602e+08	0	56166568	4.67698e+07	2.07108e+08	119791109	172491273	31475051	6.81751e+08	71193046	5.15663e+08	30131427		208296548	2.17168e+07	101736360	363581935	0	69003256	336642368	0
O75380	NADH dehydrogenase [ubiquinone] iron-sulfur protein 6, mitochondrial OS=Homo sapiens OX=9606 GN=NDUFS6 PE=1 SV=1 - [NDUS6_HUMAN]	NDUFS6	1.73401e+10	2.14431e+10	27250600258	19758461545	0	14951402714	16553862918	1.05947e+10	1.56117e+10	0	1.26155e+10	13839554400	3.44337e+10	1.0148e+10	1.11691e+10	6947937607	1.75747e+10	5008046237	1.70274e+10	1.44719e+10	30658037843	25542440798	3.79926e+09	13666626871	1.33178e+10	2.22378e+10	9916065715	10469285800	1.46974e+10	1.47858e+10	9912251218	9.73898e+09
O75390	Citrate synthase, mitochondrial OS=Homo sapiens OX=9606 GN=CS PE=1 SV=2 - [CISY_HUMAN]	CS	1.42264e+11	168204500409	2.25506e+11	2.90166e+11	0	2.05233e+11	172334994649	2.06515e+11	1.80491e+11	0	1.78477e+11	1.84573e+11	2.28357e+11	1.42327e+11	1.31913e+11	1.29736e+11	1.87037e+11	44745452558	1.50874e+11	1.68247e+11	3.26711e+11	2.14214e+11	2.75021e+10	1.88852e+11	1.34507e+11	126083502270	1.20916e+11	1.28375e+11	2.0315e+11	1.55988e+11	7.3579e+10	8.97814e+10
O75396	Vesicle-trafficking protein SEC22b OS=Homo sapiens OX=9606 GN=SEC22B PE=1 SV=4 - [SC22B_HUMAN]	SEC22B	3.87021e+08	2.25533e+08	66998349	1457021944	0	9.11468e+07	5.61442e+08	8.87361e+08	8.44614e+08	0	5.01176e+08	1026299577	82127500	3.16916e+08	6.11282e+08	1.18964e+09	238334510	0	5.67976e+08	601700841	1332839275	4.22181e+08		1.75895e+08	1221146485	2.02422e+08	297950511	1.00768e+09	1.10232e+09	7.32553e+08	5.35911e+08	572755834
O75431	Metaxin-2 OS=Homo sapiens OX=9606 GN=MTX2 PE=1 SV=1 - [MTX2_HUMAN]	MTX2	2.77936e+09	4.54651e+09	6.8148e+09	428606829	0	3.8224e+09	5.76132e+09	2.23458e+09	4.21685e+08	0	1.91379e+09	5297089316	4.6502e+09	4.12407e+09	3.82121e+09	4.69218e+09	5.92627e+09	3433235152	3046737659	3018370196	8.7131e+09	5645881128	5.18012e+08	3600308144	5.53045e+09	5.35995e+09	2940262625	5.4505e+09	5.53759e+09	4212924966	1270519807	1.4161e+09
O75436	Vacuolar protein sorting-associated protein 26A OS=Homo sapiens OX=9606 GN=VPS26A PE=1 SV=2 - [VP26A_HUMAN]	VPS26A	0	732502730	104310612	3.62702e+08	0	1.40757e+08	0	81082235	6.45523e+08	0		799459822	1.36053e+08	439843155	196792914	420178245	71441384	56106748	6.10154e+08	6.30955e+08	5.82847e+08	111176809	128446557		102908137	166606222	3.77882e+08	298850804	6.36575e+08	550977222	391231981	89761329
O75438	NADH dehydrogenase [ubiquinone] 1 beta subcomplex subunit 1 OS=Homo sapiens OX=9606 GN=NDUFB1 PE=1 SV=1 - [NDUB1_HUMAN]	NDUFB1	417370175	282031184	3454721164	1331837624	0	1.84181e+09	4319155994	52871839	670407025	0	1953976930	3.74936e+09	3770945891	1594569248	1.57457e+09	1.02319e+09	2284778137	1068764213	3366487517	2828091321	7.28185e+09	3.49027e+09	2535581696	2767251805	2.82664e+09	3.80409e+09	1748036350	9.41959e+08	3509030932	2673141352	2378496475	1.90136e+09
O75439	Mitochondrial-processing peptidase subunit beta OS=Homo sapiens OX=9606 GN=PMPCB PE=1 SV=2 - [MPPB_HUMAN]	PMPCB	392813871	759572983	1265850402	8.20215e+08	0	1.37312e+09	1.55544e+09	1.02251e+09	6.57796e+08	0	9.88563e+08	1.36468e+09	1.13091e+09	847549425	906766424	4.53848e+08	7.64851e+08	309968762	3.46413e+08	6.08567e+08	8.52658e+08	4.47511e+08		4.54985e+08	882836094	8.36493e+08	308350886	8.74354e+08	1.18362e+09	1144298448	95594132	508958546
O75475	PC4 and SFRS1-interacting protein OS=Homo sapiens OX=9606 GN=PSIP1 PE=1 SV=1 - [PSIP1_HUMAN]	PSIP1	103703380																												0
O75489	NADH dehydrogenase [ubiquinone] iron-sulfur protein 3, mitochondrial OS=Homo sapiens OX=9606 GN=NDUFS3 PE=1 SV=1 - [NDUS3_HUMAN]	NDUFS3	3.87433e+10	4.02512e+10	6.62609e+10	5.36096e+10	0	4.86636e+10	5.29995e+10	43972871042	5.02831e+10	0	2.56644e+10	4.27365e+10	7.96051e+10	3.3713e+10	1.52744e+10	2.3529e+10	4.50955e+10	16072346528	3.382e+10	3.60586e+10	8.82195e+10	6.12546e+10	1.95917e+09	3.50236e+10	34161156725	6.32825e+10	2.25513e+10	2.58373e+10	4.12357e+10	35092919803	1.13007e+10	12602721132
O75521	Enoyl-CoA delta isomerase 2 OS=Homo sapiens OX=9606 GN=ECI2 PE=1 SV=4 - [ECI2_HUMAN]	ECI2	9542995533	1.84746e+10	1.99232e+10	2.85422e+10	0	17950678202	1.16552e+10	1.81266e+10	2.90124e+10	0	8216617753	2.43707e+10	3.89421e+10	1.85121e+10	11956987754	14224760635	1.68371e+10	4.65113e+09	1.89602e+10	2.37584e+10	2.63147e+10	27061244600	3.07039e+09	2.06033e+10	1.96344e+10	18315123967	9.46049e+09	1.61177e+10	1.76687e+10	2.29379e+10	6.16388e+09	1.06488e+10
O75531	Barrier-to-autointegration factor OS=Homo sapiens OX=9606 GN=BANF1 PE=1 SV=1 - [BAF_HUMAN]	BANF1	322324684	461068990	658658395	599510512	0	367030597	1642532296	9.11837e+07	683771041	0	275606533	665023175	6.40389e+08	945829391	223466764	666792812	9.33505e+08	0	0	466198844	579999880	7.36717e+08		0	7.28355e+08	4.65175e+08	6.42079e+08	639359702	1151474383	308974682	2.22892e+08	109326090
O75534	Cold shock domain-containing protein E1 OS=Homo sapiens OX=9606 GN=CSDE1 PE=1 SV=2 - [CSDE1_HUMAN]	CSDE1	145514280	2.77996e+08	412577917	242866963	0	2.83075e+08	0	4.25781e+08	4.97467e+08	0	99739996	1.15165e+08	3.70235e+08	116734867	5.46901e+07	202399469	26130492	0		6.36515e+08	112099808	3.77039e+08		47803390	2.35079e+08	1.24145e+08		43519694	66099048	1.84931e+08	3.00018e+07	6.90167e+07
O75608	Acyl-protein thioesterase 1 OS=Homo sapiens OX=9606 GN=LYPLA1 PE=1 SV=1 - [LYPA1_HUMAN]	LYPLA1	2461533720	2808859569	3751381472	6.42631e+09	0	3.71591e+09	2224670661	3.25007e+09	4.91389e+09	0	3.4299e+09	2.52677e+09	5.62946e+09	1.62723e+09	2104067705	2558986964	2284576899	1410659220	1501579300	3407480178	6722572296	5271002069		3861880204	2.17495e+09	1.94648e+09	2.70341e+09	2594478981	5.00706e+09	3.38143e+09	688000678	1.71248e+09
O75663	TIP41-like protein OS=Homo sapiens OX=9606 GN=TIPRL PE=1 SV=2 - [TIPRL_HUMAN]	TIPRL	0	456005635	7.41713e+07	4.83393e+08	0	125938614	1.89976e+08	8.15992e+07	4.55434e+07	0		255541021	46359019	174913138	177424556	128821698	2.45583e+08	9.69697e+07	76847696	34019682	9.23557e+07	63432085	113055172	2.32475e+07	320514942	1.46074e+07	1.5567e+08	1.59478e+08	249626730	1.84512e+08		1.42934e+08
O75665	Oral-facial-digital syndrome 1 protein OS=Homo sapiens OX=9606 GN=OFD1 PE=1 SV=1 - [OFD1_HUMAN]	OFD1	2.57057e+07
O75746	Calcium-binding mitochondrial carrier protein Aralar1 OS=Homo sapiens OX=9606 GN=SLC25A12 PE=1 SV=2 - [CMC1_HUMAN]	SLC25A12	1.27005e+10	4.09608e+10	2.25594e+10	1.32882e+10	0	2.28494e+10	2.08338e+10	9.34257e+09	7.41577e+09	0	15713624904	3.97958e+10	2.58062e+10	3.02566e+10	2.71089e+10	2.76929e+10	23840672695	9.67462e+09	2.36015e+10	2.62607e+10	5.07394e+10	3.21364e+10	2193887924	2.22741e+10	43327129856	17213348769	1.76668e+10	3.33019e+10	3.34372e+10	3.20663e+10	19657061440	1.77531e+10
O75781	Paralemmin-1 OS=Homo sapiens OX=9606 GN=PALM PE=1 SV=2 - [PALM_HUMAN]	PALM	4.02056e+08			5.44043e+07	0		0		3.44072e+07	0												2.29662e+07
O75821	Eukaryotic translation initiation factor 3 subunit G OS=Homo sapiens OX=9606 GN=EIF3G PE=1 SV=2 - [EIF3G_HUMAN]	EIF3G	31479269	0			0	1.2748e+08	0		0	0	188109458	7.62043e+07		8.09595e+07	152871684	318037705	256511938	0	38641371	356189696	195570012	14030079		138915612	34096568	21025106	4.42103e+07	2.57384e+08	8.4404e+07	94356932
O75822	Eukaryotic translation initiation factor 3 subunit J OS=Homo sapiens OX=9606 GN=EIF3J PE=1 SV=2 - [EIF3J_HUMAN]	EIF3J	326786451	2.6671e+08	7.43639e+07	3.17471e+07	0	87661827	141248024		2.3687e+08	0	114098950	127257581	8.69508e+07	117795325	151724347	136935796	1.6829e+08	7.79902e+07	8.7199e+07	3.33205e+08	210433866	1.57201e+08		6.52667e+07	143525176	6.38286e+07	1.04761e+08	115132936	142246876	1.49362e+08		73943851
O75828	Carbonyl reductase [NADPH] 3 OS=Homo sapiens OX=9606 GN=CBR3 PE=1 SV=3 - [CBR3_HUMAN]	CBR3	2.54223e+08				0				0			0			513094215	1.63237e+08		88449308	2.8434e+07			31231076				4.16783e+07			75756228
O75832	26S proteasome non-ATPase regulatory subunit 10 OS=Homo sapiens OX=9606 GN=PSMD10 PE=1 SV=1 - [PSD10_HUMAN]	PSMD10	145311482	3.08629e+07	166572317	6.95012e+07	0	25341255	156994955		1.72174e+08	0	71025037	1.47475e+07	1.54719e+08	8.10539e+07	12037246	37030011	169024668		123295250	64116806	3.51679e+08	2.01033e+07				1.07352e+08	26853616		7.30578e+07
O75874	Isocitrate dehydrogenase [NADP] cytoplasmic OS=Homo sapiens OX=9606 GN=IDH1 PE=1 SV=2 - [IDHC_HUMAN]	IDH1	8.93145e+09	4.10499e+09	4.31677e+09	5.1429e+09	0	2.7096e+09	3.03063e+09	2.96205e+09	5.65271e+09	0	2570447511	2.89157e+09	6.17641e+09	3092763787	1503132712	1547268224	3.11038e+09	2491121916	3.08626e+09	4.73287e+09	4331147876	3.518e+09	5.76162e+08	3.09415e+09	1842295127	1702538620	1.15329e+09	1849069233	2.42142e+09	3695034147	436129517	1.3905e+09
O75880	Protein SCO1 homolog, mitochondrial OS=Homo sapiens OX=9606 GN=SCO1 PE=1 SV=1 - [SCO1_HUMAN]	SCO1	880264514	1.10378e+09	96047814	7.16667e+08	0	1151726013	1434542866	2.08233e+08	6.23966e+08	0	1521691251	1.09476e+09	502432894	622731346	766708754	4.7247e+08	982515042	407786546	702363738	9.32888e+08	1145237670	1.12791e+08		629663479		8.57069e+08	4.17036e+08	5.83492e+08	115255004	173106811	799064468	50886344
O75882	Attractin OS=Homo sapiens OX=9606 GN=ATRN PE=1 SV=2 - [ATRN_HUMAN]	ATRN	0						2.64754e+07								0		0									0		0
O75884	Serine hydrolase RBBP9 OS=Homo sapiens OX=9606 GN=RBBP9 PE=1 SV=2 - [RBBP9_HUMAN]	RBBP9	59695666	64282115	61785380	1.32929e+08					0			39195796				0								0			38022924	0	0
O75891	Cytosolic 10-formyltetrahydrofolate dehydrogenase OS=Homo sapiens OX=9606 GN=ALDH1L1 PE=1 SV=2 - [AL1L1_HUMAN]	ALDH1L1	6.87233e+08	1.97363e+08	76046802	5.28449e+08	0	1156489445	0	81772596	1.43458e+09	0	3.29883e+07	143981030		4.11066e+08	1.60872e+08	86709484	675134677	353805186		70824077	1.55979e+09	104365076		64213768	3.33942e+08	318150965	189161044	0	1.7623e+08	4.54158e+08		4.11436e+08
O75915	PRA1 family protein 3 OS=Homo sapiens OX=9606 GN=ARL6IP5 PE=1 SV=1 - [PRAF3_HUMAN]	ARL6IP5	1553799524	2221056625	4471739816	8229210220	0	4.88281e+09	2183610832	3666748648	6701895904	0	4851009346	5447054814	4894698469	7773496246	1697300108	5994799938	5116938056	1694964974	2.55476e+09	3213819226	2801775070	2449009696		2450788866	7.03443e+09	2361146377	4628733710	3.19297e+09	8.13672e+09	3364892730	3.47442e+09	3.21709e+09
O75923	Dysferlin OS=Homo sapiens OX=9606 GN=DYSF PE=1 SV=1 - [DYSF_HUMAN]	DYSF	1.84984e+08	2.85711e+09	1.06569e+09	1.23061e+09	0	1.41316e+09	1845711530	132392966	5.92825e+08	0	1.64965e+09	4.52087e+09	4.15213e+09	2.72288e+09	5.20558e+09	5.54518e+09	1.15204e+09	1.12665e+09	3753591051	7.02089e+09	10966840682	1.31288e+09	499645584	2062257845	1.06766e+10	1.21632e+09	3.00765e+09	3.34237e+09	7.61532e+09	4.04427e+09	705951821	1.27719e+09
O75947	ATP synthase subunit d, mitochondrial OS=Homo sapiens OX=9606 GN=ATP5PD PE=1 SV=3 - [ATP5H_HUMAN]	ATP5PD	1.34574e+11	1.076e+11	1.33138e+11	1.42649e+11	0	1.32495e+11	1.06541e+11	1.07857e+11	1.34735e+11	0	1.03212e+11	7.67532e+10	1.94176e+11	82076356751	74322998072	76561849933	119643297351	32909617500	9.53609e+10	87371089003	2.01393e+11	1.53363e+11	2.02162e+10	1.17648e+11	7.68919e+10	1.32381e+11	38315191391	8.15242e+10	9.38047e+10	8.46391e+10	61607305173	5.36782e+10
O75964	ATP synthase subunit g, mitochondrial OS=Homo sapiens OX=9606 GN=ATP5MG PE=1 SV=3 - [ATP5L_HUMAN]	ATP5MG	4.13699e+10	58060305421	8.13569e+10	8.57376e+10	0	7.3185e+10	6.40887e+10	7.3591e+10	7.78883e+10	0	4.40985e+10	5.24517e+10	1.02482e+11	44764063221	1.67851e+10	30621154798	7.77556e+10	1.50265e+10	47069104171	49550066267	1.117e+11	8.56982e+10	4521124286	47294509935	30952852346	5.85568e+10	1.68656e+10	3.34781e+10	57610709170	5.52028e+10	5026226168	2.22395e+10
O76003	Glutaredoxin-3 OS=Homo sapiens OX=9606 GN=GLRX3 PE=1 SV=2 - [GLRX3_HUMAN]	GLRX3	28194169	25789205	6.49739e+07		0	93184992	61459555	3.73952e+07	271226751	0	0	2.30484e+07	4.30562e+07	95810693				62964354	1.91052e+08	402933844		1.11549e+08		3.20427e+07	204891854	94506080	100198518	1.34159e+08		8.31518e+07	1.19421e+07	33189971
O76024	Wolframin OS=Homo sapiens OX=9606 GN=WFS1 PE=1 SV=2 - [WFS1_HUMAN]	WFS1	118411020	1.2149e+08	4.11669e+08	2.19104e+08	0	2.43751e+08	124840202	1.75048e+08	870910674	0	90853568	79851237		29687192				51072584	6.97497e+07	38954612	238381279	147178914	1.19866e+08	79461267	1.16997e+08	7.40376e+06	3.43621e+07	933150159	1.85769e+08	148031003	0
O76041	Nebulette OS=Homo sapiens OX=9606 GN=NEBL PE=1 SV=1 - [NEBL_HUMAN]	NEBL	13469761567	1.79048e+10	1.32617e+10	5331039149	0	3.67439e+09	5.89198e+09	3.32834e+09	1.60473e+10	0	5.40246e+09	8.82098e+09	2.40373e+10	1.62373e+10	1.77089e+10	1.90689e+10	3.55054e+10	2.61011e+09	5.8294e+09	7.85455e+09	9641026074	2.69943e+09		3.32466e+08	6696337972	2.64154e+10	8.76034e+09	5.68527e+09	9.3487e+09	18393741821	4.25088e+09	1.2069e+10
O76070	Gamma-synuclein OS=Homo sapiens OX=9606 GN=SNCG PE=1 SV=2 - [SYUG_HUMAN]	SNCG	1.12226e+09		24740858	2.21708e+08			1.866e+07		157526880		8.24063e+07		221700948		0		180361668	77607714	20335408	22045411	37686953			1.07912e+08	125171248		103830676		144502060	58660540	0	43643196
O76094	Signal recognition particle subunit SRP72 OS=Homo sapiens OX=9606 GN=SRP72 PE=1 SV=3 - [SRP72_HUMAN]	SRP72	0		4.75621e+07									3.3001e+07		0	0	46583395		1.70144e+07		0	0							74636226	30657213	9.09159e+06		1.13514e+07
O94760	N(G),N(G)-dimethylarginine dimethylaminohydrolase 1 OS=Homo sapiens OX=9606 GN=DDAH1 PE=1 SV=3 - [DDAH1_HUMAN]	DDAH1	1.91926e+07	9.08212e+07	0	3.9036e+08	0	1.54486e+08	522209414	217543670		0			1.35988e+08	5.18063e+08		384793411	3.86028e+08	355241772	0		2.15425e+08		83299996		104100812	317067924	61959042	64236972	3.06168e+08	237759976	54990451	2.08241e+08
O94788	Retinal dehydrogenase 2 OS=Homo sapiens OX=9606 GN=ALDH1A2 PE=1 SV=3 - [AL1A2_HUMAN]	ALDH1A2	6.62251e+07			0												0		36165623	216479752	5.11581e+07					137999261		0		211600327	3.16485e+07
O94811	Tubulin polymerization-promoting protein OS=Homo sapiens OX=9606 GN=TPPP PE=1 SV=1 - [TPPP_HUMAN]	TPPP	24211350		368469944	1.27466e+08	0	1.49255e+08	0		5.66041e+08	0	395373200	198411109	628359106	219207213		152757929	229091296	6.41992e+07	377264932		296817724	147874070		441211840	250142962	1.75744e+08	1.45299e+08		159341898	150163845	2.65726e+08	1.32402e+07
O94822	E3 ubiquitin-protein ligase listerin OS=Homo sapiens OX=9606 GN=LTN1 PE=1 SV=6 - [LTN1_HUMAN]	LTN1	0
O94826	Mitochondrial import receptor subunit TOM70 OS=Homo sapiens OX=9606 GN=TOMM70 PE=1 SV=1 - [TOM70_HUMAN]	TOMM70	7.98201e+08	1.74587e+09	1083242294	9.44208e+08	0	1257435571	968389133	7.92888e+08	8.07423e+08	0	1463175333	1320045238	8.86864e+08	1.89484e+09	9.067e+08	1.71056e+09	1.04487e+09	4.1171e+08	992741157	2.9899e+09	2.27387e+09	1308267139	2.17749e+07	1.68835e+09	2087321448	5.37589e+08	1.39909e+09	1.87038e+09	1.90312e+09	1.67462e+09	510705835	7.51693e+08
O94874	E3 UFM1-protein ligase 1 OS=Homo sapiens OX=9606 GN=UFL1 PE=1 SV=2 - [UFL1_HUMAN]	UFL1	0		15439043	6.78058e+07	0	1.73398e+07	5.33126e+07		9.22311e+07	0	0	6.91863e+07	1.95551e+07			66456753	28203770			98980302	1.30741e+08				100477620	5.72278e+07	27410665	48387740	1.85825e+07	115920910	0	0
O94875	Sorbin and SH3 domain-containing protein 2 OS=Homo sapiens OX=9606 GN=SORBS2 PE=1 SV=3 - [SRBS2_HUMAN]	SORBS2	5359438055	1.83243e+10	2.48268e+10	7.54072e+09	0	8.25754e+09	1.53673e+10	7.32404e+09	1.31556e+10	0	9.43858e+09	2.24678e+10	3.1003e+10	2.34599e+10	2.57545e+10	2.36962e+10	3.33034e+10	6382693583	1.00263e+10	1.14481e+10	30834472010	7.67734e+09	3.0738e+09	7.47007e+09	2.38763e+10	2.07014e+10	1.4044e+10	1.70415e+10	14671356803	25653259684	6.91859e+09	1.28583e+10
O94903	Pyridoxal phosphate homeostasis protein OS=Homo sapiens OX=9606 GN=PLPBP PE=1 SV=1 - [PLPHP_HUMAN]	PLPBP	4.92967e+08	166184635	1103924099	869667916	0	1.23504e+09	1.0953e+09	7.71716e+08	7.75749e+08	0	2.70224e+08	598377653	643295543	5.25347e+08	280994564		2.84403e+09	235276861	287918759	282191646	7.75252e+08	7.0327e+08	0	335400520	355129958	582054566	301051275	165168340	5.38117e+08	339131476		8.33576e+07
O94905	Erlin-2 OS=Homo sapiens OX=9606 GN=ERLIN2 PE=1 SV=1 - [ERLN2_HUMAN]	ERLIN2	4.71715e+07	52573454	3.34634e+07				31238522					6.08198e+07			0		38174946	1.46246e+07			1.60438e+07	7.0061e+07	53641096	0	9.31096e+07	0	36178313	3.95832e+07	140678405		61627862
O94919	Endonuclease domain-containing 1 protein OS=Homo sapiens OX=9606 GN=ENDOD1 PE=1 SV=2 - [ENDD1_HUMAN]	ENDOD1	98416426						0								133182280	2.1094e+07		46689530				0	0						73456070
O94925	Glutaminase kidney isoform, mitochondrial OS=Homo sapiens OX=9606 GN=GLS PE=1 SV=1 - [GLSK_HUMAN]	GLS	189260436	3.02112e+08	206050877	0	0	7.52934e+07	255087377	227856313	34350671	0	0	522164368	6.37687e+07	6.89554e+07		61091079	8.94544e+07		1.22991e+08	474437349	177123085	1.12567e+08		7.07433e+07	8.65207e+07	2.20326e+07		97846944	3.74392e+08	19733785	9.81999e+06	0
O94973	AP-2 complex subunit alpha-2 OS=Homo sapiens OX=9606 GN=AP2A2 PE=1 SV=2 - [AP2A2_HUMAN]	AP2A2	290306125	7.26059e+08	0	309533134	0	21538146	168056006		7.21049e+08	0		174836658	47214800	0	3.13644e+08	46922488	89697802	128964248	56013996	306461395	35005345	120581208		202308587	46201093		5.18683e+08	84193044	1.54727e+08	98140682	1.89017e+07
O95139	NADH dehydrogenase [ubiquinone] 1 beta subcomplex subunit 6 OS=Homo sapiens OX=9606 GN=NDUFB6 PE=1 SV=3 - [NDUB6_HUMAN]	NDUFB6	680796740	5.94179e+09	2.96259e+09	311010219	0	1457700253	2.4074e+09	1.17001e+08	2.79957e+08	0	1.45653e+09	4180405047	3.47963e+09	2.16022e+09	4.30752e+09	2.42717e+09	2208233192	1.21428e+09	3730901716	3261115283	5.04614e+09	3.13228e+09	3183698304	2719353702	2717213559	1522232590	9.56274e+08	2.78163e+09	5.82415e+09	3.67342e+09	167404664	4.44193e+08
O95140	Mitofusin-2 OS=Homo sapiens OX=9606 GN=MFN2 PE=1 SV=3 - [MFN2_HUMAN]	MFN2	4.33316e+08	2.34582e+09	1.1297e+09	3.04319e+09	0	1.43593e+09	2.97176e+08	1514544786	9.2864e+08	0	1.13295e+09	1.66314e+09	1023912399	2.04412e+09	1.02992e+09	1.83557e+09	896460936	323282875	2.18503e+09	1.5378e+09	1671889276	302298223	3.67837e+08	7.44057e+08	1431305902	423285672	1.15716e+09	1414092393	1.60754e+09	1.37381e+09	0	815497151
O95166	Gamma-aminobutyric acid receptor-associated protein OS=Homo sapiens OX=9606 GN=GABARAP PE=1 SV=1 - [GBRAP_HUMAN]	GABARAP	24525176			13367267		23229593	0	33523577	1.93697e+07											2.90271e+07		0			0
O95167	NADH dehydrogenase [ubiquinone] 1 alpha subcomplex subunit 3 OS=Homo sapiens OX=9606 GN=NDUFA3 PE=1 SV=1 - [NDUA3_HUMAN]	NDUFA3	686532092	4.99106e+09	2257221571	1101028216	0	1278897120	5200731738	1271970106	467392654	0	1.22361e+09	2140507480	6322431685	1.80946e+09	1.36856e+09	640024028	4.83878e+09		2089665161	4588202049	7.98639e+09	1971778658	5797717051	886217780	2.16631e+09	1.11688e+09	1067519384	6.86497e+08	6.68374e+09	4275715195	1427267064	2128766998
O95168	NADH dehydrogenase [ubiquinone] 1 beta subcomplex subunit 4 OS=Homo sapiens OX=9606 GN=NDUFB4 PE=1 SV=3 - [NDUB4_HUMAN]	NDUFB4	4.85007e+09	1.47403e+10	14428480862	4.91764e+09	0	6649786062	9831936662	4244646708	2.50026e+09	0	6972235863	13040759620	15155116960	8753494499	8738441790	4.51964e+09	1.11025e+10	6624169870	9.23268e+09	8.95393e+09	1.6069e+10	1.15165e+10	5903539044	10136383216	9.10229e+09	11194070796	4998094552	7.04145e+09	12267701499	1.01095e+10	6099738516	7.33875e+09
O95169	NADH dehydrogenase [ubiquinone] 1 beta subcomplex subunit 8, mitochondrial OS=Homo sapiens OX=9606 GN=NDUFB8 PE=1 SV=1 - [NDUB8_HUMAN]	NDUFB8	855214901	8.42206e+09	8.13414e+09	2670076061	0	4937603226	7.35156e+09	9.84638e+08	1200433714	0	1133074508	8.95589e+09	8963718242	212561952	4.49792e+09	1971331232	5806061586	2636774047	5.79769e+09	1055505042	1.07971e+10	7270895023	1.48424e+07	3.93111e+09	5.93871e+09	5821387718	1370315601	507595426	6108460132	4663776786	4060322060	2440006395
O95182	NADH dehydrogenase [ubiquinone] 1 alpha subcomplex subunit 7 OS=Homo sapiens OX=9606 GN=NDUFA7 PE=1 SV=3 - [NDUA7_HUMAN]	NDUFA7	3.82787e+09	9422628205	1.51901e+10	9.67933e+09	0	6.86108e+09	1.14636e+10	5.91215e+09	6.45428e+09	0	3.41313e+09	1.03871e+10	15104436665	7.1325e+09	6.3195e+09	5.24385e+09	1.11933e+10	3.97501e+09	7.14192e+09	7.15544e+09	21894040459	1.6343e+10	1966962930	6372595397	8.51702e+09	1.18657e+10	5.82309e+09	7.0381e+09	1.12436e+10	8315799314	1711758488	6005024350
O95197	Reticulon-3 OS=Homo sapiens OX=9606 GN=RTN3 PE=1 SV=2 - [RTN3_HUMAN]	RTN3	274661412	564055555	109000068		0	207845742	223771998	2.66395e+08	3.79012e+08	0	532246944	1.02371e+09	222499948	1.21749e+09		675345839	254010186	3.57114e+08	6.01159e+08	6.40198e+08	6.12509e+08	0		263164135	1.02906e+09	188697125	6.33921e+08	740043859	1.22066e+09	826701827		500783880
O95202	Mitochondrial proton/calcium exchanger protein OS=Homo sapiens OX=9606 GN=LETM1 PE=1 SV=1 - [LETM1_HUMAN]	LETM1	1240978655	7.56762e+09	3757287148	7.35427e+09	0	6.49109e+09	3905975548	5.58601e+09	8.8727e+09	0	3.0824e+09	7495979665	4.19648e+09	3733951230	3.65933e+09	5326920254	1.6964e+09	1.87463e+09	7145644368	5.1739e+09	4.88041e+09	3.52355e+09	7.92544e+08	2.01209e+09	5588190010	2.83031e+09	3.34799e+09	6.04384e+09	5619310706	8.1058e+09	1059575495	3481326093
O95208	Epsin-2 OS=Homo sapiens OX=9606 GN=EPN2 PE=1 SV=3 - [EPN2_HUMAN]	EPN2	362843348																									0
O95210	Starch-binding domain-containing protein 1 OS=Homo sapiens OX=9606 GN=STBD1 PE=1 SV=1 - [STBD1_HUMAN]	STBD1	3.77271e+08	862892868	4.5521e+08	1.7859e+09	0	9.11257e+08	2.22843e+09	1.1817e+09	1300158547	0	1262968746	1762756684	931383621	1897198230	1.76267e+09	2.38757e+09	1913420894	8.65977e+08	7.6912e+08	7.39714e+08	1.34166e+09	1285565635		7.27877e+08	1528172847	1.42741e+09	662322592	1754839544	1897087999	185867976	1.08834e+09	406428773
O95278	Laforin OS=Homo sapiens OX=9606 GN=EPM2A PE=1 SV=2 - [EPM2A_HUMAN]	EPM2A	30626355	2.16044e+08	1.39361e+08	1.27145e+08	0	1.42221e+09	276981012	331978006	95843684	0	797701929		24482680			619570148	484866370		1.0661e+08		2153532845	1.56136e+08		52246785	387537996	24129791	38397434		528013926	250950432
O95292	Vesicle-associated membrane protein-associated protein B/C OS=Homo sapiens OX=9606 GN=VAPB PE=1 SV=3 - [VAPB_HUMAN]	VAPB	1.06529e+08	1.17112e+09	1.01572e+08	328970694	0	6.77194e+08	6.40932e+08	115557225	34230705	0	6.3728e+08	8.27053e+08	6.67171e+07	826743012	173560774	8.68013e+08	615153771	469559310	559552531	615834032	1.92334e+09	5.02651e+08		678374244	1.19601e+09	359684857	634314783	663624342	713800636	1043063295	7.50312e+08	828087808
O95298	NADH dehydrogenase [ubiquinone] 1 subunit C2 OS=Homo sapiens OX=9606 GN=NDUFC2 PE=1 SV=1 - [NDUC2_HUMAN]	NDUFC2	1.39353e+09	7660306485	2440161123	1070992323	0	2.18294e+09	2136756320	2.6709e+09	1.1646e+09	0	2.72168e+09	8.25605e+09	4454133848	4967892147	5.91158e+09	3941518295	1153767066	1.96015e+09	7354971807	5826261526	5167502606	3914473409		4081543326	5.87767e+09	2.06117e+09	3.05333e+09	3.79308e+09	6803170231	6.39396e+09	1.42854e+09	4803458969
O95299	NADH dehydrogenase [ubiquinone] 1 alpha subcomplex subunit 10, mitochondrial OS=Homo sapiens OX=9606 GN=NDUFA10 PE=1 SV=1 - [NDUAA_HUMAN]	NDUFA10	1.66782e+10	3.78409e+10	4.90858e+10	2.61283e+10	0	3.05987e+10	3.85393e+10	2.57177e+10	2.13234e+10	0	2.08758e+10	37053478858	5.69495e+10	2.5989e+10	2.50153e+10	2.15076e+10	31589987432	1.03001e+10	28485970171	2.83782e+10	7.30059e+10	3.06531e+10	929688030	2.6991e+10	2.78707e+10	3.54642e+10	1.8919e+10	2.01706e+10	3.34624e+10	2.72289e+10	2.03049e+10	1.2612e+10
O95336	6-phosphogluconolactonase OS=Homo sapiens OX=9606 GN=PGLS PE=1 SV=2 - [6PGL_HUMAN]	PGLS	1648602394	976572787	460201629	1121586187	0	5.83854e+08	1130307068	325120376	659311978	0	5.42071e+08	1.30059e+09	4.90591e+08	1.33204e+09	8.49593e+08	1.2459e+09	1.35418e+09	1.17045e+09	552265204	1.28617e+09	901963314	1.08108e+09		3.1985e+08	1148844893	949070887	825866804	1032234948	1.23913e+09	743192050		3.52841e+08
O95352	Ubiquitin-like modifier-activating enzyme ATG7 OS=Homo sapiens OX=9606 GN=ATG7 PE=1 SV=1 - [ATG7_HUMAN]	ATG7	0						0																		14921867			11661998	0			21637373
O95359	Transforming acidic coiled-coil-containing protein 2 OS=Homo sapiens OX=9606 GN=TACC2 PE=1 SV=3 - [TACC2_HUMAN]	TACC2	0	2.55347e+08	2.1063e+07	1.26773e+08	0	0	25682169	31873364	14131936	0	0	0	396235093	9.00967e+07		111916996	3.13501e+07		5.13314e+07	2.13366e+08	6.45139e+07	116953900		9.6048e+07	79607755	3.21449e+07		3.80736e+07	81364228	1.89199e+08	157141948
O95372	Acyl-protein thioesterase 2 OS=Homo sapiens OX=9606 GN=LYPLA2 PE=1 SV=1 - [LYPA2_HUMAN]	LYPLA2	8.54723e+07	33390586	2.68824e+08	1.85576e+08	0	200187643	2.1898e+08	0	2.92043e+08	0	273937299	1.14811e+08	2.13805e+08	122619796		217525987		141627025	1.12338e+08	66373117	191725667	233276431		1.47389e+08	166530073		8.68065e+07	31995169	264668966	0	178297564
O95373	Importin-7 OS=Homo sapiens OX=9606 GN=IPO7 PE=1 SV=1 - [IPO7_HUMAN]	IPO7	17913050	6.91416e+08	1214896812	0	0	1.41513e+08	66472510	6.81197e+07	3.30305e+08	0	2.73563e+08	6.72514e+08	53880151	3.60963e+08	3.3711e+08	6.35778e+08	0	2.91993e+08	2.45277e+08	1.34787e+09	949935618	9.96912e+07		1.52674e+08	744825011	41086238	2.08171e+08	595525908	7.47435e+08	4.82712e+08	64221021	1.55582e+08
O95425	Supervillin OS=Homo sapiens OX=9606 GN=SVIL PE=1 SV=2 - [SVIL_HUMAN]	SVIL	6.74868e+08	3.30546e+08	1.71954e+08	2.32023e+08	0	617680233	4.11513e+08	1.12924e+08	48612092	0	248985664	1.2233e+09	1.29428e+08	9.9021e+08	1.60109e+09	2.44456e+09	1.63968e+09	262516891	1.23619e+08	3.1288e+08	1.01839e+09	33741308	4.93691e+07	0	1.10691e+09	8.72248e+08	8.49663e+08	8.20536e+08	1289566291	1.72601e+09	227828367	4.03679e+08
O95433	Activator of 90 kDa heat shock protein ATPase homolog 1 OS=Homo sapiens OX=9606 GN=AHSA1 PE=1 SV=1 - [AHSA1_HUMAN]	AHSA1	25111490	1.78751e+08	315535472	831001768	0	2.59661e+08	5.31065e+08	2.2436e+08	1.32403e+09	0		3.63917e+08	2.52906e+08	52219340	16975539	1.36635e+08	106440790	8.37404e+07	1.78208e+08	2.84562e+08	290885221	220124768		8.83924e+07	77421679	30858180		148398268	300306674	1.41012e+08	0	6.54065e+07
O95479	GDH/6PGL endoplasmic bifunctional protein OS=Homo sapiens OX=9606 GN=H6PD PE=1 SV=2 - [G6PE_HUMAN]	H6PD	165122033	2.29494e+07		1.46158e+08	0		388918993	9.91449e+07	66353436	0	157439637	7.29019e+08		2.73059e+07	42058506	191451742	49878752	35617732			276706496	6.14906e+07		10824821	1.08204e+08	3.93193e+07	47349000	9.76653e+07	2.0511e+07	0		1.85654e+07
O95487	Protein transport protein Sec24B OS=Homo sapiens OX=9606 GN=SEC24B PE=1 SV=2 - [SC24B_HUMAN]	SEC24B	0		0				0	0	4.38552e+07			0								17862550	46870036
O95563	Mitochondrial pyruvate carrier 2 OS=Homo sapiens OX=9606 GN=MPC2 PE=1 SV=1 - [MPC2_HUMAN]	MPC2	2318555052	7872309751	3.76755e+09	7.35884e+09	0	7390946056	4580303397	5.4799e+09	3476942574	0	5.74223e+09	5.16041e+09	6319487332	7.34371e+09	7.11447e+09	7776278714	6.32085e+09	3081653619	6.40259e+09	6.96925e+09	10304124806	6.45892e+09	1542174104	6177677518	7.73793e+09	3532886188	5056524751	8414623718	10625999256	8.43355e+09	2.14353e+09	3.90356e+09
O95571	Persulfide dioxygenase ETHE1, mitochondrial OS=Homo sapiens OX=9606 GN=ETHE1 PE=1 SV=2 - [ETHE1_HUMAN]	ETHE1	167964203	3.31607e+08	2.1329e+08	2.01633e+08	0	0	159296963		1.22634e+09	0	255556794	165423542	398121771	585436027	186603644	4.6326e+08	160408985	34498255	1.15021e+09	6.91681e+08	310746088	4.14013e+08		89621924	547813054	0	238463388	405290798	248473614	375715964		3.86791e+08
O95573	Long-chain-fatty-acid--CoA ligase 3 OS=Homo sapiens OX=9606 GN=ACSL3 PE=1 SV=3 - [ACSL3_HUMAN]	ACSL3	0	384590823	0	5.44007e+08	0	318525713	23474882	4.66133e+07	6.45145e+08	0	4.65342e+07	5.01553e+08	125919054	104270337	162182612	7.29478e+07		7.59235e+07	213997816	7.47593e+08	65151074	68849560		0	7.50099e+07				0	61489639	0	1.18551e+08
O95630	STAM-binding protein OS=Homo sapiens OX=9606 GN=STAMBP PE=1 SV=1 - [STABP_HUMAN]	STAMBP	24023141				0		0				0			76507916		4.66937e+07						2.01946e+07
O95671	Probable bifunctional dTTP/UTP pyrophosphatase/methyltransferase protein OS=Homo sapiens OX=9606 GN=ASMTL PE=1 SV=3 - [ASML_HUMAN]	ASMTL	120937458			6.61863e+07	0	18499232		0	1.0518e+08	0	40707519	211743279		6.08131e+07	49250358		41976816		113078892	115161716		531923569	35033421		1.49454e+08		0	183104594	394574869	276128346	34453714	1.30674e+08
O95674	Phosphatidate cytidylyltransferase 2 OS=Homo sapiens OX=9606 GN=CDS2 PE=1 SV=1 - [CDS2_HUMAN]	CDS2	184759145	421249594	5.98063e+08	1295386820		456461648	0	497230940	9.38336e+08	0	661657676	1.27796e+09	24437078	1473460238	1216561904	245351220	467145229	7.7147e+08	1313611339	173990560	1.99494e+09	507001918	365159944	8.79645e+08	2411642491	174388005	9.30546e+08	1107805023	2.80299e+09	1067410328		5.25363e+08
O95721	Synaptosomal-associated protein 29 OS=Homo sapiens OX=9606 GN=SNAP29 PE=1 SV=1 - [SNP29_HUMAN]	SNAP29	36882465			0					33707261	0				3.94072e+07		3.16366e+07				108598456						0
O95747	Serine/threonine-protein kinase OSR1 OS=Homo sapiens OX=9606 GN=OXSR1 PE=1 SV=1 - [OXSR1_HUMAN]	OXSR1	82903498	149680697	6.90882e+07	7.89737e+07	0	68791050	60408602	1.3352e+08	191142077	0	186532515	254316244		317520052		5.26506e+08	50218980	102952998	3.53132e+08	2.84417e+08	89766643			2.76948e+08	112466081	2.33001e+08		165628493	280113875	1.7475e+08	2.30082e+07	40821837
O95749	Geranylgeranyl pyrophosphate synthase OS=Homo sapiens OX=9606 GN=GGPS1 PE=1 SV=1 - [GGPPS_HUMAN]	GGPS1	31658924
O95793	Double-stranded RNA-binding protein Staufen homolog 1 OS=Homo sapiens OX=9606 GN=STAU1 PE=1 SV=2 - [STAU1_HUMAN]	STAU1	9.02178e+06				0
O95810	Caveolae-associated protein 2 OS=Homo sapiens OX=9606 GN=CAVIN2 PE=1 SV=3 - [CAVN2_HUMAN]	CAVIN2	2.48462e+10	7.31215e+09	1.3853e+10	1.04258e+10	0	5.36183e+09	1.20286e+10	1.0425e+10	1.11545e+10	0	1.08823e+10	6.9178e+09	1.43321e+10	6.41881e+09	5606146549	1.22397e+10	1.40136e+10	2.66965e+09	7.71504e+09	9.58221e+09	1.42725e+10	1.11288e+10	189319197	6.92847e+09	1.09696e+10	1.30615e+10	4.54581e+09	8779679553	1.08293e+10	6.93284e+09	4.48438e+09	3.0703e+09
O95817	BAG family molecular chaperone regulator 3 OS=Homo sapiens OX=9606 GN=BAG3 PE=1 SV=3 - [BAG3_HUMAN]	BAG3	1.46055e+09	7.11807e+08	4.33861e+08	6.82537e+08	0	4.84019e+08	1.01242e+09	37046848	1.19613e+09	0	127856116	6.66623e+07	1.39715e+09	145695450		428047845	905548477	51811634	8.79491e+07	1100649373	2.65584e+09	9.63675e+08	40217661		1.47454e+08	1.09667e+09	335911394	202859226	5.91587e+08	565102770	7.42859e+07	1.32734e+08
O95822	Malonyl-CoA decarboxylase, mitochondrial OS=Homo sapiens OX=9606 GN=MLYCD PE=1 SV=3 - [DCMC_HUMAN]	MLYCD	1.06654e+09	6.64721e+09	4.18798e+09	6.92584e+09	0	5.38899e+09	4055290986	3.25356e+09	5452434602	0	5.36204e+09	3.29229e+09	3.97999e+09	3.12536e+09	2.42472e+09	4294113589	1.81842e+09	2.32876e+09	5.55269e+09	2.55119e+09	1.1037e+10	2.88054e+09	1.02231e+09	3.58514e+09	3.44539e+09	1.66578e+09	3.35363e+09	6.75629e+09	5.03558e+09	7.61911e+09	1.43245e+09	2.77477e+09
O95831	Apoptosis-inducing factor 1, mitochondrial OS=Homo sapiens OX=9606 GN=AIFM1 PE=1 SV=1 - [AIFM1_HUMAN]	AIFM1	39204607699	5.80623e+10	6.88021e+10	8.34124e+10	0	6.92515e+10	3.69708e+10	5.58375e+10	7.6651e+10	0	5.88059e+10	5.90549e+10	7.47068e+10	4.48549e+10	4.06398e+10	3.23186e+10	5.50077e+10	1.65756e+10	5.06067e+10	5.04561e+10	91262508365	56312018467	3900891144	5.29708e+10	3.44853e+10	4.59262e+10	3.67457e+10	4.74e+10	6.22618e+10	4.98e+10	2.03315e+10	3.18021e+10
O95834	Echinoderm microtubule-associated protein-like 2 OS=Homo sapiens OX=9606 GN=EML2 PE=1 SV=1 - [EMAL2_HUMAN]	EML2	532298976	8.34013e+08	1.40693e+09	2.03096e+09	0	1.67822e+09	8.56152e+08	1241648999	1.26315e+09	0	370179924	1113246072	910688851	2164720906	1219693329	1.57797e+09	1.60704e+09	6.5411e+08	1.18513e+09	1.34298e+09	1735113363	173423899	54751993	6.11096e+08	1685037567	8.71532e+08	1993741239	1.58951e+09	1.40155e+09	1.32983e+09	378434075	1.3162e+09
O95861	3'(2'),5'-bisphosphate nucleotidase 1 OS=Homo sapiens OX=9606 GN=BPNT1 PE=1 SV=1 - [BPNT1_HUMAN]	BPNT1	2.12826e+08	449126901	555817470	1.33694e+09	0	9.41754e+08		6.5092e+08	8.30173e+08	0		5.04022e+08	1.06168e+09	2.176e+08	2.13258e+07	3.58535e+08	499118475		139076245	351328464	740724271	6.60182e+08		148860333	9.17251e+07	561793686	3.09568e+08	119852624	2.7699e+08	2.88183e+08	198377006	73346850
O95865	N(G),N(G)-dimethylarginine dimethylaminohydrolase 2 OS=Homo sapiens OX=9606 GN=DDAH2 PE=1 SV=1 - [DDAH2_HUMAN]	DDAH2	3054573403	763777954	394703116	293079748	0	246660350	1.03644e+09	4.08177e+08	0	0	1100150760	1.07226e+09	470015569	2.09953e+09	1.01133e+09	2.63275e+09	2704431434	1.86437e+09	8.71892e+08	1.49089e+09	1.84258e+09	5.62221e+08		127002700	2011401469	938399785	1.74129e+09	2395780879	2.36844e+09	1064229844	7.01237e+08	480970638
O95881	Thioredoxin domain-containing protein 12 OS=Homo sapiens OX=9606 GN=TXNDC12 PE=1 SV=1 - [TXD12_HUMAN]	TXNDC12	5.91143e+07			131857936	0		1.87635e+08	84893346	54254766	0			26485956	8.47348e+07			91885239	7.34988e+07		0	4.28664e+07	0			9.63114e+07			75279244	1.55753e+07	43341834
O96000	NADH dehydrogenase [ubiquinone] 1 beta subcomplex subunit 10 OS=Homo sapiens OX=9606 GN=NDUFB10 PE=1 SV=3 - [NDUBA_HUMAN]	NDUFB10	9417250510	1.8027e+10	18455555342	6402656992	0	1.11099e+10	1.72869e+10	4.26448e+09	5.58312e+09	0	5.43308e+09	1.76982e+10	27686058092	12133209915	9737172702	9.82528e+09	17064912556	8.34757e+09	1.31998e+10	1.22057e+10	2.55327e+10	1.99828e+10	2604086881	11361320367	12029645650	1.99059e+10	9.25331e+09	9512476254	18421448837	1.65171e+10	5821280083	7.57265e+09
O96007	Molybdopterin synthase catalytic subunit OS=Homo sapiens OX=9606 GN=MOCS2 PE=1 SV=1 - [MOC2B_HUMAN]	MOCS2	0	169728770	0	0		1.79691e+08		109871667			87374802	94637033			0	123151556	62995580		126049249	2.46084e+07		104736982		263162398	184032620		118654232		36215600	4.45055e+07	179500236	2.53658e+07
O96008	Mitochondrial import receptor subunit TOM40 homolog OS=Homo sapiens OX=9606 GN=TOMM40 PE=1 SV=1 - [TOM40_HUMAN]	TOMM40	250433659	288569210	4.66546e+08		0		8.59286e+08	4.25743e+07		0	2.71147e+08	58338127	639872758	208734029	2.11849e+08		6.7261e+08	1.31462e+08	1.51105e+08	181419825	0	486448034		212399892	3.28987e+08	642905704	1.77639e+08	1.11408e+08	2.16508e+07	130905070	3.71536e+08
P00167	Cytochrome b5 OS=Homo sapiens OX=9606 GN=CYB5A PE=1 SV=2 - [CYB5_HUMAN]	CYB5A	3724759455	497354835	1.81969e+09	1.30843e+09	0	3.29521e+09	1005886938	137269355	3.07159e+09	0	7.07586e+08	1.04238e+09	1830438923	2.06702e+09	1.03362e+09	2735448281	4.44446e+08	9.26915e+07	2.08616e+09	1.00508e+09	3.31789e+09	7.48438e+08		6.53451e+08	1.12929e+09	1.01745e+09	1736764758	6.50724e+08	2.03047e+09	2131537629		1.87181e+09
P00325	All-trans-retinol dehydrogenase [NAD(+)] ADH1B OS=Homo sapiens OX=9606 GN=ADH1B PE=1 SV=2 - [ADH1B_HUMAN]	ADH1B	6.81889e+10	4.90191e+09	7.16929e+09	1.1644e+10	0	1.0431e+10	8.30651e+09	7734483483	1.15345e+10	0	9.38287e+09	5.44674e+09	1.26583e+10	7.68572e+09	9.89261e+09	7.32096e+09	1.00967e+10	2.50443e+10	1.40433e+10	7.14397e+09	4.71182e+09	1.39892e+09	1542754500	5.81716e+09	3631463581	5.75003e+09	5.59229e+09	8.37008e+09	9.84904e+09	6.15056e+09	3537548507	1.14383e+10
P00338	L-lactate dehydrogenase A chain OS=Homo sapiens OX=9606 GN=LDHA PE=1 SV=2 - [LDHA_HUMAN]	LDHA	3.57453e+10	2.90861e+10	3.08442e+10	2.99905e+10	0	1.47058e+10	6.79444e+10	1.6805e+10	52371031752	0	2.31827e+10	1.4954e+10	2.24499e+10	12598942679	1.49529e+10	19577127806	5.21922e+10	1.66332e+10	3.30989e+10	3.18277e+10	3.8382e+10	4.31389e+10	121359776	2.47059e+10	1.62727e+10	12580000710	1.47338e+10	9438419198	11503948930	2.18434e+10	1.98797e+09	6.27696e+09
P00352	Retinal dehydrogenase 1 OS=Homo sapiens OX=9606 GN=ALDH1A1 PE=1 SV=2 - [AL1A1_HUMAN]	ALDH1A1	7.74565e+09	512990044	656692382	1.95384e+09	0	9.12051e+08	1384355506	523153136	1.1691e+09	0	1.56065e+09	1.99167e+09	8.70561e+08	2106096023	1.306e+09	3.38417e+09	1634638193	1.59145e+09	1.6825e+09	852369137	1.29119e+09	128265012		1.29572e+09	2.33072e+09	639937383	2.40721e+09	2.02818e+09	2.49406e+09	2.27703e+09	1028335200	996684279
P00367	Glutamate dehydrogenase 1, mitochondrial OS=Homo sapiens OX=9606 GN=GLUD1 PE=1 SV=2 - [DHE3_HUMAN]	GLUD1	3.63074e+10	2.62098e+10	3.40858e+10	6.53313e+10	0	3.92642e+10	3.98889e+10	35499335756	4.92828e+10	0	3.30494e+10	3.48459e+10	4.16842e+10	3.0364e+10	2.35431e+10	22899699513	4.6096e+10	1.14445e+10	1.81524e+10	2.25291e+10	5.2816e+10	3.48627e+10	8.00199e+09	1.5038e+10	2.55728e+10	2.78373e+10	20819640447	2.59548e+10	3.68464e+10	2.87736e+10	16822727858	1.70437e+10
P00387	NADH-cytochrome b5 reductase 3 OS=Homo sapiens OX=9606 GN=CYB5R3 PE=1 SV=3 - [NB5R3_HUMAN]	CYB5R3	3.13682e+10	1.89074e+10	2.08832e+10	3.58636e+10	0	2.74174e+10	29215485760	27604545705	3.21593e+10	0	3.80029e+10	3.4384e+10	1.74229e+10	3.40306e+10	3.32977e+10	4.05936e+10	31437785203	1.71773e+10	1.94989e+10	25238646466	39676348476	2.76931e+10	4.72303e+09	1.664e+10	3.90179e+10	1.6879e+10	3.4643e+10	2.61844e+10	4.55729e+10	2.5832e+10	9592575265	1.17749e+10
P00390	Glutathione reductase, mitochondrial OS=Homo sapiens OX=9606 GN=GSR PE=1 SV=2 - [GSHR_HUMAN]	GSR	4.06301e+09	4.26524e+09	4.74518e+09	4.81124e+09	0	2139628508	3906785596	3.76231e+09	4190748003	0	3009468684	4486415996	4347677295	3.96151e+09	1.34471e+09	2.83931e+09	3.90346e+09	1080159969	3.48082e+09	3.02791e+09	7.97754e+09	3.31851e+09	8.93759e+08	2.62735e+09	3.07379e+09	2.65137e+09	1.67698e+09	2904161685	3.73641e+09	3.62525e+09	9.71294e+07	1787675442
P00395	Cytochrome c oxidase subunit 1 OS=Homo sapiens OX=9606 GN=MT-CO1 PE=1 SV=1 - [COX1_HUMAN]	MT-CO1	2465854862	188335287	4.91506e+09				5256234356					5.48417e+09	3700768992	3092869206		2.86597e+09	4.70827e+09	1.22358e+09	5.70774e+09	3572156482	10239642418	328649720		742793821	4472894581	3025406137		50413468	11169105494	4582591879	5289000941
P00403	Cytochrome c oxidase subunit 2 OS=Homo sapiens OX=9606 GN=MT-CO2 PE=1 SV=1 - [COX2_HUMAN]	MT-CO2	48087981624	9.61881e+10	98431478970	4.06066e+10	0	6.10444e+10	82271329634	4.21276e+10	6.24586e+09	0	37036754994	56278321836	1.08369e+11	52492100165	57943465322	5.06175e+10	7.84707e+10	21110975683	7.3815e+10	71315543165	117459990500	7.87497e+10	7.88948e+09	7.63592e+10	73126946661	7.32767e+10	4.98535e+10	55479684305	101442579558	7.27175e+10	6.26608e+10	3.06449e+10
P00414	Cytochrome c oxidase subunit 3 OS=Homo sapiens OX=9606 GN=MT-CO3 PE=1 SV=2 - [COX3_HUMAN]	MT-CO3	264714893	3391444304	35316311	6.32084e+08	0	546131702					1066856101	2635886088	0	54473817	1274463593	1.11609e+08	3.62697e+07	960393684	1363627061	1.95432e+09	1.83113e+09	1763124837	2728738278	840662776	1293769839	1.66411e+09	7.96721e+08	661848884	2.59212e+09	1.40741e+09	136837502	1.41116e+09
P00441	Superoxide dismutase [Cu-Zn] OS=Homo sapiens OX=9606 GN=SOD1 PE=1 SV=2 - [SODC_HUMAN]	SOD1	4.71156e+10	29594292882	56636674730	5.28416e+10	0	38968398476	3.40572e+10	3.04336e+10	5.41398e+10	0	4.80656e+10	24806062270	53851429475	2.95425e+10	34821018042	4.11091e+10	59221336355	2.23566e+10	36345710700	4.55018e+10	84607149347	5.40371e+10	140752344	32262311623	3.48132e+10	4.47562e+10	40803759736	3.35567e+10	37733883593	4.00376e+10	1848494350	2.07506e+10
P00450	Ceruloplasmin OS=Homo sapiens OX=9606 GN=CP PE=1 SV=1 - [CERU_HUMAN]	CP	34957597537	7.25433e+09	4.30043e+10	2.69521e+09	0	2.62066e+09	28105797434	2.04142e+10	6.42326e+09	0	2.05592e+10	3.13323e+10	5.21071e+09	1.71248e+10	9.74225e+09	1.2923e+10	2.78281e+10	1.33552e+10	1.40668e+10	1.79357e+10	1.00528e+10	1.88548e+10	6.65756e+09	4.01168e+09	1.52171e+10	1.53461e+10	2.09226e+10	26421213549	1.33724e+10	1.15e+10	4.68565e+09	4.5044e+09
P00488	Coagulation factor XIII A chain OS=Homo sapiens OX=9606 GN=F13A1 PE=1 SV=4 - [F13A_HUMAN]	F13A1	3.0342e+09	2.40142e+09	2.19956e+09	1.43687e+09	0	1.11258e+09	362025741	429337823	2142624831	0	1534885515	1.51403e+09	1.66502e+09	1.43246e+09	1.1796e+09	6.85676e+08	9.01496e+08	9.69336e+08	1.66299e+09	3737417775	1.70769e+09	1.05593e+09		1.00702e+09	3.85099e+08	8.58702e+07	1.15135e+09	4.34998e+08	1240905542	7.13464e+08	341002903	5.41678e+08
P00492	Hypoxanthine-guanine phosphoribosyltransferase OS=Homo sapiens OX=9606 GN=HPRT1 PE=1 SV=2 - [HPRT_HUMAN]	HPRT1	9.3662e+08	8.8903e+08	6.63662e+08	1109197084	0	1.06955e+09	2261315036	839029165	1.07394e+09	0	6.5622e+08	1.33261e+09	3.61253e+08	647116590	292565524	9.93419e+08	8.44559e+08	1.00414e+09	5.28877e+08	6.5696e+08	682581389	1.33921e+09	62370966	2.58558e+08	7.0568e+08	9.38374e+08	4.16156e+08	7.72675e+08	1.52418e+09	4.87614e+08		2.7314e+08
P00505	Aspartate aminotransferase, mitochondrial OS=Homo sapiens OX=9606 GN=GOT2 PE=1 SV=3 - [AATM_HUMAN]	GOT2	2.60346e+11	2.68797e+11	4.18236e+11	467306558839	0	4.2907e+11	3.62853e+11	3.85307e+11	4.68158e+11	0	3.08251e+11	3.05235e+11	4.88426e+11	2.73893e+11	2.14501e+11	232687131279	344134070025	1.1238e+11	1.98894e+11	2.85712e+11	5.07099e+11	4.20542e+11	12366025031	2.69864e+11	2.90664e+11	277391190112	2.03614e+11	2.32334e+11	3.17966e+11	2.70639e+11	50721820316	1.73195e+11
P00558	Phosphoglycerate kinase 1 OS=Homo sapiens OX=9606 GN=PGK1 PE=1 SV=3 - [PGK1_HUMAN]	PGK1	1.90033e+11	1.18614e+11	2.32154e+11	2.42014e+11	0	1.82495e+11	291959610706	1.73132e+11	2.66377e+11	0	1.24909e+11	1.1455e+11	2.40616e+11	1.15338e+11	8.67054e+10	1.04919e+11	2.36634e+11	7.68841e+10	1.19433e+11	1.27012e+11	3.02297e+11	2.39439e+11	7.28467e+09	158950072893	1.09922e+11	1.87447e+11	9.72339e+10	1.0209e+11	1.3701e+11	1.15332e+11	3.95619e+10	5.90342e+10
P00568	Adenylate kinase isoenzyme 1 OS=Homo sapiens OX=9606 GN=AK1 PE=1 SV=3 - [KAD1_HUMAN]	AK1	7.2289e+10	5.80393e+10	7.70117e+10	9.36478e+10	0	7.34003e+10	6.67535e+10	71125426987	1.24648e+11	0	6.8013e+10	4.94762e+10	1.20802e+11	5.20002e+10	50700805828	4.76589e+10	68417593982	2.5973e+10	6.39343e+10	7.19172e+10	1.14062e+11	7.35744e+10	474657672	72330679125	5.18644e+10	8.01843e+10	4.94486e+10	48646524233	5.87744e+10	5.16025e+10	2.18269e+10	34455957945
P00734	Prothrombin OS=Homo sapiens OX=9606 GN=F2 PE=1 SV=2 - [THRB_HUMAN]	F2	4.09387e+09	767888509	1.95802e+09	5.79206e+08	0	6.82011e+08	3.60285e+09	2.9668e+09	9.63607e+08	0	4.73888e+09	2210847782	6.82263e+08	6.46154e+08	1800280231	4827814760	0	7119541993	1539423120	3.54292e+09	733571730	6.63573e+09	147198623	3.56026e+08	2.41887e+09	4.3077e+09	5.68078e+09	6113151711	6.18033e+09	8.43656e+08	1443031132	9.59135e+08
P00736	Complement C1r subcomponent OS=Homo sapiens OX=9606 GN=C1R PE=1 SV=2 - [C1R_HUMAN]	C1R	512889262		120812387	0	0		466884952	73112922	102623465	0		0		1215983280	28220420	75372012	0	124158617		1.38926e+09	0	4.30077e+08				68262994	3.98534e+07	826495606		36338306	0
P00738	Haptoglobin OS=Homo sapiens OX=9606 GN=HP PE=1 SV=1 - [HPT_HUMAN]	HP	5.52462e+10	1.15203e+11	2.45576e+11	1.23338e+10	0	1.04779e+10	2.08642e+11	2.0519e+10	7.13059e+10		1.05036e+11	7.76448e+10	2.71814e+10	2.8853e+10	4.53337e+09	8.16722e+10	6.51851e+10	4.75938e+10	8.96332e+10	9.43802e+10	24408557286	1.90917e+11	132363356	7.15719e+10	1.80512e+10	4.09328e+09	3.24189e+10	2.60431e+10	6.17568e+10	63560350742	3.04966e+09	1.89908e+10
P00739	Haptoglobin-related protein OS=Homo sapiens OX=9606 GN=HPR PE=2 SV=2 - [HPTR_HUMAN]	HPR	0		173574274				646480481										36449429	97161417
P00740	Coagulation factor IX OS=Homo sapiens OX=9606 GN=F9 PE=1 SV=2 - [FA9_HUMAN]	F9	905968748	2085136929	875530377	2.43941e+09	0	3.04772e+09	8.98177e+08	1.13998e+09	1.6023e+09	0	9.12677e+08	3.91613e+08	2.7304e+09	5.09702e+08	436201946	2.93639e+09	385143405	4.67315e+08	4.12164e+09	2.08255e+09	3516124153	2.28541e+09		1078232249	829689888	1.88288e+09	1.80182e+09	2.47671e+09	3.51608e+09	3.13289e+08	267359040	1939859263
P00742	Coagulation factor X OS=Homo sapiens OX=9606 GN=F10 PE=1 SV=2 - [FA10_HUMAN]	F10	1.44327e+07	8.38782e+06	31774953				0													0		6.88522e+06			0							0
P00746	Complement factor D OS=Homo sapiens OX=9606 GN=CFD PE=1 SV=5 - [CFAD_HUMAN]	CFD	1.16222e+09										0					2.33124e+08	139228896	122529420			319939814	3.68837e+08					1.85282e+08	6.96269e+06
P00747	Plasminogen OS=Homo sapiens OX=9606 GN=PLG PE=1 SV=2 - [PLMN_HUMAN]	PLG	5152702383	3.34329e+08	3.22107e+09	0	0	3.53648e+07	1.01675e+10	969314857		0	1.0331e+09	1.08955e+09	22810093	2.69151e+09	2.17814e+09	3.10683e+09	3.05556e+09	6.47932e+09	1602866623	2.83607e+09	8.33802e+08	2.45625e+10	1.70675e+08		1.61722e+09	8.64534e+08	2.78037e+09	3.66621e+09	2.50922e+09	2.03296e+09	1.29705e+09	1.40764e+09
P00748	Coagulation factor XII OS=Homo sapiens OX=9606 GN=F12 PE=1 SV=3 - [FA12_HUMAN]	F12	5.32086e+08		392883720		0		2.53974e+08	0		0	2.63774e+08	77793312		2.41871e+07	6.64985e+07	2.46218e+08	285987989	0	1.31129e+07			0	7.28429e+07			35966089		7.30758e+07	68216006	2.54091e+07	0
P00751	Complement factor B OS=Homo sapiens OX=9606 GN=CFB PE=1 SV=2 - [CFAB_HUMAN]	CFB	1.29807e+10	6.67553e+09	17447060419	6.94718e+08	0	1.75293e+09	13254868046	9.18428e+09	1.26389e+09	0	7.34678e+09	8127284015	2.73351e+09	7804935631	2355960591	3.93153e+09	1.48106e+10	1.28067e+10	4.5851e+09	7.59186e+09	9.53534e+09	5.88563e+09	2.01013e+09	1.86263e+09	3.98901e+09	3410621267	8.52836e+09	1.20572e+10	6.72051e+09	5.02028e+09	1.74459e+09	3272911800
P00846	ATP synthase subunit a OS=Homo sapiens OX=9606 GN=MT-ATP6 PE=1 SV=1 - [ATP6_HUMAN]	MT-ATP6	3660860216	1.20203e+10	9109807629	14471598480	0	13917263544	6385805344	9824364668	13637480368	0	1.08489e+10	10828086675	10481187176	1.08426e+10	10005806960	11648621633	5939395790	4199700592	8998115224	1.23714e+10	13013285882	9658260396		12958539197	8320290008	6316742338	7887074488	10768015512	12134279640	10291481080	48904694	6663794882
P00915	Carbonic anhydrase 1 OS=Homo sapiens OX=9606 GN=CA1 PE=1 SV=2 - [CAH1_HUMAN]	CA1	2.22473e+10	62777541	10419420038	4.70278e+09	0		4.20226e+10	49134519341		0	1.29391e+10	9.69592e+09	1859098468	7.3891e+09	14927214680	6822295883	13079214430	69529792236	1.22146e+09		5.49665e+07	4.20343e+10	1243661406	7.91714e+09	6448591166	2.63436e+10	1.1039e+10	1.56312e+10	8.86465e+09	9945271173	4678737304	8135300638
P00918	Carbonic anhydrase 2 OS=Homo sapiens OX=9606 GN=CA2 PE=1 SV=2 - [CAH2_HUMAN]	CA2	4497558850	443195186	3.86558e+09	1.27317e+09	0	244897776	7407105982	7872795162	5.76976e+08	0	1.6432e+09	1.47966e+09	9.9462e+08	1515904518	1.65557e+09	1528888417	1.32498e+09	6.99438e+09	333457372	4.32861e+08	1604309807	6441023087		9.47378e+08	1.28035e+09	5470278018	1.70556e+09	1513597546	1524776396	1613446895	414686606	9.24829e+08
P00966	Argininosuccinate synthase OS=Homo sapiens OX=9606 GN=ASS1 PE=1 SV=2 - [ASSY_HUMAN]	ASS1	6.43432e+08		6.86997e+07	7.08315e+08	0	4.47893e+08	21791515	122388707	9.24414e+08		142617720	7.40521e+08	166178365	41138352	1.07062e+08	275854338	152322610	8.64425e+08	303764529	427995909	3.25008e+08	119981713		208235942	2.29523e+08	153822438	365142844	2.03358e+08	2.88407e+08	595739740	49486538
P01008	Antithrombin-III OS=Homo sapiens OX=9606 GN=SERPINC1 PE=1 SV=1 - [ANT3_HUMAN]	SERPINC1	1.80498e+10	1196946031	1.88194e+09	3.0795e+09	0	3297505139	17382674611	8.64299e+09	2.24977e+09	0	1.73965e+09	6.60286e+09	2.26345e+09	3.94355e+09	2.58498e+09	7.93514e+09	1.96828e+10	6.56014e+09	1.92553e+09	6.26879e+09	5.8314e+09	5.61271e+09	2.43122e+08	1.2968e+09	2.05006e+09	5.24161e+09	5.91031e+09	7.10696e+09	5.73132e+09	3.56437e+09	2.0239e+08	2.12031e+09
P01009	Alpha-1-antitrypsin OS=Homo sapiens OX=9606 GN=SERPINA1 PE=1 SV=3 - [A1AT_HUMAN]	SERPINA1	3.51589e+11	1.84598e+11	2.36704e+11	1.36008e+11	0	7.04219e+10	2.80885e+11	190622512902	3.63411e+11	0	1.42391e+11	133544470425	2.85221e+11	7.72608e+10	6.57066e+10	1.02585e+11	2.32634e+11	1.53918e+11	5.60008e+10	214059007967	478744864636	5.48263e+11	4.25414e+09	1.14902e+11	7.94189e+10	2.0707e+11	1.4283e+11	118444678814	5.4673e+10	5.97253e+10	3.52679e+10	3.89395e+10
P01011	Alpha-1-antichymotrypsin OS=Homo sapiens OX=9606 GN=SERPINA3 PE=1 SV=2 - [AACT_HUMAN]	SERPINA3	3.11497e+10	6.4203e+10	24145896230	7.01281e+09	0	1.87154e+10	1.07953e+10	1.4074e+10	6.09087e+10	0	4173698365	6.12905e+09	4.98413e+10	4.37622e+09	5.22688e+09	3.54082e+09	1.29321e+10	8.37025e+09	1.87958e+10	4.02988e+10	6.17543e+10	1.21209e+11	726845062	3.00069e+10	8.65472e+09	1.08396e+10	1.32453e+10	1.66412e+10	5.13693e+09	3.6617e+09	2.31067e+09	2.29753e+09
P01019	Angiotensinogen OS=Homo sapiens OX=9606 GN=AGT PE=1 SV=1 - [ANGT_HUMAN]	AGT	3.05817e+09	2391099025	1.2241e+09	1.156e+09	0	582621812	2357031796	1.61531e+09	8795542874	0	1.32979e+09	1.56661e+09	838969867	8.12877e+08	5.19392e+08	2.5139e+09	1949931410	1502125593	1.94311e+09	5.51544e+09	308526353	6.182e+09		2326722477	1.69056e+09	9.75947e+08	1.88144e+09	1.53918e+09	6.68198e+08	1.253e+09	2.97374e+08	6.50171e+08
P01023	Alpha-2-macroglobulin OS=Homo sapiens OX=9606 GN=A2M PE=1 SV=3 - [A2MG_HUMAN]	A2M	6.15373e+10	4.22557e+09	22350822105	3.27022e+09	0	2.38402e+09	4.67262e+10	28195706969	1.68218e+10	0	14716480874	1.2717e+10	2.02949e+09	1.02998e+10	1.2922e+10	1.51978e+10	4.50411e+10	4.32848e+10	9.21842e+09	1.60545e+10	6.90156e+09	4.79435e+10	2.21458e+09	2.59813e+09	1.05422e+10	2.05846e+10	1.62376e+10	2.21875e+10	2035545336	1.96571e+10	3492599447	1.24971e+10
P01024	Complement C3 OS=Homo sapiens OX=9606 GN=C3 PE=1 SV=2 - [CO3_HUMAN]	C3	1.73878e+11	2.34521e+10	1.64234e+11	1.46416e+10	0	1.49178e+10	1.52006e+11	5.69271e+10	17483094493	0	6.99713e+10	54717336219	2.28022e+10	3.80262e+10	2.22031e+10	4.99892e+10	1.10502e+11	8.28792e+10	3.47543e+10	4.95572e+10	3.22507e+10	3.5618e+10	1.29374e+10	2.18565e+10	2.85094e+10	3.8839e+10	4.81173e+10	4.80738e+10	5.65709e+10	4.04976e+10	1.74434e+10	2.93511e+10
P01031	Complement C5 OS=Homo sapiens OX=9606 GN=C5 PE=1 SV=4 - [CO5_HUMAN]	C5	1.40957e+09	5.84378e+07	1.14902e+09		0	1.77296e+08	1.59564e+09	2.82799e+08			243179153	4.11499e+08		93938923	1.90875e+08	1.15777e+08	1613694642	583898451	83711413	6.07861e+08		5.19996e+08			2.35672e+08	9.10425e+08	4.63242e+08	3.15304e+08	6.64941e+08	3.79312e+08	0	65914628
P01033	Metalloproteinase inhibitor 1 OS=Homo sapiens OX=9606 GN=TIMP1 PE=1 SV=1 - [TIMP1_HUMAN]	TIMP1	3.86639e+07				0		1.44438e+07			0								40308900		59403970		1396431259
P01034	Cystatin-C OS=Homo sapiens OX=9606 GN=CST3 PE=1 SV=1 - [CYTC_HUMAN]	CST3	1181785776				0								59833586				128114002				603507236	1.74838e+08				1.15074e+07
P01042	Kininogen-1 OS=Homo sapiens OX=9606 GN=KNG1 PE=1 SV=2 - [KNG1_HUMAN]	KNG1	2.00083e+10	706972488	8.09841e+09	8.77935e+08	0	838853249	16855681718	8.71674e+09	1.10593e+09	0	6.97525e+09	3.5201e+09	1.22871e+09	3.95184e+09	7.11658e+08	3.49013e+09	14667510936	7.60792e+09	2.71169e+09	3.59338e+09	3.96517e+09	5.29912e+09	4.47461e+08	1.30602e+09	2.87977e+09	6.27324e+09	7.95358e+09	8.09334e+09	5.6373e+09	6.32332e+09	380597979	2117685015
P01111	GTPase NRas OS=Homo sapiens OX=9606 GN=NRAS PE=1 SV=1 - [RASN_HUMAN]	NRAS	39081919	8.10884e+07		3.37714e+07		1.90063e+07		1.22415e+07	4.15903e+07	0			0	125646042	0			85708766	1.39377e+08	158280952		2.32163e+07		23252254	1.46602e+08			138629704		115285744		103234701
P01160	Natriuretic peptides A OS=Homo sapiens OX=9606 GN=NPPA PE=1 SV=2 - [ANF_HUMAN]	NPPA	1.59822e+11					1.54335e+07	6.913e+08	1.79767e+07			753528868				151482060	1.7436e+09	1.37876e+09	63630902				1901058363				3.08881e+09		690801593	4.24154e+08			91718420
P01344	Insulin-like growth factor II OS=Homo sapiens OX=9606 GN=IGF2 PE=1 SV=1 - [IGF2_HUMAN]	IGF2	0
P01591	Immunoglobulin J chain OS=Homo sapiens OX=9606 GN=JCHAIN PE=1 SV=4 - [IGJ_HUMAN]	JCHAIN	2083524121							8.25492e+08		0	8.02154e+07	1.0646e+07			0		9.31082e+07	318623308								3.00985e+07		9.9926e+07	224148710	171152607
P01593	Immunoglobulin kappa variable 1D-33 OS=Homo sapiens OX=9606 GN=IGKV1D-33 PE=1 SV=2 - [KVD33_HUMAN]	IGKV1D-33	895873436	0	932533054			0		1348498120			282243752	1.2276e+09		365915826		214487277	2522705238	1239683447	195715726	310252427					219847760	410616536		54046238		201154136		279113643
P01597	Immunoglobulin kappa variable 1-39 OS=Homo sapiens OX=9606 GN=IGKV1-39 PE=1 SV=2 - [KV139_HUMAN]	IGKV1-39	281421052		287951808					72677528									358308276
P01599	Immunoglobulin kappa variable 1-17 OS=Homo sapiens OX=9606 GN=IGKV1-17 PE=1 SV=2 - [KV117_HUMAN]	IGKV1-17	30785221		56182236					333554688				163020547		44953995		56768666		1.61007e+08									45316573
P01602	Immunoglobulin kappa variable 1-5 OS=Homo sapiens OX=9606 GN=IGKV1-5 PE=1 SV=2 - [KV105_HUMAN]	IGKV1-5	5.78617e+08						0	134141824	0			255176488		53727708	3.03553e+07		6.01926e+08	549455264		140984668	3.26099e+07	144515666				82526568		68258693	1.58371e+08	45144956		134085816
P01615	Immunoglobulin kappa variable 2D-28 OS=Homo sapiens OX=9606 GN=IGKV2D-28 PE=1 SV=2 - [KVD28_HUMAN]	IGKV2D-28	1.10335e+10							3.18106e+09		0																2181355298
P01619	Immunoglobulin kappa variable 3-20 OS=Homo sapiens OX=9606 GN=IGKV3-20 PE=1 SV=2 - [KV320_HUMAN]	IGKV3-20	5.90768e+09		6.67115e+09		0	7.69593e+08	1138710532	274122724		0	2.69624e+09	2905567288		2.40807e+09	1.40442e+09	2659176206	5452682556	7113199668		1290770796		4.18432e+09				2199046162	2278428952	1084776829	3.06537e+07	1315047232	88783026	3.36412e+09
P01624	Immunoglobulin kappa variable 3-15 OS=Homo sapiens OX=9606 GN=IGKV3-15 PE=1 SV=2 - [KV315_HUMAN]	IGKV3-15	4329805788																6.48297e+09	86525338
P01700	Immunoglobulin lambda variable 1-47 OS=Homo sapiens OX=9606 GN=IGLV1-47 PE=1 SV=2 - [LV147_HUMAN]	IGLV1-47	2276839046	1.00566e+08	1164263548					1197335168	0	0		718662300		262570782		287895614	1330229612	811033468	240352813	257973250		261921147			390254880	421267840	824826691	213750303		385759060		303967258
P01701	Immunoglobulin lambda variable 1-51 OS=Homo sapiens OX=9606 GN=IGLV1-51 PE=1 SV=2 - [LV151_HUMAN]	IGLV1-51	666044820							372546242										1.04889e+08								6.65703e+07
P01714	Immunoglobulin lambda variable 3-19 OS=Homo sapiens OX=9606 GN=IGLV3-19 PE=1 SV=2 - [LV319_HUMAN]	IGLV3-19	103315128			84957002				363570377				243005045	63816623	1.67229e+08			1121470259	1743052845	2.43163e+07	1.07724e+08		4.4091e+08	355150128		9.38474e+07	485150032	5.94959e+07		161885245			190602419
P01717	Immunoglobulin lambda variable 3-25 OS=Homo sapiens OX=9606 GN=IGLV3-25 PE=1 SV=2 - [LV325_HUMAN]	IGLV3-25	1532866607		8.53512e+08		0		3.76173e+08	711246116	65298316	0		180289631			1.21544e+08		1345955296	1008005146				5.53776e+08			3.49992e+08	3.42204e+08						449583418
P01721	Immunoglobulin lambda variable 6-57 OS=Homo sapiens OX=9606 GN=IGLV6-57 PE=1 SV=2 - [LV657_HUMAN]	IGLV6-57	9.11253e+07							0										56150392
P01743	Immunoglobulin heavy variable 1-46 OS=Homo sapiens OX=9606 GN=IGHV1-46 PE=1 SV=2 - [HV146_HUMAN]	IGHV1-46	1913714500
P01764	Immunoglobulin heavy variable 3-23 OS=Homo sapiens OX=9606 GN=IGHV3-23 PE=1 SV=2 - [HV323_HUMAN]	IGHV3-23	2728561712		4.12088e+08	59231764		1.07578e+08		671432966				942801326		1045844868	741910554	736285158	1957030788	1.88749e+09	1198122626	1445087460		298900062			9.59432e+08	1.49533e+08	1396361687		661193440	1039196376	422230774	621822655
P01766	Immunoglobulin heavy variable 3-13 OS=Homo sapiens OX=9606 GN=IGHV3-13 PE=1 SV=2 - [HV313_HUMAN]	IGHV3-13	1.00462e+08						0	183518458
P01780	Immunoglobulin heavy variable 3-7 OS=Homo sapiens OX=9606 GN=IGHV3-7 PE=1 SV=2 - [HV307_HUMAN]	IGHV3-7	3.23218e+08	5.89134e+07	4.75037e+08		0		186954125	1.19336e+09			1.17734e+08	432674904			1213881564	705659788	5.15303e+08	1098193772	212300300	1481540674			363848692		419327187		544193384	807048472	407446092	253003340	391770007
P01782	Immunoglobulin heavy variable 3-9 OS=Homo sapiens OX=9606 GN=IGHV3-9 PE=1 SV=2 - [HV309_HUMAN]	IGHV3-9	8.94413e+08		2.11212e+08					633259891		0	0					70637662	863807483					98863560
P01825	Immunoglobulin heavy variable 4-59 OS=Homo sapiens OX=9606 GN=IGHV4-59 PE=1 SV=2 - [HV459_HUMAN]	IGHV4-59	3.31869e+09		1206767008		0	0		1278875333	0	0		1669263568		1006420431		781146272	3413596644	2328490240						7.44551e+07	783389456	1091054584	438898088	1.61677e+09				720984192
P01834	Immunoglobulin kappa constant OS=Homo sapiens OX=9606 GN=IGKC PE=1 SV=2 - [IGKC_HUMAN]	IGKC	3.54448e+11	4487560132	2.57448e+11	26182603077	0	4.75099e+10	8.06827e+10	2408730228	5.77961e+10	0	16966660179	136379329898	4.54872e+10	83347907625	2.16608e+10	20614744775	66732917390	37226181264	8.07413e+10	1.39533e+10	60042634396	1.53084e+11	8620099777	2.81483e+10	12417459006	101196512304	7745125176	6.9217e+10	7.58832e+10	70121721991		215435033
P01859	Immunoglobulin heavy constant gamma 2 OS=Homo sapiens OX=9606 GN=IGHG2 PE=1 SV=2 - [IGHG2_HUMAN]	IGHG2	347229756583	7.48771e+09	3.85185e+10	3970564251	0	1.39026e+10	3.45701e+10	43706864072	12444587100	0	2.32244e+10	5.82679e+10	9.43203e+09	10751784286	5.08652e+10	28901589221	72976260080	3.73128e+10	31992134201	1.67384e+10	2.61054e+10	29263264130	6588933880	1.47063e+10	2.87651e+09	4.16497e+10	94462280912	4.75629e+10	4.13656e+10	2.33795e+10	3.47952e+10	1.37417e+09
P01860	Immunoglobulin heavy constant gamma 3 OS=Homo sapiens OX=9606 GN=IGHG3 PE=1 SV=2 - [IGHG3_HUMAN]	IGHG3	4.58203e+10	2.89346e+10	6.20151e+09	5.67237e+10	0	1.17785e+10	19404195391	3.81314e+10	1.15352e+10	0	1.60784e+10	4118552913	6.06789e+09	1.18624e+10	1.12984e+10	3.86794e+10	3.18037e+10	52692928775	3.50103e+09	1.99825e+10	772667372	2.63332e+10	1579184380	537674286	13545124362	1.97974e+10	11259025490	81974781924	8.62129e+09	1.87423e+10	804586734	2.41485e+10
P01861	Immunoglobulin heavy constant gamma 4 OS=Homo sapiens OX=9606 GN=IGHG4 PE=1 SV=1 - [IGHG4_HUMAN]	IGHG4	36695002122	2672361104	1019276908	3430115468	0	6583952001	9.24877e+08	1358094552	10666179747	0	4748657575	13999994106	0	3.52151e+09	6565437669	1.15265e+09	1931870324	12122172312	6150003664	5.46871e+07	7022602024	2325956828	4.80105e+09		406042336	3.62001e+09	1.35585e+10	190158344	2038044524	1897183824	9.56444e+09	4.23663e+08
P01871	Immunoglobulin heavy constant mu OS=Homo sapiens OX=9606 GN=IGHM PE=1 SV=4 - [IGHM_HUMAN]	IGHM	4.50213e+10	151793939		2.35586e+09	0			9.83992e+09	1.09275e+09			4.1639e+09		436624821			5.5213e+09	1.55331e+10	716565285	4.64053e+09	144823982				2453891244	2.17414e+09	1.28261e+09	3.88769e+09	3.19663e+09	1.13166e+09	510172319	1.75193e+08
P01876	Immunoglobulin heavy constant alpha 1 OS=Homo sapiens OX=9606 GN=IGHA1 PE=1 SV=2 - [IGHA1_HUMAN]	IGHA1	1.95987e+11	1.19488e+10	48614636138	9.79629e+09	0	2.00363e+10	49044300218	7.38615e+10	16342223339	0	3.56371e+10	3.59505e+10	15736298446	32683364285	26227593035	37914863677	136650964619	1.18803e+11	2.54908e+10	2.10492e+10	24994964597	5.37762e+10	6.47511e+09	1.17729e+10	3.57275e+10	7.25635e+10	4.85052e+10	2.64461e+10	2.16168e+10	62760057438	2.86137e+09	2.33662e+10
P01903	HLA class II histocompatibility antigen, DR alpha chain OS=Homo sapiens OX=9606 GN=HLA-DRA PE=1 SV=2 - [DRA_HUMAN]	HLA-DRA	662173116		1.98102e+07	588479939	0		0	2.10789e+08	3.44183e+07	0	425703048	1.0388e+08	156063356				7.085e+07	3.31253e+08	1.6143e+08	435355650	4.17928e+08				2.06234e+08	0	1.28699e+08	225284018	5.35541e+08	423839323	362518584	108202448
P01911	HLA class II histocompatibility antigen, DRB1 beta chain OS=Homo sapiens OX=9606 GN=HLA-DRB1 PE=1 SV=2 - [DRB1_HUMAN]	HLA-DRB1	0		4.33584e+08	1.15701e+08		0			172408934		1.02121e+09	890895701		1.52804e+08		0		4.45742e+08	179209875	205362224			2.44773e+08				1.83239e+08		1.73979e+09	501101932	171846484	5.40309e+08
P02042	Hemoglobin subunit delta OS=Homo sapiens OX=9606 GN=HBD PE=1 SV=2 - [HBD_HUMAN]	HBD	1.17642e+11	2.20739e+09	50999018722	2.45002e+10	0	2.30982e+09	124170572146	2.40519e+11	1049706910	0	28218743580	2.83071e+11	8577573347	1.6881e+10	4.09735e+11	3.34442e+11	5.71935e+10	8.66234e+11	6.50999e+09	5.99487e+08	1562437430	147383848687	7.78258e+09	3.32724e+11	3.15565e+11	88683513318	2.19242e+10	3.32428e+11	348585453011	319039089899	12118120489	1.6755e+11
P02144	Myoglobin OS=Homo sapiens OX=9606 GN=MB PE=1 SV=2 - [MYG_HUMAN]	MB	7.50931e+11	5.4941e+11	6.14411e+11	7.46269e+11	0	7.75273e+11	9.15284e+11	9.52593e+11	1.16964e+12	0	629960900623	5.35476e+11	1.22385e+12	4.60709e+11	4.44654e+11	5.17461e+11	8.32243e+11	314681335629	4.39985e+11	5.67056e+11	1.05306e+12	871966610472	1.23063e+11	7.25055e+11	4.79968e+11	8.09812e+11	584479261881	5.43693e+11	5.19195e+11	3.60613e+11	430037500464	4.10644e+11
P02452	Collagen alpha-1(I) chain OS=Homo sapiens OX=9606 GN=COL1A1 PE=1 SV=5 - [CO1A1_HUMAN]	COL1A1	369571787	55086742			0		5.60611e+08									231835609	1.67512e+08	8.45275e+08	7.60208e+08			8.40637e+09			2.61816e+08	3.80142e+08	2.10133e+08		7.53529e+08
P02461	Collagen alpha-1(III) chain OS=Homo sapiens OX=9606 GN=COL3A1 PE=1 SV=4 - [CO3A1_HUMAN]	COL3A1	7.80097e+08	229451425	153866698	61777595	0		515797868	1.67666e+08		0			1.95827e+08	203566988	114745321		6.87131e+08	1.09651e+09	3.25066e+08	316696452	343121097	1.23763e+09			4.79975e+08	2.20558e+08	337614461		8.22944e+08	5.08207e+07
P02462	Collagen alpha-1(IV) chain OS=Homo sapiens OX=9606 GN=COL4A1 PE=1 SV=4 - [CO4A1_HUMAN]	COL4A1	124812811	1.71156e+08	35490930		0	1.80723e+07	1.84846e+07	1.93909e+07	8.58431e+07	0			0				66645557	52779104	97620824		42996038	2.0448e+08				66987668
P02511	Alpha-crystallin B chain OS=Homo sapiens OX=9606 GN=CRYAB PE=1 SV=2 - [CRYAB_HUMAN]	CRYAB	3.93784e+11	2.82049e+11	3.7348e+11	5.58309e+11	0	428077620817	496274866726	4.79248e+11	3.75636e+11	0	296872457717	2.58938e+11	554774700651	3.64171e+11	2.10478e+11	2.8528e+11	4.34326e+11	1.37778e+11	2.44873e+11	5.01492e+11	5.98882e+11	3.77968e+11	2.30008e+10	306507746802	3.03901e+11	3.91369e+11	2.85183e+11	2.58564e+11	3.24238e+11	2.72597e+11	2.8125e+10	2.05055e+11
P02533	Keratin, type I cytoskeletal 14 OS=Homo sapiens OX=9606 GN=KRT14 PE=1 SV=4 - [K1C14_HUMAN]	KRT14	1468174992		1.76845e+08	24575669	0		3.1054e+08	2.21369e+08	0	0			334128954			26137210	3.46024e+08					3.30467e+07			768217463	164457964
P02538	Keratin, type II cytoskeletal 6A OS=Homo sapiens OX=9606 GN=KRT6A PE=1 SV=3 - [K2C6A_HUMAN]	KRT6A	3.7009e+08			38864644				1.26873e+08				222067162		241618912															0
P02545	Prelamin-A/C OS=Homo sapiens OX=9606 GN=LMNA PE=1 SV=1 - [LMNA_HUMAN]	LMNA	5.26105e+10	1.72845e+10	9.36629e+09	1.16459e+09	0	1.46352e+10	11470939131	3.39178e+09	5.99421e+08	0	3.24609e+09	1.00288e+10	2.11935e+10	5.70044e+09	5.9512e+09	9.42797e+09	2.41284e+10	9.13757e+09	6.36497e+08	10343601411	2.67925e+09	3.90211e+09	57104417	2.9652e+08	4.05069e+09	1.64454e+10	6.58891e+09	8.25551e+09	3606055418	4.62265e+09	5060010495	9.96805e+09
P02549	Spectrin alpha chain, erythrocytic 1 OS=Homo sapiens OX=9606 GN=SPTA1 PE=1 SV=5 - [SPTA1_HUMAN]	SPTA1	1.88502e+09				0			3.94153e+07										227597008	5.78292e+08												64913626
P02647	Apolipoprotein A-I OS=Homo sapiens OX=9606 GN=APOA1 PE=1 SV=1 - [APOA1_HUMAN]	APOA1	3.12836e+11	2.32505e+10	1.59385e+11	4.0941e+10	0	3.82709e+10	3.51485e+11	1.99785e+11	3.68063e+10	0	1.48883e+11	8.17797e+10	4.09594e+10	6.12499e+10	1.01664e+11	1.11184e+11	1.9664e+11	1.1015e+11	47859812170	5.75826e+10	48863498575	1.2855e+11	4.98122e+09	3.31211e+10	5.53734e+10	1.11214e+11	9.51115e+10	86313727135	8.70629e+10	8.82481e+10	16655764769	4.93456e+10
P02649	Apolipoprotein E OS=Homo sapiens OX=9606 GN=APOE PE=1 SV=1 - [APOE_HUMAN]	APOE	1.13668e+10	293879440	4.86061e+08	1.98763e+08	0	3.17301e+08	3.03962e+09	1920061266	2.97736e+08	0	1.52991e+09	6.88385e+08	1.14529e+08	1.60792e+09	5.95671e+08	8.05313e+08	3.17444e+09	2909255502	558212941	6.95496e+08	2.41437e+08	1.27047e+10	88958593	8.91511e+07	2802058940	1317611817	1.07881e+09	962561534	1.09834e+09	3.50754e+08	47915880	8.86905e+08
P02652	Apolipoprotein A-II OS=Homo sapiens OX=9606 GN=APOA2 PE=1 SV=1 - [APOA2_HUMAN]	APOA2	3.09102e+10	2176118662	18839704425	2.86587e+09	0	3.12989e+09	6.60286e+10	1.92012e+10	7636901391	0	1.9724e+10	8306558613	5.56413e+09	7.7041e+09	7.78605e+09	1.57262e+10	2.58611e+10	1.61007e+10	6.01138e+09	8763526754	2806016114	1.08027e+10	389605094	2.52564e+09	5.33523e+09	8.0564e+09	7.12704e+09	7.69056e+09	11008071878	8.74812e+09	5009785824	8.91063e+09
P02654	Apolipoprotein C-I OS=Homo sapiens OX=9606 GN=APOC1 PE=1 SV=1 - [APOC1_HUMAN]	APOC1	2887341957		1584090352	1021388105	0	247583040	4878872498	1.73975e+09	495501314	0	7.29251e+08	895585146	319919977	1060892242	6.52226e+08	1321755988	2581553665	1.66832e+09		3.66752e+08	1.28138e+08	2766664738		7.17549e+07	5.63587e+08	1.44184e+09	522474932	264038586	6.68762e+08	5.55292e+08	185783977	609465168
P02655	Apolipoprotein C-II OS=Homo sapiens OX=9606 GN=APOC2 PE=1 SV=1 - [APOC2_HUMAN]	APOC2	265285520		4.43237e+08	751050373		443142864	337936054	6.00116e+08	6.96078e+08		1.67795e+08		1.06142e+08	155124724		670314130	816629010	0		111016768		2680458445		186851858		773128375	2.49756e+07
P02656	Apolipoprotein C-III OS=Homo sapiens OX=9606 GN=APOC3 PE=1 SV=1 - [APOC3_HUMAN]	APOC3	7507315690	0	2572145147	1014173784	0	1295680080	4467951697	1428253272	2239146200	0	1345109959	757129602	248131014	1032978564	1188851871	1571499940	2172512388	654773008	183619594	6.13121e+08	8.49425e+08	13360849851		110665525	629704273	1.21573e+09	1011167796	911059948	705610730	1181784676		899471380
P02671	Fibrinogen alpha chain OS=Homo sapiens OX=9606 GN=FGA PE=1 SV=2 - [FIBA_HUMAN]	FGA	3.98384e+10	11035046798	2.73122e+10	4.90618e+09	0	2.83271e+09	1.84968e+10	1.2324e+10	8386955731	0	2.89917e+09	2.96807e+09	5.38173e+09	5.0311e+09	3447346445	2.46441e+09	2.74829e+10	7.09831e+09	7.91831e+09	1.41087e+10	1.32155e+10	3.87485e+10	2.55064e+08	3.78342e+09	1.53909e+09	1.01539e+10	9.78271e+09	6.7098e+09	2.33365e+09	1.23659e+10	895255588	4.86191e+09
P02675	Fibrinogen beta chain OS=Homo sapiens OX=9606 GN=FGB PE=1 SV=2 - [FIBB_HUMAN]	FGB	5.84501e+10	1.55899e+10	4.37919e+10	4539457484	0	2.31106e+09	20886551420	1.39821e+10	7.98037e+09	0	2.31932e+09	7544387628	3.94614e+09	7.68068e+09	5223460754	4.10439e+09	32674817211	9.99309e+09	1.01482e+10	2.73682e+10	8201694129	3.68409e+10	583630224	3.43644e+09	4.18512e+09	1.13149e+10	1.75208e+10	8587406785	3.81975e+09	17387626768	4.45265e+09	1.21202e+10
P02679	Fibrinogen gamma chain OS=Homo sapiens OX=9606 GN=FGG PE=1 SV=3 - [FIBG_HUMAN]	FGG	6.01308e+10	9.26036e+09	49605836006	6.03279e+09	0	6.4883e+09	2.49299e+10	1.49127e+10	7.60155e+09	0	2.15545e+09	4510136451	3.7042e+09	9.79517e+09	5530384696	5895832963	3.60162e+10	6.92035e+09	7.6513e+09	2.02186e+10	1.91223e+10	40284216793	279273006	2.21008e+09	4.51322e+09	19240461444	15915433761	12789860612	6.77789e+09	17285267279	4128321518	1.14863e+10
P02730	Band 3 anion transport protein OS=Homo sapiens OX=9606 GN=SLC4A1 PE=1 SV=3 - [B3AT_HUMAN]	SLC4A1	49607124		187579421				1.1139e+09	2.1475e+09			1.64312e+08	1.21409e+08		2.4331e+08	762492468	140882017	95811989	6.60768e+09				1009151303		3.20952e+08	374089006	5.29734e+08	75004168	415369084	4.32291e+08	204752938		62219882
P02741	C-reactive protein OS=Homo sapiens OX=9606 GN=CRP PE=1 SV=1 - [CRP_HUMAN]	CRP	0	3.97357e+09	4.08394e+08	277269365	0	149503584			2905238891	0			4774706692						1.31928e+09	2717266217	4128076518	26678711164		740914194
P02743	Serum amyloid P-component OS=Homo sapiens OX=9606 GN=APCS PE=1 SV=2 - [SAMP_HUMAN]	APCS	19831177043	3207884512	9.24632e+08	9.13117e+08	0	3.14953e+08	2469962422	8.08306e+08	926737482	0	6.219e+08	7.96564e+08	1.68728e+08	2415654278	5.0822e+08	1.68869e+09	1.1174e+10	8.71786e+09	3.63722e+09	3.74405e+08	148916118	2.5029e+09		2.34459e+09	4.2444e+09	1.18699e+09	2.80066e+09	1.98544e+09	9.05086e+09	7.43404e+08	1.71455e+09	2.23047e+09
P02745	Complement C1q subcomponent subunit A OS=Homo sapiens OX=9606 GN=C1QA PE=1 SV=2 - [C1QA_HUMAN]	C1QA	169945524									0					72461832													1.16718e+08
P02746	Complement C1q subcomponent subunit B OS=Homo sapiens OX=9606 GN=C1QB PE=1 SV=3 - [C1QB_HUMAN]	C1QB	9.36034e+08		267514071				5.14439e+08	0				2.31637e+07			1.00925e+08	6.25728e+08	33321503	76179746		148882683		489376183			28784400	29221919		75254404
P02747	Complement C1q subcomponent subunit C OS=Homo sapiens OX=9606 GN=C1QC PE=1 SV=3 - [C1QC_HUMAN]	C1QC	2803114831	70799890	5.42869e+08	0			8.70748e+08	188100142	41643276	0		42979310		58138098	8.21921e+07	1.00967e+09	62549402	2.30766e+08	26640520	1.02848e+08		580710654	32457676			62738822	91854270	251276091	0	1.1001e+08		0
P02748	Complement component C9 OS=Homo sapiens OX=9606 GN=C9 PE=1 SV=2 - [CO9_HUMAN]	C9	5.62053e+09	1.97283e+09	2062004657		0	60115578	1.16158e+09	1.6314e+09	760441430	0	1042393429	3316052269	8.02606e+08	1.84457e+09	151390071	1551989927	3.75229e+09	2.51092e+09	1117368336	2.95823e+09	9.31815e+08	4.82247e+09	1312145999	9.82838e+08	2496332860	748649388	3205577361	1.89575e+09	1.09923e+09	1.3869e+09	3.24688e+08	7.35022e+08
P02749	Beta-2-glycoprotein 1 OS=Homo sapiens OX=9606 GN=APOH PE=1 SV=3 - [APOH_HUMAN]	APOH	24312408362	5660664541	1.29368e+10	2.98814e+09	0	5.38288e+09	34389002928	7.09295e+09	5043589096	0	1.12302e+10	3406573260	4.39997e+09	5.40967e+09	5.87684e+09	1.62666e+10	41286534046	6.86906e+09	4.24312e+09	9.83579e+09	11924692540	5.94153e+10	6.67799e+07	3.48234e+09	1.26391e+10	1.80169e+10	1.65556e+10	8.57324e+09	1.05539e+10	4.11011e+09	8.04845e+08	4.55055e+09
P02750	Leucine-rich alpha-2-glycoprotein OS=Homo sapiens OX=9606 GN=LRG1 PE=1 SV=2 - [A2GL_HUMAN]	LRG1	8.69065e+09	4.92529e+09	4.36077e+09	1.63642e+09	0	766733001	2265902229	6.04806e+08	6.24579e+09	0	6.82021e+08	5.65213e+08	1.21034e+10	445030344	7.24388e+08	104672258	4.48952e+09	617148200	2.45049e+09	6.82108e+09	10490339049	1.0985e+10		460089855	7.77162e+08	871236446	2329099027	1040834078	571678294	2.38099e+08		5.69667e+07
P02751	Fibronectin OS=Homo sapiens OX=9606 GN=FN1 PE=1 SV=5 - [FINC_HUMAN]	FN1	1.45762e+08	4.21038e+07		0	0	1.39839e+07	63899190	85403431	0	0		363059332			39701208	43694501	3.09757e+07	73836470	53119128	5843064841	4.63212e+08	2.13294e+09			153303530	1.86525e+07			0	42105846		23380532
P02753	Retinol-binding protein 4 OS=Homo sapiens OX=9606 GN=RBP4 PE=1 SV=3 - [RET4_HUMAN]	RBP4	1.09527e+10	36013144	5108478712	1655324358	0	3.20803e+09	7005855461	1726806394	2615389840	0	451183185	1028818136	1.5573e+08	7.13664e+08	9.29351e+08	2508281877	8.62729e+09	1.17679e+09	2.18795e+08	1.62765e+08	3.63041e+09	8.13186e+09			924005952	2.04273e+09	2419296355	1.02056e+09	1.20669e+09	1.02369e+08	201056790	106614467
P02760	Protein AMBP OS=Homo sapiens OX=9606 GN=AMBP PE=1 SV=1 - [AMBP_HUMAN]	AMBP	1.03996e+10	1.7901e+08	2252749748	1.59693e+09	0	3.60946e+09	7.31992e+09	9.00116e+08	8.2464e+08	0	1.92423e+09	1518566993		993326513	1.23581e+09	2.80835e+09	6.32901e+09	4.81493e+09	2.38398e+08	1.15839e+09	1.63934e+10	1.27348e+10	3.92598e+07	317330034	1.92505e+09	1.56957e+09	3028236799	1842221550	3007531799	2.04534e+09	1.2198e+09	1.25256e+09
P02763	Alpha-1-acid glycoprotein 1 OS=Homo sapiens OX=9606 GN=ORM1 PE=1 SV=1 - [A1AG1_HUMAN]	ORM1	1.32609e+11	4.33679e+10	8.05694e+10	50702655623	0	32326210840	4.40067e+10	48471096130	8.13703e+10	0	3.67046e+10	35498611185	6.99607e+10	23846483786	15883867413	2.27803e+10	8.46804e+10	3.51962e+10	2.02945e+10	6.01435e+10	122417007225	1.35417e+11	6969437	40221474257	30821581645	3.65918e+10	59933799856	38356594708	26820276498	2.53339e+10	1.12737e+10	1.34665e+10
P02765	Alpha-2-HS-glycoprotein OS=Homo sapiens OX=9606 GN=AHSG PE=1 SV=2 - [FETUA_HUMAN]	AHSG	2.21148e+10	1.29809e+09	1.28729e+10	1.40682e+09	0	1.25233e+09	1.46082e+10	1.34798e+10	1.53973e+09	0	17452062270	1.34598e+10	1812247521	1.11911e+10	8.90066e+09	15459902448	2.27668e+10	3.12518e+10	6.45498e+09	7.1627e+09	1073617702	3.17999e+09	2483985457	712654808	1.53235e+10	7449957534	11884991139	1.59867e+10	1.00467e+10	7.9357e+09	4.97451e+09	9.63992e+09
P02766	Transthyretin OS=Homo sapiens OX=9606 GN=TTR PE=1 SV=1 - [TTHY_HUMAN]	TTR	29146633361		9279307858	2.80153e+09	0	2.25796e+09	23068425880	1.02769e+10	2173934825	0	819830073	1.0103e+09	1684879530	261061512	9.81896e+08	8.45165e+09	3.8044e+10	9.74609e+09	1.09213e+08	145782423	879830814	4.8189e+09		117034100	9.4781e+09	1.08604e+10	2.50932e+09	1.41266e+09	1.37914e+09	1.09894e+09	1.04195e+10	801152935
P02768	Albumin OS=Homo sapiens OX=9606 GN=ALB PE=1 SV=2 - [ALBU_HUMAN]	ALB	4.48273e+12	1.39088e+12	3.80665e+12	2.51459e+12	0	1.9762e+12	5.27118e+12	4.53846e+12	2.68277e+12	0	4.22168e+12	3.18595e+12	2.08028e+12	2.95255e+12	3.08693e+12	3.64225e+12	5.35526e+12	4.71895e+12	2.38878e+12	2.61032e+12	1.91084e+12	3.80919e+12	6.13519e+11	2.08001e+12	3.35891e+12	3470322174361	4.19958e+12	3.56954e+12	3.52308e+12	2681166599344	1.69746e+12	2.13281e+12
P02774	Vitamin D-binding protein OS=Homo sapiens OX=9606 GN=GC PE=1 SV=2 - [VTDB_HUMAN]	GC	2.34746e+10	6.57064e+09	1.24559e+10	4.98023e+09	0	2.67702e+09	2.1571e+10	7.08728e+09	1.17219e+10	0	1.86431e+10	9.10952e+09	9.19605e+09	1.10327e+10	8.80049e+09	1.72879e+10	2.26937e+10	2.36524e+10	8.51286e+09	1.2949e+10	1.39679e+10	1.27782e+10	337891556	3.84533e+09	1.21849e+10	9.1902e+09	1.55416e+10	1.32497e+10	1.06484e+10	9402114296	4.37884e+09	8.9132e+09
P02787	Serotransferrin OS=Homo sapiens OX=9606 GN=TF PE=1 SV=3 - [TRFE_HUMAN]	TF	6.09725e+11	7.04524e+10	3.87152e+11	7.41829e+10	0	6.9536e+10	6.86102e+11	2.48724e+11	1.19961e+11	0	3.71428e+11	2.91202e+11	8.58045e+10	2.89743e+11	2.60102e+11	2.46964e+11	4.57553e+11	4.00651e+11	1.39834e+11	1.49892e+11	1.1406e+11	1.56268e+11	3.98452e+10	6.53456e+10	2.0998e+11	2.90601e+11	2.9943e+11	3.00136e+11	205992124369	189258088223	7.68594e+10	1.41941e+11
P02788	Lactotransferrin OS=Homo sapiens OX=9606 GN=LTF PE=1 SV=6 - [TRFL_HUMAN]	LTF	66063242		0	127819462	0		5.34306e+07	61082585				3.1412e+09		7.73998e+07	2.16744e+08	417512501	6.55041e+08	1.01564e+10				675631555	0		375648067	3.16547e+08	13311158	1.47399e+08	2.87295e+07	2201917415	0	50031078
P02790	Hemopexin OS=Homo sapiens OX=9606 GN=HPX PE=1 SV=2 - [HEMO_HUMAN]	HPX	2.26593e+11	3.11156e+10	1.08527e+11	3.42139e+10	0	2.19647e+10	1.50163e+11	8.29799e+10	3.32643e+10	0	7.59426e+10	4.78632e+10	3.85423e+10	3.15578e+10	3.44786e+10	60180171058	1.0792e+11	65065956364	40601046443	4.80172e+10	32520682488	7.65451e+10	952445348	3.63372e+10	5.1722e+10	5.05903e+10	7.43242e+10	4.69147e+10	4.71266e+10	3.85181e+10	2.49593e+10	1.84719e+10
P02794	Ferritin heavy chain OS=Homo sapiens OX=9606 GN=FTH1 PE=1 SV=2 - [FRIH_HUMAN]	FTH1	2.56276e+09	8.03738e+08	9.93111e+08	3.63562e+08	0	3.71762e+08	1366749689	967412679	2.39141e+08	0	1.07258e+09	9.40805e+07	374015290	1.63609e+08	2.52155e+08	7.36221e+08	6.91694e+08	323255657	7.1327e+08	340852904	9.41042e+08	1356646351	0	5.19485e+08	1.47621e+08	1.17254e+09	111912456	3.77804e+08	1795105640	1.47584e+09	110619472	259445100
P02795	Metallothionein-2 OS=Homo sapiens OX=9606 GN=MT2A PE=1 SV=1 - [MT2_HUMAN]	MT2A	219082714	9.40583e+08	626550167	2.71424e+09	0	2.11035e+09	360164128		3.21512e+09	0	5.03105e+08	337926793	1951601174	708414101	3.09385e+07	9.40879e+08	922070176	481262877	181264879	1.22223e+09	513345167	4870359049	679253092	1.00361e+09	435933869	9.40201e+08	243089033		872290466	352434597	978009432
P03886	NADH-ubiquinone oxidoreductase chain 1 OS=Homo sapiens OX=9606 GN=MT-ND1 PE=1 SV=1 - [NU1M_HUMAN]	MT-ND1	101679826	1940677440	1652242604	1213919316	0	1.60073e+09	1404462115	0	0	0	71027408	2.11702e+09	1746443568	1361624857	1.72804e+09	0	1279490984	931058948	114017172	1575996548	2987260607	1629222048		1.6516e+09	1471095232	1143592473	0	0	2366704880	36382783	90366014	3.91973e+08
P03891	NADH-ubiquinone oxidoreductase chain 2 OS=Homo sapiens OX=9606 GN=MT-ND2 PE=1 SV=2 - [NU2M_HUMAN]	MT-ND2	4.35954e+08	1796291653	534996815	686635549	0	864761100	1.03185e+09	332070444	2.61444e+08	0		1872491928	1.22182e+09	1303503641	768362512	8.58354e+08	736928373	796439095	1741925540	1298274698	969700114	1296648291		9.97394e+08	1634224168	7.16195e+08	1201075152	1138304032	1862449844	1.4754e+09	1059460927	538571334
P03905	NADH-ubiquinone oxidoreductase chain 4 OS=Homo sapiens OX=9606 GN=MT-ND4 PE=1 SV=1 - [NU4M_HUMAN]	MT-ND4	139632410	1.56277e+09	7.30256e+08	54892579	0	2.53495e+08	607078095	6.36635e+07		0	1.05214e+09	1.02952e+09	270405682	936302356	1043510749	1.1618e+09	1.32107e+08	323114794	1232169081	1189144762	1333968919	5.32003e+08	450168638	8.45161e+08	1127723676	7.40256e+08	4.22612e+08	455555991	1574714865	1119131091	1515673448	528429230
P03915	NADH-ubiquinone oxidoreductase chain 5 OS=Homo sapiens OX=9606 GN=MT-ND5 PE=1 SV=2 - [NU5M_HUMAN]	MT-ND5	2.74676e+08	3.63566e+09	930234346				0				364954906	2047686518	790410992	1.41573e+09	2.18724e+09	1092120044	0	7.51168e+08	1864004783	637895358	3422266572	398560752	380298200	632000028	2.03582e+09	0	1.26532e+09	1363981101	1251929159	2395140354	2.29559e+08	6.9114e+08
P03928	ATP synthase protein 8 OS=Homo sapiens OX=9606 GN=MT-ATP8 PE=1 SV=1 - [ATP8_HUMAN]	MT-ATP8	5.24202e+08	2001129776	2.63977e+09	3.06542e+09	0	4027326883	1.89459e+09	2.0109e+09	2793521528	0	948466564	3203012544	3954210530	2180192240	524924160	2844201574	3.27831e+09	6.45238e+08	3016500342	2.48489e+09	2.74057e+09	1.36653e+09	1919854532	1763151290	1422065212	1390284417	1.33555e+09	2.10879e+09	2.23007e+09	0		2.05211e+09
P03950	Angiogenin OS=Homo sapiens OX=9606 GN=ANG PE=1 SV=1 - [ANGI_HUMAN]	ANG	421184978		411556263			149833776	95270554	302666784	4.83478e+07				0	178814774		81520828	50504764	0			43993029	1.31267e+09			1.57255e+08	441305363		295238534
P03952	Plasma kallikrein OS=Homo sapiens OX=9606 GN=KLKB1 PE=1 SV=1 - [KLKB1_HUMAN]	KLKB1	54269606					5.398e+06	240312619	4.08069e+07									64713678	4.51861e+07				0
P04003	C4b-binding protein alpha chain OS=Homo sapiens OX=9606 GN=C4BPA PE=1 SV=2 - [C4BPA_HUMAN]	C4BPA	2.34276e+08		200203667		0		3.67924e+08	7.5097e+07	1.1874e+07			0	0	1.10037e+07		155140709	372831801	2.46597e+08	36285039	123589996		3.95627e+09	1.81873e+07		23988007	6.55892e+07	198409133	378215368		423516751	60891930	22120413
P04004	Vitronectin OS=Homo sapiens OX=9606 GN=VTN PE=1 SV=1 - [VTNC_HUMAN]	VTN	1.73416e+10	3196139367	6.78819e+09	2123623414	0	1.88823e+09	7.40155e+09	5355600416	3.64456e+09	0	5252012992	432602259	4613420392	3.58765e+09	1749160420	2813239698	1.14962e+10	7.80713e+09	2349243785	5.79426e+09	3.2152e+09	1.75398e+10	1014104287	1.64755e+09	4.01319e+09	4301143192	3.21359e+09	3811895089	5367673352	1.62513e+09	2.34176e+09	6.07768e+08
P04040	Catalase OS=Homo sapiens OX=9606 GN=CAT PE=1 SV=3 - [CATA_HUMAN]	CAT	10494211145	2.14777e+09	3.25472e+09	2.60195e+09	0	2.47968e+09	5044084997	4.97996e+09	6.29792e+08	0	1.03506e+09	737815661	1.20557e+09	3.50839e+09	6.34499e+08	5.14556e+08	1.73528e+09	8.04464e+09	4.50132e+09	1315069779	1.39792e+09	7.76178e+09	2.8788e+07	6.29082e+08	2.93454e+09	3.6999e+09	3.78088e+08	2.9438e+09	3036142859	3.46942e+09	698742012	1.7096e+09
P04075	Fructose-bisphosphate aldolase A OS=Homo sapiens OX=9606 GN=ALDOA PE=1 SV=2 - [ALDOA_HUMAN]	ALDOA	4.22927e+11	2.27078e+11	4.03867e+11	4.43409e+11	0	3.40833e+11	380136811537	3.45027e+11	5.4839e+11	0	2.89652e+11	2.10175e+11	6.32795e+11	232308209130	1.58687e+11	1.88048e+11	3.52231e+11	122688262893	2.81642e+11	257390173819	5.39762e+11	351978681121	3.06214e+10	3.87095e+11	2.16338e+11	3.4226e+11	2.11601e+11	1.92153e+11	1.98568e+11	2.87329e+11	1.19246e+11	1.58548e+11
P04080	Cystatin-B OS=Homo sapiens OX=9606 GN=CSTB PE=1 SV=2 - [CYTB_HUMAN]	CSTB	2.24435e+10	11321467862	1.43795e+10	18616690234	0	1.32284e+10	11157281800	11191667548	1.77132e+10	0	9.07529e+09	14264432092	17191876788	14121974122	7494260129	14881189725	17798506102	8.28017e+09	12743329790	1.44144e+10	15443049244	14424923436	7.1474e+08	1.53033e+10	1.50113e+10	13620295576	12373971585	13858894364	14266002132	1.41408e+10	2751883247	6693305239
P04083	Annexin A1 OS=Homo sapiens OX=9606 GN=ANXA1 PE=1 SV=2 - [ANXA1_HUMAN]	ANXA1	11976243680	4.13043e+09	5.16793e+09	5.37205e+09	0	3.39527e+09	5552137707	1.843e+09	3.64365e+09	0	4.76327e+09	2885417349	5.61965e+09	2722523490	1.92831e+09	4130903533	7.17925e+09	2.94783e+09	4.09331e+09	5.9807e+09	5.69068e+09	7.17024e+09	252807464	3492448689	4.49215e+09	5.32206e+09	2.88966e+09	1.81367e+09	2.12625e+09	3.41534e+09	906280786	1.26209e+09
P04114	Apolipoprotein B-100 OS=Homo sapiens OX=9606 GN=APOB PE=1 SV=2 - [APOB_HUMAN]	APOB	2558320589		1.81322e+08	1.9134e+07			1228885100	2.12017e+09			304094100	1.29014e+08		90217352	1.09081e+08	4.47306e+08	1.30614e+09	1.541e+09				310786275	56210455	0	7.68476e+07	1.08843e+08		1.33175e+09	27650820	2.38332e+08	139373318	1.05955e+08
P04179	Superoxide dismutase [Mn], mitochondrial OS=Homo sapiens OX=9606 GN=SOD2 PE=1 SV=3 - [SODM_HUMAN]	SOD2	2.43562e+10	3.39626e+10	3.05653e+10	19211068895	0	2.13182e+10	2.33694e+10	2.05815e+10	1.70569e+10	0	4.17716e+10	3.7324e+10	2.49926e+10	3.36811e+10	12378226103	3.82732e+10	4.58602e+10	13779158153	1.58803e+10	2.01013e+10	5.20574e+10	2.58205e+10	608039307	3.37992e+10	2.48233e+10	3.07155e+10	1.63331e+10	1.95318e+10	2.23531e+10	28313738700	1.66641e+10	1.9094e+10
P04196	Histidine-rich glycoprotein OS=Homo sapiens OX=9606 GN=HRG PE=1 SV=1 - [HRG_HUMAN]	HRG	4.65933e+09	18471408	1217843701	1.2941e+08	0	0	5549439971	2.40189e+09	86297736	0	1.85478e+09	2126692368	115122702	9.23454e+08	2713435542	1370889838	3.36115e+09	4484604650	9.94993e+08	553063374	3.02127e+08	6.30694e+08		26275350	1.00019e+09	1258896451	2443545027	2.00772e+09	1.59781e+09	1.38778e+09	664563006	4.56922e+08
P04216	Thy-1 membrane glycoprotein OS=Homo sapiens OX=9606 GN=THY1 PE=1 SV=2 - [THY1_HUMAN]	THY1	0		0				413395504		0			115676594	0	4.12703e+07	8.97483e+07														1.43747e+08
P04217	Alpha-1B-glycoprotein OS=Homo sapiens OX=9606 GN=A1BG PE=1 SV=4 - [A1BG_HUMAN]	A1BG	23113682764	823378847	1.70166e+10	2234443033	0	1.52883e+09	1.4951e+10	1.06033e+10	1.74347e+09	0	9.10109e+09	7.60676e+09	2.31748e+09	3.18951e+09	3.9168e+09	4.7716e+09	14135636705	9.82987e+09	2.56467e+09	3.11166e+09	5975720924	5.24598e+09	633599585	1.37862e+09	5.34718e+09	8.69189e+09	7167559177	7.86421e+09	6328622831	5.68098e+09	200819525	1.67654e+09
P04264	Keratin, type II cytoskeletal 1 OS=Homo sapiens OX=9606 GN=KRT1 PE=1 SV=6 - [K2C1_HUMAN]	KRT1	3.24e+10	2.57895e+09	2.16685e+10	1.40642e+10	0	2.25947e+10	7.03765e+10	9.47367e+09	7.10042e+10	0	621423986	3.84874e+08	7.47738e+10	1.75191e+09	3.42508e+10	5.89179e+09	74994516407	1.82911e+09	1.34736e+09	3.50208e+09	6311695430	1.86659e+10	649999147	3447367147	4.5311e+10	3.47763e+10	2.96516e+09	2.52956e+09	4.50054e+09	655126667		1.6333e+09
P04271	Protein S100-B OS=Homo sapiens OX=9606 GN=S100B PE=1 SV=2 - [S100B_HUMAN]	S100B	2.30494e+09		1.79899e+07		0	9.3004e+07		44940754	59727108		324539764		59866264	0	50314228		1.934e+07	110061311			4.40803e+07			196701190		65929357
P04275	von Willebrand factor OS=Homo sapiens OX=9606 GN=VWF PE=1 SV=4 - [VWF_HUMAN]	VWF	86441807	47675771	42221292	68811466	0	4.67678e+08	7.59979e+07	6.19577e+07	1.00377e+09	0	1.03545e+08	5.3434e+08	6.58651e+06	1.97863e+08		469937348	5.71303e+08	31241960	3.13109e+07	173067666	0	245703548	132682607	1.90029e+07	65425066	77159439	4.70328e+08	49219462	1.87435e+08	0		0
P04406	Glyceraldehyde-3-phosphate dehydrogenase OS=Homo sapiens OX=9606 GN=GAPDH PE=1 SV=3 - [G3P_HUMAN]	GAPDH	8.66332e+11	385946403235	9.56854e+11	9.59201e+11	0	7.20306e+11	1.02668e+12	7.08922e+11	9.4693e+11	0	5.6303e+11	4.08087e+11	1.00693e+12	3.66003e+11	280522993601	345675945255	9.23347e+11	2.45139e+11	3.7718e+11	4.51785e+11	1.12193e+12	861928534025	2.47438e+09	5.2989e+11	3.24904e+11	7.12329e+11	3.58825e+11	3.12042e+11	4.44962e+11	3.7588e+11	2.26714e+11	2.04017e+11
P04430	Immunoglobulin kappa variable 1-16 OS=Homo sapiens OX=9606 GN=IGKV1-16 PE=1 SV=2 - [KV116_HUMAN]	IGKV1-16	0							28296663										0					0
P04439	HLA class I histocompatibility antigen, A alpha chain OS=Homo sapiens OX=9606 GN=HLA-A PE=1 SV=2 - [HLAA_HUMAN]	HLA-A	4.00818e+08	2.47687e+09	140557968		0		453755941	7.64573e+08	3.98542e+08	0	1.33785e+09	2.13714e+09		8.82536e+08		1386763724	1.99418e+08	3.03721e+08	8.7009e+08		5.57864e+08			98713845	9.636e+08			3.49903e+08	218247705	8.89436e+07	6.48243e+08
P04632	Calpain small subunit 1 OS=Homo sapiens OX=9606 GN=CAPNS1 PE=1 SV=1 - [CPNS1_HUMAN]	CAPNS1	4.82991e+09	1.5278e+09	3831058221	5.97128e+09	0	3.09613e+09	3068980481	6.06616e+09	6.26373e+09	0	3.75311e+09	3910243985	3.44013e+09	4.23782e+09	952300099	3.85805e+09	5580108534	2.03216e+09	1035667808	3693428336	4.66714e+09	5.93039e+09	2.33311e+08	1497059177	3.18524e+09	2.72858e+09	3109506745	1961217711	5.70678e+09	2.83863e+09	6.06599e+08	1.27893e+09
P04792	Heat shock protein beta-1 OS=Homo sapiens OX=9606 GN=HSPB1 PE=1 SV=2 - [HSPB1_HUMAN]	HSPB1	2.96306e+11	1.78508e+11	2.71208e+11	2.89267e+11	0	2.57592e+11	2.62592e+11	2.62546e+11	1.86836e+11	0	2.00878e+11	1.70782e+11	2.72051e+11	231738647406	129787647321	2.39728e+11	352100774560	1.25454e+11	1.64108e+11	3.50878e+11	5.06931e+11	1.93489e+11	5.21727e+10	1.48921e+11	2.21416e+11	260817948367	1.84934e+11	167038081873	1.82896e+11	2.09062e+11	3.50114e+10	9.51361e+10
P04843	Dolichyl-diphosphooligosaccharide--protein glycosyltransferase subunit 1 OS=Homo sapiens OX=9606 GN=RPN1 PE=1 SV=1 - [RPN1_HUMAN]	RPN1	1.58834e+09	4.65203e+09	1.68029e+09	2.89905e+09	0	2.58293e+09	9.99761e+08	1.54536e+09	3.18623e+09	0	3.12313e+09	2.07898e+09	2.01312e+09	2.18145e+09	1905277560	4512214784	2077341943	2.22057e+09	1583393224	3.30627e+09	5149649986	3.03495e+09	8.38808e+08	3.06526e+09	3.20395e+09	1803590043	8.72511e+08	1844993061	4.89626e+09	2.70608e+09	1.33648e+09	1.37957e+09
P04844	Dolichyl-diphosphooligosaccharide--protein glycosyltransferase subunit 2 OS=Homo sapiens OX=9606 GN=RPN2 PE=1 SV=3 - [RPN2_HUMAN]	RPN2	285900686	1.30562e+09	1.00663e+09	536549031	0	480615532	326146228	131615055	6.8905e+08	0	6.43984e+08	1.31055e+09	8.84759e+08	1.52457e+09	1.02624e+09	1835632621	2004980340	617779268	7.15538e+08	1.70731e+09	2.60078e+09	874673796	406891235	2.51911e+08	1.7478e+09	693648805	802908250	1.62455e+09	2.20032e+09	1109121409	722287372	7.29942e+08
P04899	Guanine nucleotide-binding protein G(i) subunit alpha-2 OS=Homo sapiens OX=9606 GN=GNAI2 PE=1 SV=3 - [GNAI2_HUMAN]	GNAI2	1.85835e+09	2177357723	12688733566	2.30011e+09	0	1.62491e+09	1.08069e+10	1.26635e+10	2.71879e+09	0	9313913408	3930671775	4.70527e+09	3.04009e+09	3.2974e+09	4.86914e+09	1.28748e+10	1.4147e+09	2478384854	3.92225e+09	3.44535e+09	6.07111e+09	7.01246e+08	6.59498e+08	3.55589e+09	1.01811e+09	1622319566	2010642076	2.86979e+09	2.7297e+09	2165446830	2.56766e+09
P05023	Sodium/potassium-transporting ATPase subunit alpha-1 OS=Homo sapiens OX=9606 GN=ATP1A1 PE=1 SV=1 - [AT1A1_HUMAN]	ATP1A1	194585877	3.02932e+09	4.19569e+08	9.25145e+08	0	1.88608e+09	6.25188e+08	159000684	1.61028e+09	0	1.1099e+09	2150230966	679650930	1.07503e+10	421713683	9.41969e+08	7.28144e+09	2.47494e+08	1343714686	6.45431e+09	1.44326e+09	1051266643	2.75118e+09	1488020586	2077601797	1833580164	777175808	1.05625e+09	1908497911	7.04663e+08	1311177712	2.84142e+08
P05026	Sodium/potassium-transporting ATPase subunit beta-1 OS=Homo sapiens OX=9606 GN=ATP1B1 PE=1 SV=1 - [AT1B1_HUMAN]	ATP1B1	1.31485e+09	5.63478e+09	2.96441e+09	6.46179e+09	0	7.36036e+09	3.4806e+09	2.28165e+09	2.09251e+09	0	1.8743e+09	7.6717e+09	6275526278	5486798454	5903354419	5.15448e+09	2.37449e+09	2142943529	6.28067e+09	9462208392	9.72197e+09	4.32549e+09	2241512344	8.33575e+09	5630659731	1207086827	2.1405e+09	5.95417e+09	6.65361e+09	2.11974e+09	7.36467e+09	1.97831e+09
P05060	Secretogranin-1 OS=Homo sapiens OX=9606 GN=CHGB PE=1 SV=2 - [SCG1_HUMAN]	CHGB	0
P05067	Amyloid-beta precursor protein OS=Homo sapiens OX=9606 GN=APP PE=1 SV=3 - [A4_HUMAN]	APP	43617765	49703341	4.49972e+07	45682306	0	30835926	3.73511e+07	2.42371e+07		0			27080406	16199192			39579377	0	3.24549e+07	0	1.7311e+07	5.88561e+07			26725787	2.03611e+07			16903445	2.70017e+07
P05090	Apolipoprotein D OS=Homo sapiens OX=9606 GN=APOD PE=1 SV=1 - [APOD_HUMAN]	APOD	3332656846	9.7255e+08	4.48749e+08	3.58033e+08	0	725204669	2256252156	1.45327e+09	7.31888e+09	0	810941266	5231462129	1.01898e+09	2146686517	432705306	1.67655e+09	1.44991e+09	3.36389e+09	1457525096	1.46601e+09	9.33726e+08	1262862842	100343784	568303931	2.58759e+09	2.69477e+09	1.92279e+09	730591090	1.26885e+08	944082781	345745134	2.08144e+09
P05091	Aldehyde dehydrogenase, mitochondrial OS=Homo sapiens OX=9606 GN=ALDH2 PE=1 SV=2 - [ALDH2_HUMAN]	ALDH2	1.06322e+11	6.38393e+10	8.99608e+10	1.1562e+11	0	1.10969e+11	5.74191e+10	7.7572e+10	1.09231e+11	0	5.67739e+10	8.58889e+10	104622953958	56186230819	5.9777e+10	7.02392e+10	7.67929e+10	36807905861	6.74308e+10	75657071308	103364271498	5.54969e+10	5.22878e+09	7.45092e+10	4.77401e+10	4.45909e+10	4.92287e+10	6.68717e+10	6.0055e+10	6.32604e+10	32907608808	3.19618e+10
P05141	ADP/ATP translocase 2 OS=Homo sapiens OX=9606 GN=SLC25A5 PE=1 SV=7 - [ADT2_HUMAN]	SLC25A5	626282696	7.23647e+09	3.04315e+09	2923575225	0	9.29702e+09	8.90892e+09	2.0734e+09	1.9742e+09	0	11703810992	4099846066	895126008	2988207461	7993438741	2.4554e+09	8869960557	810079012	2613599732	6.49495e+08	4.59904e+09	3002706686		1339535269	9364273523	5839816031	1109347275	1182264945	1765865241	1.88658e+09	3.95414e+08	2.86819e+09
P05155	Plasma protease C1 inhibitor OS=Homo sapiens OX=9606 GN=SERPING1 PE=1 SV=2 - [IC1_HUMAN]	SERPING1	6890318303	2.12065e+09	8.44921e+09	7.53023e+08	0	1.3942e+09	8.45359e+09	3.08494e+09	3.22998e+09	0	2.4648e+09	2.39915e+09	1.5619e+09	1843501392	1057265694	2335022023	7.34279e+09	3.38564e+09	2614674657	2.49194e+09	2.30765e+09	5.81474e+09	7.51895e+08	1.76083e+09	1952266401	1239511775	2.99677e+09	2.35091e+09	1.78844e+09	1.52363e+09	4.48333e+08	1.24101e+09
P05156	Complement factor I OS=Homo sapiens OX=9606 GN=CFI PE=1 SV=2 - [CFAI_HUMAN]	CFI	1.56984e+09		6.86778e+08		0	31898596	426444480	78916745		0	88010832	267068198		94901560	6.09846e+07	286397882	9.18357e+08	413906124	2.75964e+07	3.98759e+08	2.24642e+08	1.79815e+08	60455638	2.06425e+07	63439701	26327190	1.55047e+08	139520838	90162162	1.33308e+08
P05164	Myeloperoxidase OS=Homo sapiens OX=9606 GN=MPO PE=1 SV=1 - [PERM_HUMAN]	MPO	17141811				0					0		3.03571e+09		87114302			316745310	2.42954e+09		302119319		5.61902e+09			1.08527e+08	111377695	115711883	1.90933e+08		1.00753e+09	0	1.06661e+08
P05165	Propionyl-CoA carboxylase alpha chain, mitochondrial OS=Homo sapiens OX=9606 GN=PCCA PE=1 SV=4 - [PCCA_HUMAN]	PCCA	3801853363	4.25018e+09	4780314336	1.36776e+10	0	6.19288e+09	2.07958e+09	5449584725	1.13538e+10	0	3.8043e+09	5.91173e+09	7.75808e+09	7090351573	3.67531e+09	5.79541e+09	6.18438e+09	1448715763	6.05223e+09	7.42325e+09	1.03583e+10	5.63697e+09	1.21266e+09	5.83781e+09	5.44957e+09	2.74337e+09	3.53782e+09	5.11172e+09	6.20783e+09	6.56488e+09	2.48432e+09	2.18735e+09
P05166	Propionyl-CoA carboxylase beta chain, mitochondrial OS=Homo sapiens OX=9606 GN=PCCB PE=1 SV=3 - [PCCB_HUMAN]	PCCB	4.24593e+09	7784546214	6.33503e+09	8.83349e+09	0	8.19672e+09	2121823279	4.33065e+09	9.40173e+09	0	6.9285e+09	6.25983e+09	9.25419e+09	6.51797e+09	3006770185	4797800519	6.16964e+09	1947395071	7.66575e+09	7.31976e+09	1.201e+10	4.70645e+09	1023304420	7.52466e+09	5.2297e+09	2.67405e+09	2.9822e+09	6.96525e+09	6090855750	6.10166e+09	3.00431e+09	2.97721e+09
P05198	Eukaryotic translation initiation factor 2 subunit 1 OS=Homo sapiens OX=9606 GN=EIF2S1 PE=1 SV=3 - [IF2A_HUMAN]	EIF2S1	508813877	1.14357e+09	3.41528e+08	355227003	0	4.13173e+08	533407280	188473847	1.03898e+09	0	2.18878e+08	1.20267e+09	3.53425e+08	1.22786e+09	1.71743e+08	567028794	9.89233e+07	44044323	133512246	1.63237e+09	1307680233	303857833	379233398	4.96479e+07	6.26794e+08	5.38188e+08	4.99778e+08	431013446	1.21829e+09	840416931	0	5.27241e+08
P05204	Non-histone chromosomal protein HMG-17 OS=Homo sapiens OX=9606 GN=HMGN2 PE=1 SV=3 - [HMGN2_HUMAN]	HMGN2	676444803	214079176	6.94464e+08	4.72683e+08	0	170937372	0	1.64894e+08	1.77624e+08		0					429420000	384365907	463750990		2.4644e+08	9.08024e+08	816161824	0	182004970	2.91173e+07	5.21938e+08					511317512
P05386	60S acidic ribosomal protein P1 OS=Homo sapiens OX=9606 GN=RPLP1 PE=1 SV=1 - [RLA1_HUMAN]	RPLP1	2611691648	191107732	3331531308	2187263476	0	1641616596		3551995024	1917153047	0	0	2378649382	2643693520	1.94183e+09			3665436752	1.25933e+09	967779094	2227745676	3281171589	4066611264		1396388008	1.58628e+09	2682450518	1124504868	107550192	1595889520		1514900254	638082814
P05387	60S acidic ribosomal protein P2 OS=Homo sapiens OX=9606 GN=RPLP2 PE=1 SV=1 - [RLA2_HUMAN]	RPLP2	6573958845	1870133884	9.85745e+08	1767223138	0	1217611592	2050072159	1153717129	2.44902e+09	0	2264228586	4.12904e+09	4343764046	1.43088e+09	4.00385e+09	3.5648e+09	1913344712	1.81249e+09	1.31632e+09	4.54726e+09	2024191151	6.13274e+09	196532024	2065896819	2.08157e+09	5.27031e+09	1091784628	4.64586e+09	3.70741e+09	3.58809e+09	786494487	1.45822e+09
P05388	60S acidic ribosomal protein P0 OS=Homo sapiens OX=9606 GN=RPLP0 PE=1 SV=1 - [RLA0_HUMAN]	RPLP0	2.14154e+09	1658816954	1.57993e+09	2.28094e+09	0	612085898	1576148682	1.55793e+09	1671529193	0	1.06598e+09	2195400291	9.4114e+08	2294565508	1839160115	2.90695e+09	2390822029	1032261959	1.167e+09	4.06096e+09	1309726281	2.69161e+09	1.99732e+08	4.99145e+08	1.34729e+09	3.05183e+09	2.3908e+08	1.5573e+09	1.86011e+09	8.31912e+08	2.65333e+09	8.50683e+08
P05413	Fatty acid-binding protein, heart OS=Homo sapiens OX=9606 GN=FABP3 PE=1 SV=4 - [FABPH_HUMAN]	FABP3	4.75445e+11	3.93176e+11	610899135202	7.34748e+11	0	6.99213e+11	6.53494e+11	591285760502	6.60762e+11	0	4.39086e+11	3.27019e+11	8.51723e+11	4.47285e+11	2.52155e+11	2.43702e+11	5.78025e+11	201711494417	388266727155	3.49169e+11	912664756025	5.87359e+11	1.07531e+09	4.65448e+11	315554571400	6.13459e+11	3.09225e+11	3.34887e+11	3.56521e+11	3.66657e+11	5.95296e+10	2.96523e+11
P05452	Tetranectin OS=Homo sapiens OX=9606 GN=CLEC3B PE=1 SV=3 - [TETN_HUMAN]	CLEC3B	2080515093		594694809	65818213	0	194003967	2.08895e+09	6.40111e+08	3.12368e+08	0	586508045	194788663	153052906	332093860	367841508	1.53157e+09	2030786271	524760341	25438871	1.05405e+08	346790600	261425296			329458608	346529112	441708069	851950387	353903763	180164663	247087156	134592468
P05455	Lupus La protein OS=Homo sapiens OX=9606 GN=SSB PE=1 SV=2 - [LA_HUMAN]	SSB	1.76524e+08	0	67188672	451053273	0	263740771	7.1463e+08	4.55017e+08	323996334	0	347459746	146374380	123777904	2.31291e+08	129645789	148290477		64885100	4.13778e+08	179215844	150020310	1.43343e+08	110131852		1.20298e+08	240512801	9.17613e+07	37126817	97421672	1.20035e+08	41213792	26281288
P05496	ATP synthase F(0) complex subunit C1, mitochondrial OS=Homo sapiens OX=9606 GN=ATP5MC1 PE=1 SV=2 - [AT5G1_HUMAN]	ATP5MC1	26335042	53214136	84141780	6.09839e+07	0	561412688	185021968	181267961	38647376	0	1.29836e+07	23023435	109097858	5.26222e+07	248743863	1.67726e+08	0	116317916	1.94499e+08	0	126071320	4.55548e+07	4.29869e+07	7.0696e+07	2.61111e+07	6291835	180548352	215593970	3.12006e+07	0	1.40762e+07
P05543	Thyroxine-binding globulin OS=Homo sapiens OX=9606 GN=SERPINA7 PE=1 SV=2 - [THBG_HUMAN]	SERPINA7	5.5708e+08		43792856		0		434296409	105150452	0		52306982	6.23252e+07		0			153008888	2.55289e+08	19239641	5.81894e+07	9.37874e+07	61854322			54656150		72801849	1.56443e+08		44452397
P05546	Heparin cofactor 2 OS=Homo sapiens OX=9606 GN=SERPIND1 PE=1 SV=3 - [HEP2_HUMAN]	SERPIND1	955909852		7.61125e+08		0	8.62179e+06	2.02349e+09	8.3611e+08		0	739034030	464295515		2.0773e+08	2.95233e+08	8.20915e+08	1.11765e+09	915839820	177128066	31377774					5.20401e+08	1.59506e+08	250142022	1080492042	1.04493e+09	4.55879e+08	180679944	61725095
P05556	Integrin beta-1 OS=Homo sapiens OX=9606 GN=ITGB1 PE=1 SV=2 - [ITB1_HUMAN]	ITGB1	5.20873e+09	4.93374e+09	3.60864e+09	6.97243e+09	0	6.59535e+09	4.41603e+09	5947208185	7.49978e+09	0	4.799e+09	7.6862e+09	3.08612e+09	5.58511e+09	4936955810	9.16283e+09	6.24359e+09	3029983041	2.6604e+09	9.59826e+09	7.30373e+09	7.21985e+09	209400199	2.41833e+09	7.38429e+09	3121376309	4.72205e+09	7.39373e+09	6.94029e+09	6.52089e+09	4.19859e+09	2.09131e+09
P05787	Keratin, type II cytoskeletal 8 OS=Homo sapiens OX=9606 GN=KRT8 PE=1 SV=7 - [K2C8_HUMAN]	KRT8	325660466											0			72757956																1.0788e+08
P06132	Uroporphyrinogen decarboxylase OS=Homo sapiens OX=9606 GN=UROD PE=1 SV=2 - [DCUP_HUMAN]	UROD	0	0										4.59133e+07								1.38792e+07											0
P06312	Immunoglobulin kappa variable 4-1 OS=Homo sapiens OX=9606 GN=IGKV4-1 PE=1 SV=1 - [KV401_HUMAN]	IGKV4-1	4657224006	358611340	1812243224		0	6.9546e+08	1395998528	2.20419e+09	6.20537e+08	0		2944626426		1361533779	2713307844	1507334842	7.35287e+09	5516020764	1.32428e+09	1225287813		1992081824			1.021e+09	1388385576	2274248090	1489741122	1011348833	1.38422e+09		294801507
P06396	Gelsolin OS=Homo sapiens OX=9606 GN=GSN PE=1 SV=1 - [GELS_HUMAN]	GSN	2474376814	3.98908e+09	1.25082e+09	17442108653	0	6.0649e+09	1.12853e+10	3.34789e+09	4.54922e+09	0	1.50589e+09	938469839	1.65444e+10	2.07593e+10	4.47322e+08	9.84636e+09	1463015250	9.90452e+09	1.21601e+10	12726658180	2.84622e+10	6.21907e+09	7.96592e+08	3.67498e+09	1.54566e+10	0	1.26078e+10	3.30383e+09	1.03489e+10	5919584687	0	1.40177e+09
P06454	Prothymosin alpha OS=Homo sapiens OX=9606 GN=PTMA PE=1 SV=2 - [PTMA_HUMAN]	PTMA	35771108		158331707	4.44155e+08	0	3.9425e+08	7.87832e+08	468691264	6.58243e+08	0	729404971	1.4335e+08	4.93478e+07	1.77779e+08		6.57045e+08	0	3.7147e+08		4.41995e+08	1.36487e+08	4.67245e+08	115479858	3.82176e+08	2.63693e+07	1091983160			159697203	3.20022e+07	78752405
P06576	ATP synthase subunit beta, mitochondrial OS=Homo sapiens OX=9606 GN=ATP5F1B PE=1 SV=3 - [ATPB_HUMAN]	ATP5F1B	1225179608238	8.42988e+11	1.46664e+12	1270469688830	0	1.25412e+12	1.2134e+12	1279727704122	1.46634e+12	0	9.78764e+11	8.55765e+11	1.88001e+12	8.10088e+11	7.64492e+11	7.78961e+11	1.36407e+12	3.6744e+11	838312842860	8.66929e+11	2.0293e+12	1.55449e+12	8.07153e+09	1.01529e+12	8.36711e+11	1.33433e+12	711839772347	8.91722e+11	1102244220150	8.42878e+11	641721332097	3.91373e+11
P06681	Complement C2 OS=Homo sapiens OX=9606 GN=C2 PE=1 SV=2 - [CO2_HUMAN]	C2	3.98131e+07	69855926	56515736		0		5.95714e+07	5.56614e+07		0	0	1.0385e+08			83690628	0	40925938	0	0		0	1.29003e+07	0		0	30708756	93822934
P06702	Protein S100-A9 OS=Homo sapiens OX=9606 GN=S100A9 PE=1 SV=1 - [S10A9_HUMAN]	S100A9	1.13249e+08	558298606	3.08774e+07	309673742	0	1.21944e+08			0	0		9.54083e+08				137722407	185273560	9.04889e+08	1.78826e+08	1327888099	94385864	1381558901		93852260		575295069	1.24993e+08	5.53925e+08	2.31169e+08	2121280891		4.732e+08
P06703	Protein S100-A6 OS=Homo sapiens OX=9606 GN=S100A6 PE=1 SV=1 - [S10A6_HUMAN]	S100A6	5.01958e+09	3655573614	5.93081e+09	6072455333	0	4.86624e+09	8.87833e+09	6.03617e+09	8753288086	0	8.52875e+09	9225001506	3774788491	9.59433e+09	5.42719e+09	9.70597e+09	1.07444e+10	14910738693	1196947316	8.36605e+09	4947781307	6.53048e+09		3.0204e+09	8.03394e+09	1.02903e+10	4.1566e+09	3325015862	1.36623e+10	1.7852e+09		4936606218
P06727	Apolipoprotein A-IV OS=Homo sapiens OX=9606 GN=APOA4 PE=1 SV=4 - [APOA4_HUMAN]	APOA4	50774366738	199779853	4430400100	5.06579e+08	0	2.65076e+09	1.9911e+10	9.28665e+09	9.40508e+08		3.35176e+09	5.21485e+09	6836086	3102805008	3.78751e+09	5.98564e+09	35113113087	6.97891e+09	0	1.24359e+07	2742070277	1.64892e+10		6.03831e+08	5.12625e+09	1.09454e+10	1.08378e+10	2.89277e+09	1.41284e+09	8.79831e+09	1659767297	2.70475e+09
P06730	Eukaryotic translation initiation factor 4E OS=Homo sapiens OX=9606 GN=EIF4E PE=1 SV=2 - [IF4E_HUMAN]	EIF4E	214397968	327850402		8.07019e+07	0	1.95073e+08	130868448	53460720	43907847	0		2.08094e+08	9.84538e+07	83282572	16789606	258595597	41041636	17256911	107308556	370634942	41446587	61675072		0	2.35095e+08	0	210516177	219970762	259839993	122945699		129124879
P06732	Creatine kinase M-type OS=Homo sapiens OX=9606 GN=CKM PE=1 SV=2 - [KCRM_HUMAN]	CKM	6.74059e+11	6.66151e+11	6.91297e+11	9.39014e+11	0	7.0167e+11	5.66318e+11	4.53634e+11	1.00232e+12	0	605171600140	3.32689e+11	1.24859e+12	5.06074e+11	2.56266e+11	3.3481e+11	5.88883e+11	1.88291e+11	613230614293	7.48121e+11	8.78865e+11	7.72189e+11	9.06829e+09	1.02368e+12	3.90035e+11	5.21995e+11	3.85804e+11	4.13547e+11	5.18702e+11	4.86049e+11	295083102132	3.24544e+11
P06733	Alpha-enolase OS=Homo sapiens OX=9606 GN=ENO1 PE=1 SV=2 - [ENOA_HUMAN]	ENO1	9.14157e+10	2.91473e+10	6.76735e+10	5.98733e+10	0	4.37093e+10	1.03239e+11	4.7703e+10	47421681317	0	5.129e+10	3.54082e+10	70892082701	2.71169e+10	40235175411	2.57345e+10	8.09353e+10	2.76489e+10	1.02381e+10	2.70206e+10	5.66822e+10	122805439930	1.69625e+10	2.64586e+10	1.83837e+10	8.79927e+10	3.4924e+10	28096709074	2.02816e+10	1.67908e+10	1.265e+10	1.59518e+10
P06737	Glycogen phosphorylase, liver form OS=Homo sapiens OX=9606 GN=PYGL PE=1 SV=4 - [PYGL_HUMAN]	PYGL	244968168	6.84108e+07							36866816	0				90404141	6.8421e+07	87166129		0	3.15215e+07								51967474	106441702		1.32922e+08		5.82884e+07
P06744	Glucose-6-phosphate isomerase OS=Homo sapiens OX=9606 GN=GPI PE=1 SV=4 - [G6PI_HUMAN]	GPI	7.76871e+10	1.16793e+11	1.0511e+11	1.94644e+11	0	1.49142e+11	137128215530	1.3119e+11	1.99757e+11	0	1.04702e+11	1.02052e+11	1.39777e+11	9.08905e+10	6.44247e+10	8.68865e+10	1.09734e+11	3.45444e+10	8.77361e+10	1.23108e+11	182316659283	1.22909e+11	3.13842e+09	1.20838e+11	8.07421e+10	60976303809	7.99231e+10	82182618338	1.02993e+11	9.05407e+10	4.02486e+10	4.9828e+10
P06748	Nucleophosmin OS=Homo sapiens OX=9606 GN=NPM1 PE=1 SV=2 - [NPM_HUMAN]	NPM1	1.55657e+09	1.68095e+09	3519753537	2702518996	0	6.70126e+08	3.21573e+09	1449849139	1.74924e+09	0	2.09248e+09	1244540987	2055167324	2.07006e+09	4.95476e+08	1.59385e+09	3.20176e+09	3.74236e+08	340944974	1.92925e+09	3021331074	4.47871e+09	195650416	986340747	8.25792e+08	2177032156	451018123	5.49231e+08	1.82603e+09	4.30586e+08	7.46367e+08	1.1952e+09
P06753	Tropomyosin alpha-3 chain OS=Homo sapiens OX=9606 GN=TPM3 PE=1 SV=2 - [TPM3_HUMAN]	TPM3	3790907040	2.50887e+08	185315638	9419256020	0	214643369	1.17823e+09	380217258	3.98118e+08	0	2.26933e+08		6.09883e+08	1.04207e+10	111003444	894498706	428663528	7.38676e+08	457539123	421995449	2.72411e+09	995923301	8.53177e+09	41463570	1.51011e+09	1.23228e+09	658784847	358502136	1045158622	4.87119e+08		1.73848e+08
P06865	Beta-hexosaminidase subunit alpha OS=Homo sapiens OX=9606 GN=HEXA PE=1 SV=2 - [HEXA_HUMAN]	HEXA	100203839		102215078	2.18775e+08		4.88347e+07		252613772	256998900	0	1.22739e+07		39198538	3.28478e+07	0	142291603	2.31966e+08	2.33249e+07		35975183	1.2327e+08	1.94249e+07		4.21895e+07	0	148514600	87557162	29701718	4.68839e+07	131773398	78950641
P06899	Histone H2B type 1-J OS=Homo sapiens OX=9606 GN=H2BC11 PE=1 SV=3 - [H2B1J_HUMAN]	H2BC11	1.29867e+10		6.82397e+08	226073062	0	345276728	854611424	400394874	2.3638e+09		1.64664e+08		5.52707e+08							3.93959e+07	1.57744e+10	813592844	0		9.55289e+07	0	2854416474	745228802		50220004	1114869208
P07099	Epoxide hydrolase 1 OS=Homo sapiens OX=9606 GN=EPHX1 PE=1 SV=1 - [HYEP_HUMAN]	EPHX1	2.83944e+09	1.52745e+09	7.81324e+08	109859484	0	938516669	4.48326e+08	3.08515e+08	0	0	9.69956e+08	1.89881e+09	7.88703e+08	1.0251e+09	1563468569	2.34085e+09	2297497048	2442560308	1178825746	1.80632e+09	2507677194	1.05937e+09		263056756	1558903253	104889944	1.14565e+09	1.72611e+09	2245111518	1.31085e+09	611092236	2.6809e+08
P07108	Acyl-CoA-binding protein OS=Homo sapiens OX=9606 GN=DBI PE=1 SV=2 - [ACBP_HUMAN]	DBI	56375090424	30335946227	4.57564e+10	60971182173	0	4.7978e+10	3.77663e+10	2.76382e+10	48524161970	0	23300889451	24372636529	68992136805	30578026148	17532869850	2.16767e+10	4.09828e+10	1.12042e+10	28426121310	31135671541	73388500304	3.52635e+10	0	3.03545e+10	19193138700	3.54288e+10	19324360832	18478241228	27202350604	2.97104e+10	1.30692e+10	14760330394
P07195	L-lactate dehydrogenase B chain OS=Homo sapiens OX=9606 GN=LDHB PE=1 SV=2 - [LDHB_HUMAN]	LDHB	218117120004	3.73306e+11	3.33072e+11	5.03785e+11	0	3.39289e+11	278673395216	322646317060	6.43966e+11	0	2.6324e+11	2.72106e+11	3.19089e+11	3.09028e+11	2.202e+11	2.87767e+11	320844852555	1.34357e+11	3.23086e+11	2.89677e+11	438901034939	3.31284e+11	1.1508e+10	4.33228e+11	2.47394e+11	1.9904e+11	2.52079e+11	2.70837e+11	2.8162e+11	2.75205e+11	6.70004e+10	2.01557e+11
P07203	Glutathione peroxidase 1 OS=Homo sapiens OX=9606 GN=GPX1 PE=1 SV=4 - [GPX1_HUMAN]	GPX1	3551993387	1.74779e+09	3.25188e+09	4.48838e+09	0	3.55747e+09	2.7627e+09	1.25653e+09	1460173345	0	1.0228e+09	2.04291e+09	3.4697e+09	1254650562	970383608	825574682	1.94152e+09	1011196111	510862148	1222640940	3.15675e+09	3.10439e+09	112605377	1.00711e+09	1.93267e+09	3.47514e+09	1113539057	5.19035e+08	1789058282	7.03898e+08	482570186	6.94676e+08
P07237	Protein disulfide-isomerase OS=Homo sapiens OX=9606 GN=P4HB PE=1 SV=3 - [PDIA1_HUMAN]	P4HB	2.92135e+10	1.50711e+10	1.76855e+10	2.75196e+10	0	1.44258e+10	2.80862e+10	2.26855e+10	14277260218	0	1.52472e+10	1.84778e+10	1.70331e+10	1.9609e+10	8.59173e+09	1.78234e+10	2.95254e+10	1.02928e+10	8.22573e+09	20371832986	3.44214e+10	3.19415e+10	1.31565e+07	6.43573e+09	1.92596e+10	1.74976e+10	1.02841e+10	1.19069e+10	2.24763e+10	1.06484e+10	3.52545e+08	7.98406e+09
P07305	Histone H1.0 OS=Homo sapiens OX=9606 GN=H1-0 PE=1 SV=3 - [H10_HUMAN]	H1-0	1169339350	249438904		3.73964e+08	0	7.60005e+07	804809364	2.741e+08	168573076		0	1.49725e+09		472015116	650753080	1.36195e+09	1815013296	1650617439		5.77329e+08	150874636	7.19621e+07	174288251		9.586e+08	817818875	6.19743e+08	5.70255e+08	8.94318e+08	7.36402e+08	5.19239e+08	556789532
P07339	Cathepsin D OS=Homo sapiens OX=9606 GN=CTSD PE=1 SV=1 - [CATD_HUMAN]	CTSD	70418369549	85879476942	1.04556e+11	9.45594e+10	0	9.42348e+10	8.01165e+10	70927753005	132282895504	0	7.03476e+10	8.15223e+10	129310084881	9.19811e+10	2.86395e+10	4.60593e+10	6.66711e+10	22354884837	9.47791e+10	6.4478e+10	94551742067	6.01744e+10	9.24758e+08	8.04168e+10	6.96185e+10	7.03728e+10	5.23033e+10	54299895616	8.41773e+10	54827280553	15640103526	3.71844e+10
P07355	Annexin A2 OS=Homo sapiens OX=9606 GN=ANXA2 PE=1 SV=2 - [ANXA2_HUMAN]	ANXA2	5.66907e+10	2.15839e+10	2.74381e+10	2.93464e+10	0	1.81416e+10	2.68552e+10	6.96099e+09	3.28365e+10	0	1.15708e+10	2.25094e+10	20350462468	1.95391e+10	3.16731e+10	2.49898e+10	3.87978e+10	2.26526e+10	1.61635e+10	2.43772e+10	4.20284e+10	45092055350	3557110117	12584275607	3.28533e+10	2.17383e+10	2.54301e+10	1.28593e+10	2.93846e+10	1.8215e+10	9308633500	1.36373e+10
P07357	Complement component C8 alpha chain OS=Homo sapiens OX=9606 GN=C8A PE=1 SV=2 - [CO8A_HUMAN]	C8A	215686896	180462754	1.97229e+08	2.07385e+07	0	6.00811e+06	7.35305e+08	0	6.36368e+07	0	276282450	3.20952e+08	5.65859e+07	208564899	1.6948e+08	2.69408e+08	1229400508	187130405	2.56625e+08	6.53081e+07	0	7.68995e+08	31385340	8.40864e+07	191748552	133053690	3.72295e+08	3.77825e+08	1.89071e+08	1.23942e+08	2.15399e+08	2.66334e+08
P07358	Complement component C8 beta chain OS=Homo sapiens OX=9606 GN=C8B PE=1 SV=3 - [CO8B_HUMAN]	C8B	365196953		3.15084e+08		0		1.12176e+09	289760834	0		3.43613e+07	231030664		233712466	174441333	2.66485e+08	5.88381e+08	2.31019e+08	66461830	102529811	46824796	3.84317e+08			198788593	1.72166e+08	172531401	3.2973e+08	182564097			1.2354e+08
P07360	Complement component C8 gamma chain OS=Homo sapiens OX=9606 GN=C8G PE=1 SV=3 - [CO8G_HUMAN]	C8G	2.98383e+08	0	313034532		0		803045522	1.63404e+08	0			550498937		0	80995996	331894533	1004896956	171605478	166915960	0		484542398			3.12995e+08		228832032	641146869	119989399	41909624	6.90633e+07	146000426
P07384	Calpain-1 catalytic subunit OS=Homo sapiens OX=9606 GN=CAPN1 PE=1 SV=1 - [CAN1_HUMAN]	CAPN1	1.43729e+09	3070544669	1.48275e+09	2.5247e+09	0	1.9124e+09	1.52962e+09	1405491316	2344365079	0	1.82216e+09	2.70758e+09	8.62809e+08	1.37655e+09	1012422184	4.31283e+09	1.49368e+09	2.38558e+09	1575119157	2.15039e+09	1984700280	1.29241e+09	194277328	9.25041e+08	1.53322e+09	1.06615e+09	1.94819e+09	1.63099e+09	3.6152e+09	1975020382	1.37648e+09	5.98901e+08
P07437	Tubulin beta chain OS=Homo sapiens OX=9606 GN=TUBB PE=1 SV=2 - [TBB5_HUMAN]	TUBB	24254227324	11801752473	1.37148e+11	1.79242e+11	0	1.28722e+11	2.01389e+11	1.43274e+11	1.76146e+11	0	1.36678e+11	1.98812e+10	1.14487e+10	15305229122	12612778691	23586365584	2.15294e+11	9.84717e+10	9.67595e+09	2.13372e+10	2.02568e+10	146020286710		3392652804	20221184744	132967771194	1.26275e+11	12619021979	21908292598	14842279378	6.68685e+10	6.61916e+09
P07451	Carbonic anhydrase 3 OS=Homo sapiens OX=9606 GN=CA3 PE=1 SV=3 - [CAH3_HUMAN]	CA3	7.07742e+08		3.93723e+09	31291347	0	4.26722e+06	1.76009e+09	158547649		0	1101006022	6.51351e+09		3.25031e+10	8.63718e+09	7424103403	7.44335e+07	9671536837	489442122		330659371	3.28232e+07			1059289736	1.28834e+10	7.65534e+09	6.83448e+08	1.14804e+10	6.07783e+09	8.37523e+08	923983635
P07585	Decorin OS=Homo sapiens OX=9606 GN=DCN PE=1 SV=1 - [PGS2_HUMAN]	DCN	2.53214e+10	4.15121e+09	9489110102	2.47834e+09	0	1.00851e+09	2.31903e+10	9.05859e+09	5.93856e+09	0	5.85387e+09	6646486547	5.27126e+09	6804183738	2371994272	4.8547e+09	7.40554e+09	3.44641e+10	5.69064e+09	2.58094e+09	5.80243e+09	12769680787	2160834158	4.18599e+09	1.26904e+10	1.64321e+10	4.75631e+09	5360373302	5.33551e+09	3.37649e+09	1719424036	3.00051e+09
P07602	Prosaposin OS=Homo sapiens OX=9606 GN=PSAP PE=1 SV=2 - [SAP_HUMAN]	PSAP	6.54104e+10	2.41843e+10	2.70084e+10	3.51804e+10	0	2.54621e+10	3.34411e+10	3.31159e+10	4.27045e+10	0	3.21761e+10	5.18079e+10	34647726233	63239341622	1.06252e+10	19999191766	3.54537e+10	1.9804e+10	35578519797	2.1119e+10	3.12051e+10	28363039657	822599224	2.92121e+10	4.16529e+10	2.71135e+10	2.89721e+10	2.07772e+10	50038881854	1.61549e+10	20388189066	1.7486e+10
P07686	Beta-hexosaminidase subunit beta OS=Homo sapiens OX=9606 GN=HEXB PE=1 SV=3 - [HEXB_HUMAN]	HEXB	73007330	4.22824e+08	289498420	2.22515e+08	0	64477628	301193286	1.86787e+08	208013202	0	0	6.34998e+08		3.5443e+08	156834007	4.03978e+08	494347897	5.36367e+08	152355300	188404296	704640688	320323277	355223308		334820441	5.87913e+08	157674007	0	6.87725e+08	601288692	1.71109e+08	72703267
P07737	Profilin-1 OS=Homo sapiens OX=9606 GN=PFN1 PE=1 SV=2 - [PROF1_HUMAN]	PFN1	3.5054e+10	2.098e+10	21880606684	1.42412e+10	0	1.64073e+10	24829872410	2.21865e+10	2.1747e+10	0	1.46214e+10	18501037572	1.82357e+10	14467409144	1.07817e+10	1.61665e+10	2.11634e+10	1.69655e+10	12402097068	2.8407e+10	3.43364e+10	2.53184e+10		9.83319e+09	11433896676	1.88201e+10	10295767214	1.00293e+10	1.88873e+10	16465175728	363971476	5.41392e+09
P07738	Bisphosphoglycerate mutase OS=Homo sapiens OX=9606 GN=BPGM PE=1 SV=2 - [PMGE_HUMAN]	BPGM	134632722		128642002	76135445			225838858	51767922					0					5.55154e+08				2.47614e+08				60310126
P07741	Adenine phosphoribosyltransferase OS=Homo sapiens OX=9606 GN=APRT PE=1 SV=2 - [APT_HUMAN]	APRT	2.33111e+09	3.99776e+08	1.95225e+08	2.03009e+08	0	175989552	615210782	927843441	3.71379e+08	0	194080149	3.75141e+08	3.6248e+08	182479836	1.39195e+08	1.98237e+08	4.14311e+08	4.46409e+08	3.05783e+08	271919057	8.20548e+08	713210865	0	50916882	382306565	3.8918e+08	1.1299e+08	1.41513e+08	651609087	2.01684e+08	73272852	6.83198e+07
P07814	Bifunctional glutamate/proline--tRNA ligase OS=Homo sapiens OX=9606 GN=EPRS1 PE=1 SV=5 - [SYEP_HUMAN]	EPRS1	64078859	2.27712e+09	7.85017e+08	1.62819e+09	0	7.37999e+08	1.9586e+08	771580266	2.58467e+09	0	6.1007e+08	1.22573e+09	1.06432e+09	1.57523e+09	117081797	7.70514e+08	1.26241e+09	119427512	1.62058e+09	2.09054e+09	725172196	239565831	2.8115e+08	6.87872e+08	1.26002e+09	5.49214e+07	785701802	1.28668e+09	1.66496e+09	1.07827e+09	3.32642e+08	692928949
P07858	Cathepsin B OS=Homo sapiens OX=9606 GN=CTSB PE=1 SV=3 - [CATB_HUMAN]	CTSB	6.18952e+09	6.8291e+09	4.36423e+09	1.08846e+10	0	8.03008e+09	5.2633e+09	2.869e+09	1.75306e+10	0	8.12999e+09	2315161513	3.73891e+09	5346820827	2.75196e+09	3529900806	3.99595e+09	597521758	6617742577	4256148594	6.12533e+09	8.16757e+09		5.90724e+09	4.58553e+09	4.24556e+09	4197530740	5.41074e+09	7348885240	4.79797e+09	0	2016651410
P07900	Heat shock protein HSP 90-alpha OS=Homo sapiens OX=9606 GN=HSP90AA1 PE=1 SV=5 - [HS90A_HUMAN]	HSP90AA1	8.34102e+10	1.0004e+11	76822720044	1.17893e+11	0	6.56909e+10	2.76607e+10	6.62254e+10	1.48405e+11	0	6.52631e+10	3.09768e+10	1.14392e+11	7.57007e+10	47997349842	7.14543e+10	3.49702e+10	3.00284e+10	8.44553e+10	1.09262e+11	1.1552e+11	21951233572	3.3235e+08	7.65121e+10	6.94785e+10	6.56528e+10	5.50896e+10	2.32942e+10	2.5271e+10	2.32242e+10	2.73311e+10	1.8592e+10
P07902	Galactose-1-phosphate uridylyltransferase OS=Homo sapiens OX=9606 GN=GALT PE=1 SV=3 - [GALT_HUMAN]	GALT	181228835	129464740	126157878	1.37272e+07	0		105482343	1.47582e+08	0	0			6.38289e+07	104169992	64432634	96245603	73202390	46399007	66257734	1.33717e+08	350837828				58242489					49178405
P07910	Heterogeneous nuclear ribonucleoproteins C1/C2 OS=Homo sapiens OX=9606 GN=HNRNPC PE=1 SV=4 - [HNRPC_HUMAN]	HNRNPC	1573088912				0		5.61733e+08			0		732882395				1.04472e+08	5.26143e+08	9.31336e+08				958384439				496101912				92257373
P07919	Cytochrome b-c1 complex subunit 6, mitochondrial OS=Homo sapiens OX=9606 GN=UQCRH PE=1 SV=2 - [QCR6_HUMAN]	UQCRH	2.48352e+10	2.85944e+10	3.76162e+10	1.94405e+10	0	22355830577	2.66678e+10	1.97957e+10	1.19517e+10	0	24487921143	2.41635e+10	61270236544	18548854554	18119448388	1.70706e+10	36328101020	8.25522e+09	1.77808e+10	1.86557e+10	4.4002e+10	3.71519e+10		28729745982	1.69641e+10	2.98831e+10	1.25959e+10	17989730545	20712044542	19275047609	2.36253e+10	8.77457e+09
P07942	Laminin subunit beta-1 OS=Homo sapiens OX=9606 GN=LAMB1 PE=1 SV=2 - [LAMB1_HUMAN]	LAMB1	1.08326e+07	1185344574	33924361	81328810	0	1.76301e+07	105772326		1270159476	0	0		5.50388e+08	27347952	94677070	0	41607028		38852180	868064596	176684235	1.72784e+08		184262848	1.25962e+07	0			77228972	0		327669878
P07951	Tropomyosin beta chain OS=Homo sapiens OX=9606 GN=TPM2 PE=1 SV=1 - [TPM2_HUMAN]	TPM2	1.19212e+10	3.47008e+09	3.12499e+09	2.38567e+10	0	4.5588e+09	6.01324e+09	1.97199e+09	1.30065e+10	0	1.62197e+09	740922096	1.28885e+10	6.95185e+09	1.06498e+09	4.09292e+09	2563209077	3731011493	1.12491e+10	5.11739e+09	2.05315e+10	5.45941e+09	969321117	9.27089e+09	6.65837e+09	2.55317e+09	2.45232e+09	9.57618e+08	5.20817e+09	3.51049e+09	9.31874e+08	2.01281e+09
P07954	Fumarate hydratase, mitochondrial OS=Homo sapiens OX=9606 GN=FH PE=1 SV=3 - [FUMH_HUMAN]	FH	1.25899e+11	9.28691e+10	1.36574e+11	1.61539e+11	0	1.2565e+11	99246247172	1.32158e+11	170008877643	0	1.09166e+11	1.03501e+11	1.88643e+11	85486935827	4.55788e+10	7.36033e+10	1.40132e+11	38779425173	6.60436e+10	8.7378e+10	2.27313e+11	1.42637e+11	1.89981e+10	9.18634e+10	7.09975e+10	95914990942	5.78513e+10	6.61327e+10	1.04047e+11	7.37102e+10	1.72232e+10	4.68888e+10
P08123	Collagen alpha-2(I) chain OS=Homo sapiens OX=9606 GN=COL1A2 PE=1 SV=7 - [CO1A2_HUMAN]	COL1A2	1.63353e+08						107972149				6.64312e+07					1.649e+07	1.56336e+08	167857661	4.89095e+08	2.55688e+08		2.90908e+09			74039679				2.56514e+08
P08133	Annexin A6 OS=Homo sapiens OX=9606 GN=ANXA6 PE=1 SV=3 - [ANXA6_HUMAN]	ANXA6	2.31045e+10	19612858803	1.48959e+10	3.74033e+09	0	1.64892e+10	27484239192	3.4579e+09	5.94307e+09	0	3.55539e+09	1.9238e+10	1.70669e+10	1.23074e+10	1.64411e+10	1.77467e+10	2.58454e+10	1.261e+10	1.21568e+10	1.89248e+10	6.69327e+10	3.81871e+10	1.69076e+09	1.06119e+10	3.47673e+10	2.8106e+10	7.89401e+09	8.22572e+09	2.63519e+10	1.39345e+10	3.85211e+09	4.80204e+09
P08134	Rho-related GTP-binding protein RhoC OS=Homo sapiens OX=9606 GN=RHOC PE=1 SV=1 - [RHOC_HUMAN]	RHOC	2.97442e+08	3.16313e+09	139288520					3.07882e+09				769103907		565207740		810775445		7.1971e+07	263269763	678469288	158875072	136634254	1142309689		558724126		0	435007484	5.31733e+09	369407356	1.26557e+07	250389660
P08185	Corticosteroid-binding globulin OS=Homo sapiens OX=9606 GN=SERPINA6 PE=1 SV=1 - [CBG_HUMAN]	SERPINA6	3.03324e+08	66397684	338844138				1.45121e+09	7.04038e+08		0	3.78239e+08	270050722		1.95808e+08	2.56247e+07	355506980	414056466	257475566	1.86451e+08	243829390		69471598			209890868	120600536	248667444	0	256041168	184636854	146566010	108739413
P08237	ATP-dependent 6-phosphofructokinase, muscle type OS=Homo sapiens OX=9606 GN=PFKM PE=1 SV=2 - [PFKAM_HUMAN]	PFKM	26338221878	8.65474e+10	8.56339e+10	1.57345e+11	0	1.07956e+11	5.54989e+10	6.33526e+10	158265261474	0	6.5964e+10	8.21048e+10	1.06907e+11	8.10238e+10	5.04409e+10	6.0021e+10	6.80975e+10	2.35031e+10	9.77311e+10	1.30374e+11	1.33297e+11	1.01413e+11	9818765998	8.28955e+10	7.58214e+10	5.70677e+10	5.75211e+10	5.06346e+10	8.25862e+10	7.12726e+10	4.11893e+10	4.99071e+10
P08238	Heat shock protein HSP 90-beta OS=Homo sapiens OX=9606 GN=HSP90AB1 PE=1 SV=4 - [HS90B_HUMAN]	HSP90AB1	39141414442	3.1445e+10	4.30084e+10	5.19409e+10	0	2.25761e+10	7.42095e+10	3.46517e+10	4.79589e+10	0	3.31956e+10	9.61546e+10	4.55608e+10	4.19084e+10	2.17808e+10	3.84419e+10	9.33518e+10	1.91157e+10	3.89088e+10	6.3299e+10	5.28876e+10	5.97703e+10	6.62779e+09	3.00792e+10	4.02628e+10	2.58234e+10	22390580186	7.33788e+10	75520996825	8.25913e+10	5343308849	5.55087e+10
P08246	Neutrophil elastase OS=Homo sapiens OX=9606 GN=ELANE PE=1 SV=1 - [ELNE_HUMAN]	ELANE	5.62768e+07			200452739	0		2.80783e+08					2.16492e+09			0	1.93284e+07	2.57326e+08	4.11617e+09				3065740489				233862347	1.50242e+07		3.69784e+07	321206056		3.28512e+07
P08294	Extracellular superoxide dismutase [Cu-Zn] OS=Homo sapiens OX=9606 GN=SOD3 PE=1 SV=2 - [SODE_HUMAN]	SOD3	1.821e+10	3.4261e+08	9.57009e+08	477911912	0	4.26087e+08	4894813052	1712669116	1565281429	0	3.93561e+09	3.20387e+09	1.19734e+09	1252847707	1.12843e+09	4.91554e+09	5.03071e+09	3.31188e+09	1.21902e+09	188398677	3.71506e+09	1.18331e+09		57105652	2281006047	3.43987e+09	1.33755e+09	1.25621e+09	2.17952e+09	780999572	146668795	820920390
P08311	Cathepsin G OS=Homo sapiens OX=9606 GN=CTSG PE=1 SV=2 - [CATG_HUMAN]	CTSG	1.7111e+08		0	55408314			1.02896e+08	1.33089e+08		0		9.60111e+08			148333347	45877284	245017328	903534590	0	7.09938e+07	9634295	582389149				33498890	151620802		9.03552e+06	1.73597e+08		61731131
P08493	Matrix Gla protein OS=Homo sapiens OX=9606 GN=MGP PE=1 SV=2 - [MGP_HUMAN]	MGP	2.12952e+08				0									2.9052e+07		57972192		4.59294e+07		64557408			24178475				39188242				9.85975e+06
P08559	Pyruvate dehydrogenase E1 component subunit alpha, somatic form, mitochondrial OS=Homo sapiens OX=9606 GN=PDHA1 PE=1 SV=3 - [ODPA_HUMAN]	PDHA1	6.16908e+10	5.61126e+10	1.05434e+11	1.01539e+11	0	9.44308e+10	8.14267e+10	8.29134e+10	7.79973e+10	0	1.01431e+11	8.20378e+10	1.2454e+11	6.30423e+10	5.97726e+10	6.82194e+10	1.0331e+11	3.20916e+10	5.94613e+10	5.99377e+10	1.67511e+11	9.21875e+10	4.30916e+10	7.01092e+10	6.50908e+10	9.14993e+10	5.66323e+10	60787059255	87651178350	5.14554e+10	6643001590	3.87077e+10
P08574	Cytochrome c1, heme protein, mitochondrial OS=Homo sapiens OX=9606 GN=CYC1 PE=1 SV=3 - [CY1_HUMAN]	CYC1	1.38938e+10	5.66348e+10	2.92582e+10	19913302712	0	2.94376e+10	2.51647e+10	19778769626	1.50445e+10	0	41847325377	49145808966	4.06298e+10	4.49382e+10	41477716740	4.09325e+10	24923434198	19899660770	4.39102e+10	4.46123e+10	52577153425	3.12605e+10	8.55874e+09	52470667957	46958196968	2.10745e+10	3.54723e+10	4.49375e+10	4.75329e+10	4.11706e+10	2.5239e+10	2.34025e+10
P08590	Myosin light chain 3 OS=Homo sapiens OX=9606 GN=MYL3 PE=1 SV=3 - [MYL3_HUMAN]	MYL3	1.54261e+10	1.3662e+11	9.85565e+10	1.41247e+11	0	8.214e+10	160437250685	7.14707e+10	2.18004e+11	0	8.40946e+10	7.01968e+10	1.95271e+11	338770517506	6.6336e+10	9.36166e+10	1.03122e+11	123666636367	3.03455e+11	1.13839e+11	271286489884	4.5595e+11	1.47029e+10	1.00067e+11	1.57594e+11	1.72442e+11	1.19653e+11	7.21325e+10	81753658763	1.21059e+11	19593093672	6.61433e+10
P08603	Complement factor H OS=Homo sapiens OX=9606 GN=CFH PE=1 SV=4 - [CFAH_HUMAN]	CFH	2.1996e+10	1.0875e+09	1.207e+10	9.70962e+08	0	626415821	1.77082e+10	7.17406e+09	2.19494e+09	0	3.47293e+09	4.74376e+09	4.20092e+08	3.90351e+09	1.24036e+09	7.06473e+09	1.39313e+10	6.73047e+09	2.54151e+09	3.38296e+09	2.19711e+09	1.30368e+10	546488826	2.71092e+08	2.46781e+09	4.26044e+09	5016794774	7.29657e+09	4.34883e+09	4902340785	1.64986e+09	3.24776e+09
P08621	U1 small nuclear ribonucleoprotein 70 kDa OS=Homo sapiens OX=9606 GN=SNRNP70 PE=1 SV=2 - [RU17_HUMAN]	SNRNP70	74199284																				30216222				23221870
P08670	Vimentin OS=Homo sapiens OX=9606 GN=VIM PE=1 SV=4 - [VIME_HUMAN]	VIM	3.74838e+11	1.31266e+10	3.72388e+10	1.38565e+10	0	7.85636e+09	1.07581e+11	2.61977e+10	4135792659	0	3.40105e+10	4.6368e+10	1.57103e+10	3.57347e+10	6.43383e+10	7.21896e+10	1.66678e+11	9.2945e+10	7677464791	1.57009e+10	1.60464e+10	5.18333e+10	5004312378	1.2657e+09	3.82172e+10	9.29958e+10	6.09947e+10	4.43302e+10	4.77242e+10	4.18227e+10	24594156079	3.36689e+10
P08697	Alpha-2-antiplasmin OS=Homo sapiens OX=9606 GN=SERPINF2 PE=1 SV=3 - [A2AP_HUMAN]	SERPINF2	258500435	1046993059	1.07899e+09		0	762833135	3996992824	2.1568e+09	2.04126e+09	0	2.33796e+09	806274082	4355472787	1.19376e+09	811721575	1.76267e+09	2582967182	1.34975e+09	515515995	1.99339e+09	511381457	1.28278e+09	1.58193e+08	647032606	1.1922e+09	546581138	1.67735e+09	1088146636	1.88851e+09	1.20709e+09	1.13527e+08	513388371
P08758	Annexin A5 OS=Homo sapiens OX=9606 GN=ANXA5 PE=1 SV=2 - [ANXA5_HUMAN]	ANXA5	1.84955e+10	1.46727e+10	1.78307e+10	2.92402e+10	0	23392911617	1.89301e+10	7874296142	2.8708e+10	0	8.78376e+09	1.06597e+10	2.24863e+10	1.00128e+10	3.04495e+09	9.73661e+09	17538048392	5596414133	1.23977e+10	2.14965e+10	5.06073e+10	2.16593e+10	1172366009	1.36874e+10	1.68788e+10	1.95519e+10	5669189934	5884294947	1.19757e+10	1.15487e+10	10153058946	3424839370
P08865	40S ribosomal protein SA OS=Homo sapiens OX=9606 GN=RPSA PE=1 SV=4 - [RSSA_HUMAN]	RPSA	4.17019e+09	2.986e+09	3.97747e+09	2.19216e+09	0	1.38711e+09	5005324417	2.45176e+09	4538365626	0	1279066798	2720285990	3604153052	2.47148e+09	1659551691	3138830083	5.11867e+09	1129656397	2.07693e+09	4427543471	2481181851	7.78655e+09	875624840	1.29574e+09	3.86728e+09	3489734876	1054933938	3.76406e+09	3183165156	2922230783	824547496	1.08396e+09
P09012	U1 small nuclear ribonucleoprotein A OS=Homo sapiens OX=9606 GN=SNRPA PE=1 SV=3 - [SNRPA_HUMAN]	SNRPA	3.09119e+07		93532397				1.82489e+08	6.70434e+07			5.31008e+07	5.27118e+07	1.51582e+07				0					4.7765e+07
P09104	Gamma-enolase OS=Homo sapiens OX=9606 GN=ENO2 PE=1 SV=3 - [ENOG_HUMAN]	ENO2	3876518963	1.43479e+09	2.02258e+09	1.62028e+09	0	1663524172	2.3771e+10	8.92857e+08	1.01547e+09	0	1.12305e+09	1.65333e+09	479764388	1136767056	1406910301	1.77482e+09	1415883697	0	1887548591	2.61092e+09	1595404784	3.01867e+09		527247560	1.89292e+09	9.41954e+08	1520024151	1.64511e+09	2214281674	973205328		6.72898e+08
P09110	3-ketoacyl-CoA thiolase, peroxisomal OS=Homo sapiens OX=9606 GN=ACAA1 PE=1 SV=2 - [THIK_HUMAN]	ACAA1	7.68903e+08	2824659839	1.18173e+09	1308287023	0	3266931989	179042341	2047333657	1870537134	0	1.00745e+09	2.18613e+09	2.5808e+09	1189501408	949990400	982933649	1.71002e+09	450346433	2.02746e+09	1.8791e+09	1.94067e+09	929364632	340394855	1.0311e+09	1368221867	1899359780	1169323278	7.80569e+08	2398915967	1.98085e+09	535123391	879838742
P09211	Glutathione S-transferase P OS=Homo sapiens OX=9606 GN=GSTP1 PE=1 SV=2 - [GSTP1_HUMAN]	GSTP1	3.9485e+10	26699873850	29774633977	5.0245e+10	0	3.24705e+10	45916580273	2.90768e+10	36509143370	0	2.18707e+10	18211659035	45988928935	2.86909e+10	2.10962e+10	28758595488	34340872621	19012661430	2.54271e+10	3.01246e+10	4.28531e+10	27118119260		2.10036e+10	23544475434	2.67677e+10	24253956313	2.00018e+10	3.00395e+10	2.01644e+10	12198426216	12466032761
P09382	Galectin-1 OS=Homo sapiens OX=9606 GN=LGALS1 PE=1 SV=2 - [LEG1_HUMAN]	LGALS1	10562323600	5.592e+09	8434969910	2.3426e+10	0	2.35929e+10	8945197051	4.36858e+09	23335805896	0	5027164729	3.09268e+09	5.9078e+10	3892976295	2183216829	2790138065	8.90989e+09	4.77675e+09	2.06307e+10	2.69275e+10	9.72058e+10	2.87913e+10		3.63254e+10	3.19412e+09	5169632388	6.94574e+08	2.11034e+09	5.44853e+09	5.64605e+09	2024351136	3.88662e+09
P09417	Dihydropteridine reductase OS=Homo sapiens OX=9606 GN=QDPR PE=1 SV=2 - [DHPR_HUMAN]	QDPR	5986331158	5419094667	6.82932e+09	7.97853e+09	0	6.7139e+09	2.63531e+09	5.09372e+09	10229875393	0	2.91107e+09	3.96019e+09	8.28923e+09	3.65279e+09	1.09882e+09	3364821316	3463685514	1368611605	5.20904e+09	3797254331	9882122535	3498856383	850550384	2.11684e+09	3927606244	2.9773e+09	2519085404	3.64061e+09	4.57938e+09	4.03599e+09	554348764	2.63493e+09
P09429	High mobility group protein B1 OS=Homo sapiens OX=9606 GN=HMGB1 PE=1 SV=3 - [HMGB1_HUMAN]	HMGB1	4.81239e+09	3730581140	4.27468e+09	2.78742e+09	0	1377036817	4.36986e+09	1662375086	3.5211e+09	0	3409502924	4.0567e+09	3.90494e+09	2897804514	1241955518	5.07958e+09	4.48424e+09	1.97171e+09	3.32307e+09	2868011448	4.72729e+09	4072383804		2337390112	4.37654e+09	1.8279e+09	2904244998	4.23199e+09	5948116184	2.61454e+09	2.29025e+09	1304763819
P09455	Retinol-binding protein 1 OS=Homo sapiens OX=9606 GN=RBP1 PE=1 SV=2 - [RET1_HUMAN]	RBP1	31450070
P09471	Guanine nucleotide-binding protein G(o) subunit alpha OS=Homo sapiens OX=9606 GN=GNAO1 PE=1 SV=4 - [GNAO_HUMAN]	GNAO1	504168166			95779072							106560266		254525368	0			3.0775e+07		30711124		74282912			20107839			7.60445e+06
P09486	SPARC OS=Homo sapiens OX=9606 GN=SPARC PE=1 SV=1 - [SPRC_HUMAN]	SPARC	0						1.42008e+07													111281794		0							4.92688e+06
P09488	Glutathione S-transferase Mu 1 OS=Homo sapiens OX=9606 GN=GSTM1 PE=1 SV=3 - [GSTM1_HUMAN]	GSTM1	1.02809e+09	8.08568e+08	278653034		0	4.17662e+09	2093329509	1.02617e+09		0		8.6578e+08		1.98651e+09	16385376	367530379	2.54832e+09				3.83595e+09	253869525		1153234496	1.01895e+09	161233124				3.64142e+08	345754672	1.73578e+08
P09493	Tropomyosin alpha-1 chain OS=Homo sapiens OX=9606 GN=TPM1 PE=1 SV=2 - [TPM1_HUMAN]	TPM1	2.42868e+11	1.57105e+11	1.78738e+11	4.35206e+11	0	1.98247e+11	2.66881e+11	95115375998	3.37657e+11	0	1.4045e+11	83378623316	4.02934e+11	3.37369e+11	8.5301e+10	188498651872	2.07925e+11	1.44242e+11	2.45932e+11	1.84553e+11	6.54143e+11	1.94752e+11	11022245454	295355671017	3.69527e+11	1.62724e+11	1.65154e+11	1.05704e+11	2.12155e+11	1.60011e+11	3.75403e+10	1.11633e+11
P09496	Clathrin light chain A OS=Homo sapiens OX=9606 GN=CLTA PE=1 SV=1 - [CLCA_HUMAN]	CLTA	2.36895e+08	3.21535e+07	1.06679e+08	1.78024e+07	0	0	107146941	33406888	2.594e+07	0	34430500	14890116	127923109			2.30797e+07	172756515				4.0321e+07	1.83167e+08				1.50193e+07	0
P09497	Clathrin light chain B OS=Homo sapiens OX=9606 GN=CLTB PE=1 SV=1 - [CLCB_HUMAN]	CLTB	3519091455	1.38711e+09	1916825836	1.48263e+09	0	1214062778	8.84537e+08	6.62402e+08	1957555996	0	9.38675e+08	1.12481e+09	2.28488e+09	2018065402	345903754	2.74601e+09	2766115963	369123022	646203081	1.70109e+09	1.75625e+09	8.87069e+08	74428293	4.88312e+08	1.25148e+09	2.67313e+09	1.41481e+09	930303929	2.7449e+09	1259464211	5.35974e+08	8.52404e+08
P09525	Annexin A4 OS=Homo sapiens OX=9606 GN=ANXA4 PE=1 SV=4 - [ANXA4_HUMAN]	ANXA4	5.22331e+08	61440292	49385463	1.51875e+07	0		169194899		0			1.11694e+08	0	134756588	3.58132e+08	429809128	509834255	451505488		21718914	16771956	1.95103e+08	0		1.69582e+08	2.82998e+08	8.80379e+07	0	2.93731e+08		36091284
P09543	2',3'-cyclic-nucleotide 3'-phosphodiesterase OS=Homo sapiens OX=9606 GN=CNP PE=1 SV=2 - [CN37_HUMAN]	CNP	0	0		0			2.39765e+07	32876326	4.84895e+07	0	311265312	14816983		224585779				149450344	20638344	2.68251e+08	1.80901e+07						22192276	0	8.57621e+06		0	12616156
P09619	Platelet-derived growth factor receptor beta OS=Homo sapiens OX=9606 GN=PDGFRB PE=1 SV=1 - [PGFRB_HUMAN]	PDGFRB	0				0		0			0			0				22018604		0	0		8.33861e+06		3.33044e+07
P09622	Dihydrolipoyl dehydrogenase, mitochondrial OS=Homo sapiens OX=9606 GN=DLD PE=1 SV=2 - [DLDH_HUMAN]	DLD	1.0704e+11	1.09955e+11	1.90234e+11	228840077536	0	1.55759e+11	1.37378e+11	1.66215e+11	1.98186e+11	0	1.94656e+11	126154187624	2.1171e+11	1.23177e+11	1.12006e+11	1.09574e+11	1.99517e+11	5.39108e+10	8.83548e+10	9.93558e+10	2.67341e+11	1.76687e+11	8.59892e+09	1.4493e+11	1.05206e+11	1.65927e+11	1.06923e+11	1.23694e+11	140284337850	1.19745e+11	6.2619e+10	7.35929e+10
P09651	Heterogeneous nuclear ribonucleoprotein A1 OS=Homo sapiens OX=9606 GN=HNRNPA1 PE=1 SV=5 - [ROA1_HUMAN]	HNRNPA1	1.84974e+09	3.9806e+08	311041447	3.60734e+08	0	1.1875e+08	729539439	4.03136e+08		0	190569587	1071188046	4.2409e+08	4.66022e+08		6.12423e+08	248922071	5.91079e+08		1.19063e+09	1.04766e+09	1.31669e+09			6.56514e+08	7.89269e+08			8.18077e+08	5.41319e+08	6.84836e+08	2.25552e+08
P09661	U2 small nuclear ribonucleoprotein A' OS=Homo sapiens OX=9606 GN=SNRPA1 PE=1 SV=2 - [RU2A_HUMAN]	SNRPA1	0	0			0	7.27617e+06
P09669	Cytochrome c oxidase subunit 6C OS=Homo sapiens OX=9606 GN=COX6C PE=1 SV=2 - [COX6C_HUMAN]	COX6C	5019829345	3.36929e+10	1.86757e+10	9.11899e+09	0	1.00656e+10	15289605685	8.8515e+09	3557962981	0	1.16134e+10	3.0219e+10	2.4277e+10	1.18559e+10	1.72934e+10	1.77491e+10	17103823736	8.34828e+09	1.50153e+10	1.21758e+10	30861293816	2.49261e+10	3714848746	2.26199e+10	1.92175e+10	14872930668	1.29379e+10	1.37825e+10	2.81377e+10	21564840348	1977801191	15333780515
P09871	Complement C1s subcomponent OS=Homo sapiens OX=9606 GN=C1S PE=1 SV=1 - [C1S_HUMAN]	C1S	5.1112e+08		7.28289e+07	1.24117e+07	0		4.42646e+08	1.0281e+08	1.23031e+08							160069100	14591681				15909984	1.77252e+08				57968182		0
P09874	Poly [ADP-ribose] polymerase 1 OS=Homo sapiens OX=9606 GN=PARP1 PE=1 SV=4 - [PARP1_HUMAN]	PARP1	4.8132e+07	99799339	2.1171e+08	3.48059e+08	0	299399513	1.04306e+08	6.31098e+06	571440599	0		1.86103e+08	1.31324e+08	112143656	4.21219e+08	143785065	1.24154e+08	4.84578e+07	115316672	319785502	468462174		0	4.45019e+08	101251935		75805420	124138152	1.95562e+08	1.2922e+08		1.27455e+08
P09936	Ubiquitin carboxyl-terminal hydrolase isozyme L1 OS=Homo sapiens OX=9606 GN=UCHL1 PE=1 SV=2 - [UCHL1_HUMAN]	UCHL1	1.86947e+10	232059650	854316711	1.73536e+08	0	0	1415925148	427034044	9.56423e+07	0	1511165492	1.8885e+09		1.79019e+09	427781136	1984036491	1296745433	4.88395e+09		260348056	5.67835e+08	2200234058		119028210	911794034	1.46396e+09	1.78783e+09	1.54787e+09	5.45472e+09	1509080781	291922861	639286458
P09960	Leukotriene A-4 hydrolase OS=Homo sapiens OX=9606 GN=LTA4H PE=1 SV=2 - [LKHA4_HUMAN]	LTA4H	9.69004e+08	3.82787e+09	2.3548e+09	4.1724e+09	0	1727486450	1620023756	2.05511e+09	3505086841	0	1487290692	2611863257	7.04479e+08	2403322090	1527812976	3224859386	998684748	1.76489e+09	3.83038e+09	3.86628e+09	2.21793e+09	1645152581	5.99161e+08	1.04176e+09	3.29479e+09	1.19811e+09	2.73464e+09	2.33257e+09	3.40669e+09	4.47099e+09	1.96226e+09	1.72986e+09
P09972	Fructose-bisphosphate aldolase C OS=Homo sapiens OX=9606 GN=ALDOC PE=1 SV=2 - [ALDOC_HUMAN]	ALDOC	3.25848e+10	4.27696e+10	4.0742e+10	5.14686e+10	0	33432896425	24267568953	2.95463e+10	4.87644e+10	0	2.52857e+10	2.17289e+10	6.74616e+10	28355750812	1.97728e+10	2.37602e+10	3.62969e+10	15942130261	3.34553e+10	3.83172e+10	5.44038e+10	2.38617e+10	9.20719e+09	3.93296e+10	3.16417e+10	2.5394e+10	2.40045e+10	25767132243	2.84706e+10	55724068391	2.43276e+10	33079412369
P0C0L5	Complement C4-B OS=Homo sapiens OX=9606 GN=C4B PE=1 SV=2 - [CO4B_HUMAN]	C4B	4.03399e+10		2.61553e+10			1.14201e+09	3.00021e+10	491766912			1.14063e+10	4.53297e+09			3.26663e+09	1.928e+10	4.6338e+10				1.58454e+10	1.90286e+10		5.45872e+09			1.10132e+08		309374912
P0C0S5	Histone H2A.Z OS=Homo sapiens OX=9606 GN=H2AZ1 PE=1 SV=2 - [H2AZ_HUMAN]	H2AZ1	11162555776	2676113386	1.04415e+10	3721634535	0	4.24749e+09	11986797602	7.39505e+08			4.56721e+09	4303182109	8.49417e+09	2319793036	2585189128	4.26466e+09	8297929099	3.20901e+09	1491868561	4.13731e+09	1.11512e+10	13357425966		3.75847e+09	8853068674	9.25663e+09	1.99374e+09	3.23144e+09	3.24702e+09	3.37799e+09	577771356	1.96975e+09
P0C7P0	CDGSH iron-sulfur domain-containing protein 3, mitochondrial OS=Homo sapiens OX=9606 GN=CISD3 PE=1 SV=1 - [CISD3_HUMAN]	CISD3	1.57569e+07		2.02672e+08	2.40248e+08	0	8.30672e+07	2.70829e+06		9.56614e+07	0	115073653	6.99387e+07	1.10713e+08	428914076		5.06334e+08	216085329	48434955	212645597	169821334	8.83356e+07	4.59012e+07	4.9919e+07		1.12986e+08	1.34428e+08		140909653	298130857			48836248
P0CAP1	Myocardial zonula adherens protein OS=Homo sapiens OX=9606 GN=MYZAP PE=1 SV=1 - [MYZAP_HUMAN]	MYZAP	0		72347090	26672502	0	24553498		6.93395e+07		0	43422626	3.89965e+07		6.49433e+07		3.40966e+07	62536676						1.82631e+07		33262076		3.79965e+07		35666218	14611091		25312664
P0CG38	POTE ankyrin domain family member I OS=Homo sapiens OX=9606 GN=POTEI PE=3 SV=1 - [POTEI_HUMAN]	POTEI	13409655			0													0
P0CG39	POTE ankyrin domain family member J OS=Homo sapiens OX=9606 GN=POTEJ PE=3 SV=1 - [POTEJ_HUMAN]	POTEJ	3.57024e+07															0	0	0	0		25780844	0						0	0	96910418		0
P0DMM9	Sulfotransferase 1A3 OS=Homo sapiens OX=9606 GN=SULT1A3 PE=1 SV=1 - [ST1A3_HUMAN]	SULT1A3	2.63742e+08	146915331	5.34879e+08		0	3.41159e+08	3.50643e+08	0	3.58483e+08	0	356525955		0	378012780			2.57944e+08	1.1672e+08	320718564		222709104	1.15892e+08		141698016	2.10807e+08		149513702	6.19138e+08	6.22588e+08	143083570
P0DMV8	Heat shock 70 kDa protein 1A OS=Homo sapiens OX=9606 GN=HSPA1A PE=1 SV=1 - [HS71A_HUMAN]	HSPA1A	9.44036e+10	80607380626	9.80846e+10	137873288035	0	6.38589e+10	7.89576e+10	5.68592e+10	2.38431e+11	0	5.24138e+10	4.57844e+10	1.44755e+11	7.10831e+10	8.07318e+10	74815603716	9.76133e+10	3.98633e+10	72096426717	120535078310	1.17242e+11	6.8598e+10	3899214167	67582935085	6.53863e+10	5.49036e+10	4.66156e+10	5.80542e+10	6.40728e+10	5.40757e+10	2.25953e+10	3.29691e+10
P0DOX2	Immunoglobulin alpha-2 heavy chain OS=Homo sapiens OX=9606 PE=1 SV=2 - [IGA2_HUMAN]		7.99404e+09	648279273	1231427412	1.68673e+07	0	6.79824e+08	492908624	2103671612		0	1.10571e+09	3.34823e+09	1.47368e+08	1696533919	2505778114	262531860	4.16577e+09	2435096536	1.64259e+09		1.83859e+08	2.16137e+09			1838978784	1394643028	1.48416e+09	2317002392	1.28858e+09	1.38467e+09
P0DOX3	Immunoglobulin delta heavy chain OS=Homo sapiens OX=9606 PE=1 SV=1 - [IGD_HUMAN]		0																9.90482e+07	2351831716				2.61657e+07
P0DOX5	Immunoglobulin gamma-1 heavy chain OS=Homo sapiens OX=9606 PE=1 SV=2 - [IGG1_HUMAN]		771102357882		7.28244e+11		0	1.32829e+11		5.10405e+11		0		535784278463						606078673838		1.96199e+11		4.40664e+11				3.39586e+11			1.76304e+11			2.18908e+11
P0DOX6	Immunoglobulin mu heavy chain OS=Homo sapiens OX=9606 PE=1 SV=2 - [IGM_HUMAN]		478258703		194834088				7.80817e+08				6.24867e+08	8.37919e+07			1986475334	2.0772e+09		140471998				1.79036e+09			1.89105e+07				2.32991e+07
P0DOX7	Immunoglobulin kappa light chain OS=Homo sapiens OX=9606 PE=1 SV=1 - [IGK_HUMAN]		4735847119	2.50361e+10	1.61011e+09	40229483	0	454866860	1272334940	92759285883	377733442	0	6.44649e+10	2650601957	210732547	631030580	1.29018e+11	6.12122e+10	241584580390	2.12674e+11	596281423	61752655671	34517707	1417598885		71000344	7.30067e+10	1021964132	9.78831e+10	170700527	712586537	1128948671	4.09342e+10	36715579644
P0DOY2	Immunoglobulin lambda constant 2 OS=Homo sapiens OX=9606 GN=IGLC2 PE=1 SV=1 - [IGLC2_HUMAN]	IGLC2	2.1513e+10	156664510	4771033118	60864405	0	4.99741e+07	37063504362	3005704000	2737106996	0	9.25335e+09	646029300	1.44407e+10	359154907	3.84831e+08	2068279112	1841929424	7.8928e+09	1.99601e+07	5.38061e+08	29369976030	5.91094e+10	476143048	44247549	363114415	6.59079e+10	5223028767	58116052	235109687	1938613182		363541782
P0DP24	Calmodulin-2 OS=Homo sapiens OX=9606 GN=CALM2 PE=1 SV=1 - [CALM2_HUMAN]	CALM2	3.72312e+10	11123538626	2.56654e+10	2.40622e+10	0	1.55662e+10	2.75911e+10	1.82226e+10	1.97935e+10	0	1.60551e+10	13111769139	2.77237e+10	1.02096e+10	9.29735e+09	1.29873e+10	2.64675e+10	6.456e+09	8.72613e+09	1.15563e+10	27722247310	1.93314e+10	4.35272e+09	7.86264e+09	8.0789e+09	2.53771e+10	1.01678e+10	1.014e+10	1.33531e+10	6.08051e+09		6.24705e+09
P0DP58	Ly-6/neurotoxin-like protein 1 OS=Homo sapiens OX=9606 GN=LYNX1 PE=1 SV=1 - [LYNX1_HUMAN]	LYNX1	0									0
P10155	60 kDa SS-A/Ro ribonucleoprotein OS=Homo sapiens OX=9606 GN=RO60 PE=1 SV=2 - [RO60_HUMAN]	RO60	255792874	1.37939e+08	2.48628e+07	4.75923e+08	0	4.99393e+08	394760134	460160896	279182084	0	599372529	4.6691e+08	9.73818e+07	364645783	197226353	341582949		1.56864e+08	312318632	294821502	2.31681e+08	4.33222e+08		1.82188e+08	143142296	296605532		406782176	220045378	4.80165e+08	259743290	179511203
P10253	Lysosomal alpha-glucosidase OS=Homo sapiens OX=9606 GN=GAA PE=1 SV=4 - [LYAG_HUMAN]	GAA	2.44312e+08	165578944	6.82999e+08	7.84007e+08	0	8.54719e+08	197729604	658409017	1.82504e+09	0	273918435	554475391	4.85727e+08	907984598	135713179	504516359	1.59426e+08	5.95978e+07	504357430	1.13161e+09	415205822	6.60911e+08	190591820	2.13832e+08	442647109	1.43887e+09	3.48768e+08	293878196	7.50291e+08	314769444	68872530	264730650
P10301	Ras-related protein R-Ras OS=Homo sapiens OX=9606 GN=RRAS PE=1 SV=1 - [RRAS_HUMAN]	RRAS	2121634144	7.28553e+08	2.39972e+09	2.8295e+09	0	2.16294e+09	3084705079	2606473836	1622897465	0	1957480833	1.48634e+09	8.3326e+08	2.80959e+09	8.01128e+08	1.97975e+09	2.17249e+09	1.06278e+09	7.67577e+08	1.79642e+09	1.70183e+09	1.15895e+09		9.70602e+08	2.44754e+09	1.91192e+09	1650968757	1.51048e+09	1.7209e+09	1.8801e+09		1.06301e+09
P10515	Dihydrolipoyllysine-residue acetyltransferase component of pyruvate dehydrogenase complex, mitochondrial OS=Homo sapiens OX=9606 GN=DLAT PE=1 SV=3 - [ODP2_HUMAN]	DLAT	4.45448e+10	47829788245	8.76034e+10	8.16838e+10	0	7.19019e+10	6.77361e+10	7.20064e+10	6.49961e+10	0	5.596e+10	6.39761e+10	1.02564e+11	6.56235e+10	4.93311e+10	57049781574	8.39208e+10	2.34104e+10	4.39961e+10	3.7248e+10	1.02437e+11	7.76036e+10	2.49781e+09	43736555114	6.03557e+10	7.10713e+10	4.5402e+10	5.99804e+10	6.93625e+10	49026006335	1.81799e+10	2.30035e+10
P10599	Thioredoxin OS=Homo sapiens OX=9606 GN=TXN PE=1 SV=3 - [THIO_HUMAN]	TXN	6638913476	2152455928	5.6293e+09	7.65353e+09	0	5.19883e+09	4777444071	4357940180	5.91823e+09	0	5.24987e+09	1.17079e+09	7.17327e+09	2144890776	1532901455	2070373855	4992118464	2267132031	1241868716	0	3022794064	5920279920	813827800	4.55445e+09	2373570535	4495024235	4.53261e+08	2.19079e+09	1.80461e+09	2557651769	945738433	1848518121
P10606	Cytochrome c oxidase subunit 5B, mitochondrial OS=Homo sapiens OX=9606 GN=COX5B PE=1 SV=2 - [COX5B_HUMAN]	COX5B	83434990109	83801470810	124194346916	3.66452e+10	0	4.89144e+10	7.91508e+10	30680221168	1.48998e+10	0	3.59526e+10	6.84981e+10	1.67661e+11	4.40331e+10	3.19278e+10	3.91387e+10	9.97535e+10	16498271670	5.62789e+10	5.32779e+10	1.6291e+11	1.11879e+11	163840984	62463536017	5.79567e+10	9.77831e+10	35678179692	40985472897	7.47116e+10	5.99871e+10	5232700854	4.33125e+10
P10620	Microsomal glutathione S-transferase 1 OS=Homo sapiens OX=9606 GN=MGST1 PE=1 SV=1 - [MGST1_HUMAN]	MGST1	522016690											25229243		74586774		0		117664230	136031218								39679835			1.36999e+08		188160722
P10636	Microtubule-associated protein tau OS=Homo sapiens OX=9606 GN=MAPT PE=1 SV=5 - [TAU_HUMAN]	MAPT	200494701	699593292	6.91235e+08	434169693	0	2.67572e+07	1.72619e+08	5.04078e+07	7.70562e+07	0	8.91918e+08	3.26143e+07	75101749	720758587	991624754	5.91373e+08	7.02091e+08	4.25317e+08	1.60789e+07	5.63749e+08	5.35102e+08	4.69055e+08		60671930	6.26981e+08	6.40128e+07	386104986	556805185	1453734075	6.97792e+08	37803520	0
P10643	Complement component C7 OS=Homo sapiens OX=9606 GN=C7 PE=1 SV=2 - [CO7_HUMAN]	C7	2.97e+09	0	458747862		0	1.29692e+08	1125528648	1.59715e+08	56221796	0	285337829	2.74147e+09	170613748	2.77524e+08	594483289	9.68407e+08	2.52937e+09	1.58931e+09	7.69152e+08	443141428	4.03562e+08	1132316678	498003735	28366147	9.31329e+08	3.08934e+08	932087050	6.64165e+08	6.67709e+07	3.27786e+08		1.99958e+08
P10644	cAMP-dependent protein kinase type I-alpha regulatory subunit OS=Homo sapiens OX=9606 GN=PRKAR1A PE=1 SV=1 - [KAP0_HUMAN]	PRKAR1A	1.88208e+10	7487516918	1.7134e+10	24752840311	0	1.69732e+10	1.56529e+10	15756051398	1.43217e+10	0	8.94063e+09	1.26121e+10	1.53439e+10	1.00335e+10	4.30708e+09	7.46141e+09	14222057596	5.83411e+09	10139384798	1.07642e+10	2.50734e+10	1.80116e+10	0	1.11397e+10	17213060262	2.48603e+10	6.64905e+09	1.11659e+10	1.19994e+10	1.41034e+10	2.34863e+09	8.40556e+09
P10768	S-formylglutathione hydrolase OS=Homo sapiens OX=9606 GN=ESD PE=1 SV=2 - [ESTD_HUMAN]	ESD	7.7597e+09	1.26679e+10	10533987481	18040293263	0	11402267277	1.14368e+10	9.90006e+09	1.91557e+10	0	1.08936e+10	11769606885	8.13946e+09	14727817229	1.16957e+10	1.37222e+10	1.23477e+10	7.93798e+09	1.06976e+10	16543957404	19061743760	1.30906e+10	5332401392	10475357411	1.20414e+10	8.67305e+09	1.10647e+10	6136787469	1.0737e+10	10375405495	369375872	7.37974e+09
P10809	60 kDa heat shock protein, mitochondrial OS=Homo sapiens OX=9606 GN=HSPD1 PE=1 SV=2 - [CH60_HUMAN]	HSPD1	1.09458e+11	7.54601e+10	1.16866e+11	1.39559e+11	0	1.08621e+11	9.84799e+10	1.02892e+11	122741561163	0	1.04083e+11	7.72521e+10	1.5351e+11	76499710363	4.24303e+10	6.71857e+10	1.12538e+11	2.82134e+10	5.34901e+10	7.04121e+10	1.33158e+11	1.01688e+11	7.89566e+09	7.91055e+10	6.80083e+10	8.67272e+10	5.01686e+10	6.75063e+10	7.36679e+10	7.11257e+10	2.24734e+10	3.4375e+10
P10909	Clusterin OS=Homo sapiens OX=9606 GN=CLU PE=1 SV=1 - [CLUS_HUMAN]	CLU	11572461106	262729704	1.84327e+09	4.74478e+08	0	1.39935e+09	9132773558	2.12636e+09	6.49249e+08	0	1659644050	1560573297		2.19474e+09	7.35664e+08	1516572960	8.25693e+09	5.55979e+09	5.73881e+08	7.95695e+08	171799632	4.68321e+09	121915761	505081920	1.93093e+09	2.96854e+09	1.61964e+09	1.23229e+09	2.47916e+09	362327349	993741887	4.00652e+08
P10916	Myosin regulatory light chain 2, ventricular/cardiac muscle isoform OS=Homo sapiens OX=9606 GN=MYL2 PE=1 SV=3 - [MLRV_HUMAN]	MYL2	3.6993e+10	1.39252e+11	156921882050	7.38455e+10	0	66527897977	2.29732e+11	5.30185e+10	1.1391e+11	0	7.86246e+10	1.02521e+11	2.12806e+11	2.33615e+11	1.4719e+11	9.76675e+10	1.72393e+11	2.20263e+11	2.01e+11	1.08042e+11	3.29644e+11	2.85766e+11	17753300007	65388870009	2.03393e+11	1.996e+11	123722544653	7.48119e+10	1.14867e+11	1.40102e+11	3.15307e+10	88088765672
P11021	Endoplasmic reticulum chaperone BiP OS=Homo sapiens OX=9606 GN=HSPA5 PE=1 SV=2 - [BIP_HUMAN]	HSPA5	8.60744e+10	5.91446e+10	7.22849e+10	9.8913e+10	0	5.05435e+10	6.89003e+10	6.29816e+10	8.73349e+10	0	7.84863e+10	5.93579e+10	9.92984e+10	6.17752e+10	2.99382e+10	5.49376e+10	7.60616e+10	2.35472e+10	4.11264e+10	8.96486e+10	1.50677e+11	8.63618e+10	11527936274	3.8311e+10	4.64031e+10	7.09212e+10	29428863912	3.84508e+10	5.27175e+10	4.61687e+10	5.52898e+09	28696995342
P11047	Laminin subunit gamma-1 OS=Homo sapiens OX=9606 GN=LAMC1 PE=1 SV=3 - [LAMC1_HUMAN]	LAMC1	7.23578e+08	8.44649e+08	263361835	4.3612e+08	0	562004034	2.65337e+08	76598673	5493959514	0	4.743e+07	1.06126e+09	7.40857e+08	1.9909e+08	280524935	410820844	1.56208e+08	3.22737e+08	2.27451e+08	681088995	9.55744e+08	4.40917e+08	444016968	2.20705e+07	1.15827e+09	2.62197e+08	63689289	4.99025e+07	433615599	1.42568e+08	1.62945e+08	1.43489e+08
P11055	Myosin-3 OS=Homo sapiens OX=9606 GN=MYH3 PE=2 SV=3 - [MYH3_HUMAN]	MYH3	0		1.86602e+08	314807000			2.24591e+08	2.46995e+08						0	0		2.44757e+08		781754954	98467724	0	915156504			0		1.70958e+08	0	0	0		0
P11142	Heat shock cognate 71 kDa protein OS=Homo sapiens OX=9606 GN=HSPA8 PE=1 SV=1 - [HSP7C_HUMAN]	HSPA8	1.40732e+11	1.25981e+11	1.6314e+11	2.10038e+11	0	1.42348e+11	1.39242e+11	1.30189e+11	1.64929e+11	0	1.22514e+11	1.1764e+11	1.74865e+11	1.23609e+11	6.22098e+10	1.20159e+11	1.70521e+11	3.77366e+10	1.12504e+11	156702243146	283840286726	1.44776e+11	9075531287	1.12716e+11	1.18271e+11	1.67366e+11	9.12402e+10	1.0013e+11	1.25434e+11	1.2072e+11	2.69701e+10	7.78354e+10
P11177	Pyruvate dehydrogenase E1 component subunit beta, mitochondrial OS=Homo sapiens OX=9606 GN=PDHB PE=1 SV=3 - [ODPB_HUMAN]	PDHB	54256901481	5.94763e+10	112534426854	105047728018	0	9.91326e+10	90166481034	9.23304e+10	8.20699e+10	0	76046942192	77526036319	1.20291e+11	7.4002e+10	7.05791e+10	5.88837e+10	1.08405e+11	2.68982e+10	5.50008e+10	5.26519e+10	168225260887	8.71671e+10	12539128842	6.07445e+10	6.30061e+10	92155371767	45057164640	7.12616e+10	8.95315e+10	6.06579e+10	36829826123	3.58355e+10
P11182	Lipoamide acyltransferase component of branched-chain alpha-keto acid dehydrogenase complex, mitochondrial OS=Homo sapiens OX=9606 GN=DBT PE=1 SV=3 - [ODB2_HUMAN]	DBT	5.38229e+09	7.69353e+09	1.01514e+10	18897483850	0	1.57388e+10	8.51234e+09	1.20604e+10	1.20578e+10	0	7386830875	5.7797e+09	1.4181e+10	7.5789e+09	4.35792e+09	7.40398e+09	1.11941e+10	2.0478e+09	4.37889e+09	6.51101e+09	2.1646e+10	1.2019e+10	711477984	7771834009	6.18251e+09	9.30209e+09	4562375453	8.52669e+09	1.12783e+10	9.5175e+09	769839439	3.3691e+09
P11216	Glycogen phosphorylase, brain form OS=Homo sapiens OX=9606 GN=PYGB PE=1 SV=5 - [PYGB_HUMAN]	PYGB	4.12678e+10	6.45005e+10	7.76146e+10	1.29772e+11	0	142579225718	1.56716e+11	7.85173e+10	9.59494e+10	0	8.2741e+10	7.83754e+10	4.10647e+10	1.16032e+11	8.34043e+10	1.31471e+11	9.1577e+10	4.7606e+10	71022452386	8.1207e+10	188076604480	9.45888e+10	3763205079	36902474412	9.76254e+10	6.86491e+10	7.23859e+10	9.60772e+10	1.12477e+11	1.00938e+11	2.41106e+10	4.49085e+10
P11217	Glycogen phosphorylase, muscle form OS=Homo sapiens OX=9606 GN=PYGM PE=1 SV=6 - [PYGM_HUMAN]	PYGM	3.98526e+09	1.40312e+10	10371781250	1.56885e+10	0	1.62339e+10	7.10549e+09	8.50461e+09	2.20184e+10	0	8.80175e+09	6.3945e+09	42953776084	9.21612e+09	6.51211e+09	13258710146	8.59539e+09	1.71926e+09	2.54772e+10	1.80326e+10	2.48903e+10	15351575024	54524868	3.89089e+10	7.06368e+09	5.25285e+09	4482879756	5.69189e+09	11441851935	1.45409e+10	4.8561e+09	2.46849e+09
P11233	Ras-related protein Ral-A OS=Homo sapiens OX=9606 GN=RALA PE=1 SV=1 - [RALA_HUMAN]	RALA	8.83883e+07	104855246			0	98455560	89540154				3.06729e+07	146257108	6.99913e+07	131653980	0	1.64524e+08	44913796	6.36315e+07	4.23446e+08	2.38319e+08	176686200			2.28778e+08		32080438	241709896	2.92209e+08		2.6156e+08	50994548	6.65455e+07
P11279	Lysosome-associated membrane glycoprotein 1 OS=Homo sapiens OX=9606 GN=LAMP1 PE=1 SV=3 - [LAMP1_HUMAN]	LAMP1	1060040412	675630069	6.94229e+08	247114880	0	601794622	6.80961e+08	347963835	241432432	0	0	1093472036	467706773	840625432	641872022	7.75017e+08	618716320	7.83316e+08	335142116	404255352	1.13413e+09	6.16699e+08			8.44788e+08	234931448	688418473	743317815	8.85181e+08	641733811		321908356
P11310	Medium-chain specific acyl-CoA dehydrogenase, mitochondrial OS=Homo sapiens OX=9606 GN=ACADM PE=1 SV=1 - [ACADM_HUMAN]	ACADM	1.30424e+11	71897766925	1.17675e+11	1.4837e+11	0	123865058522	1.21482e+11	6.51721e+10	139223313323	0	9.61968e+10	7.35213e+10	1.48694e+11	9.49632e+10	6.40609e+10	7.26027e+10	1.21647e+11	3.13874e+10	7.87026e+10	64179030720	2.12875e+11	6.65852e+10	1.94668e+08	9.36862e+10	57461737735	1.22965e+11	7.18582e+10	7.89304e+10	8.25471e+10	8.70806e+10	1.15776e+10	57563315122
P11413	Glucose-6-phosphate 1-dehydrogenase OS=Homo sapiens OX=9606 GN=G6PD PE=1 SV=4 - [G6PD_HUMAN]	G6PD	5.48761e+07				0							6.27251e+07		42202699	69351582	54035368	34175481	2.77947e+08				0			2.60157e+07			0		33049170
P11441	Ubiquitin-like protein 4A OS=Homo sapiens OX=9606 GN=UBL4A PE=1 SV=1 - [UBL4A_HUMAN]	UBL4A	126660244		0	86818685	0	6.83769e+07	2.4684e+07					2.23949e+07	0	75281620		164199912	1.26345e+08			1.2085e+08	4.4539e+07	2.72778e+07			0				116027888		0
P11498	Pyruvate carboxylase, mitochondrial OS=Homo sapiens OX=9606 GN=PC PE=1 SV=2 - [PYC_HUMAN]	PC	6.86995e+07					1.80627e+07						1.6248e+07
P11532	Dystrophin OS=Homo sapiens OX=9606 GN=DMD PE=1 SV=3 - [DMD_HUMAN]	DMD	2.69151e+09	1.18945e+10	8618279885	1.39784e+10	0	9.69983e+09	8199502041	5918062289	1.73331e+10	0	5.2587e+09	1.42147e+10	3.25223e+09	1.7002e+10	1.45666e+10	1.64406e+10	1.42538e+10	2.68792e+09	5.28003e+09	9359498598	1.1599e+10	3.41403e+09	2380671324	2.5685e+09	1.44989e+10	6.65552e+09	1.00488e+10	1.21977e+10	1.74178e+10	1.26362e+10	5858438786	7.56874e+09
P11586	C-1-tetrahydrofolate synthase, cytoplasmic OS=Homo sapiens OX=9606 GN=MTHFD1 PE=1 SV=4 - [C1TC_HUMAN]	MTHFD1	2.68963e+09	1.77587e+09	2968589365	4.57147e+09	0	3.54102e+09	1.25691e+09	1036455517	4.89382e+09	0	1.69935e+09	2.67616e+09	1.97947e+09	2.41505e+09	8.67781e+08	2.13966e+09	2130551050	7.89247e+08	3.54871e+09	3.82302e+09	2.7315e+09	3.23838e+09	8.48002e+08	2.31054e+09	2868573322	938816247	1785874694	2.91893e+09	1.68148e+09	2.61963e+09	1.37569e+09	1.33843e+09
P11766	Alcohol dehydrogenase class-3 OS=Homo sapiens OX=9606 GN=ADH5 PE=1 SV=4 - [ADHX_HUMAN]	ADH5	1.16472e+10	1.60214e+10	17339404891	2.26538e+10	0	2.01685e+10	10403993622	15268903302	2.486e+10	0	9.44151e+09	1.71472e+10	14777313368	2.09136e+10	3.0103e+09	13419217587	1.50189e+10	10703771218	18346210102	1.31572e+10	2.76901e+10	1.26766e+10	5.3484e+09	9770527110	1.45691e+10	8.53391e+09	1.03845e+10	1.22948e+10	10241449111	1.57043e+10	6.68917e+09	10227886397
P11940	Polyadenylate-binding protein 1 OS=Homo sapiens OX=9606 GN=PABPC1 PE=1 SV=2 - [PABP1_HUMAN]	PABPC1	1.21436e+08	1.45255e+07	3.26745e+08	26175747	0	1.2075e+08	73124824	103521222	130086762	0		1.42395e+09	0	55960966		6.80885e+08	8.90475e+08	6.67904e+07		1571920004		1.15755e+09			492006719		7.70863e+08	8.97875e+08	8.28664e+08	3.46978e+08
P12074	Cytochrome c oxidase subunit 6A1, mitochondrial OS=Homo sapiens OX=9606 GN=COX6A1 PE=1 SV=4 - [CX6A1_HUMAN]	COX6A1	2966659061	9.11856e+07	3582056964	39312270	0	2.05182e+09	4047577871	22825228	296375636	0	0	261738880	0	2328989998	423423977	4.27028e+08	51850206	15162034		2.21961e+07	3139051181	5349360980		71237984		4.43875e+09	2.18929e+09	27272679	3917290974	2505593825	2388834652	0
P12081	Histidine--tRNA ligase, cytoplasmic OS=Homo sapiens OX=9606 GN=HARS1 PE=1 SV=2 - [HARS1_HUMAN]	HARS1	0		0	7.26348e+07	0		7.15486e+06		7.14077e+08	0		11021119		3.23219e+07		49365722	5.03343e+08	20237625	44407076	8.24884e+07			7.93819e+06		2.96791e+07			372606409	9.68067e+06	1.06229e+09		7.74228e+08
P12109	Collagen alpha-1(VI) chain OS=Homo sapiens OX=9606 GN=COL6A1 PE=1 SV=3 - [CO6A1_HUMAN]	COL6A1	1360843907	7.0529e+08	0	2344975427	0	7.94265e+07	2.551e+07	58719394	5.20714e+08	0	185680367	500823199		4.93742e+07	1.00379e+09	7.39012e+08	3.24229e+08	8.59261e+08	1.90289e+09	3.065e+08	3.04236e+08	2.02416e+08	7.9395e+07		1.01772e+09	1.98724e+07	3.43252e+08	5.22129e+08	959816639	514031914		2.91425e+08
P12111	Collagen alpha-3(VI) chain OS=Homo sapiens OX=9606 GN=COL6A3 PE=1 SV=5 - [CO6A3_HUMAN]	COL6A3	3.47472e+09	8.97589e+08	1.17618e+09	1.46579e+09	0	1.34905e+09	2.06535e+09	2.40076e+08	3.05754e+09	0	3.78596e+09	2.58358e+09	4.29835e+08	3.79645e+09	1.86736e+09	4.84975e+09	3.14956e+09	8.14388e+09	1.40538e+09	5.50406e+08	1.85187e+09	1.20692e+09	0		3.55722e+09	1.74824e+09	2.20553e+09	1.2855e+09	2.57352e+09	745730090	2.17e+08	4.07008e+08
P12235	ADP/ATP translocase 1 OS=Homo sapiens OX=9606 GN=SLC25A4 PE=1 SV=4 - [ADT1_HUMAN]	SLC25A4	2.30993e+11	4.58171e+11	4.47453e+11	4.65841e+11	0	5.03582e+11	3.98702e+11	3.87038e+11	3.58665e+11	0	5.25769e+11	4.46686e+11	527322321752	4.4078e+11	4.15606e+11	423080016183	492967946006	1.96766e+11	3.45629e+11	3.83206e+11	6.50752e+11	4.25462e+11	2.17894e+10	5.6026e+11	4.37123e+11	3.51131e+11	320034928460	4.03079e+11	4.77232e+11	3.72772e+11	1.65282e+11	2.1682e+11
P12236	ADP/ATP translocase 3 OS=Homo sapiens OX=9606 GN=SLC25A6 PE=1 SV=4 - [ADT3_HUMAN]	SLC25A6	2534156137		4924051602	5.14246e+09	0		29263136	4955512039	3046588764	0	543759032	5395185096	2596105495	6.47045e+09	633381408	6513216986	441782400	2188612444		4.11246e+09	6344974877	3389916834		3406531779	512072774		3.50413e+09	4.28785e+09	6.86208e+09	3605793609
P12268	Inosine-5'-monophosphate dehydrogenase 2 OS=Homo sapiens OX=9606 GN=IMPDH2 PE=1 SV=2 - [IMDH2_HUMAN]	IMPDH2	3.33769e+07	2.84657e+08	0	35516218	0	23355478	2.19088e+07	9.88096e+07	23142931	0		171702871	42000060			7.72926e+07		38031325	81060402	3.96759e+08	0	67888277		59193276	252776786				112387348	88758204
P12270	Nucleoprotein TPR OS=Homo sapiens OX=9606 GN=TPR PE=1 SV=3 - [TPR_HUMAN]	TPR	47836945		4.49595e+07	1.1379e+07	0		0		0	0		8.10052e+06	3.97228e+07	4.25908e+07	1.29281e+07		1.36344e+08				3.96811e+07	0			0	2.58821e+07
P12277	Creatine kinase B-type OS=Homo sapiens OX=9606 GN=CKB PE=1 SV=1 - [KCRB_HUMAN]	CKB	1.25202e+11	6.71258e+10	89043937393	8.97459e+10	0	6.21169e+10	6.24579e+10	6.31387e+10	1.24549e+11	0	8.52014e+10	7.73739e+10	1.12917e+11	65433653177	3.35524e+10	71937333852	116545362342	27753036576	8.21288e+10	8.2468e+10	8.16589e+10	8.83543e+10	9801725714	1.01448e+11	8.15029e+10	70389246854	4.39527e+10	75592172321	9.61853e+10	7.56082e+10	5.52206e+10	2.84559e+10
P12429	Annexin A3 OS=Homo sapiens OX=9606 GN=ANXA3 PE=1 SV=3 - [ANXA3_HUMAN]	ANXA3	348807163	2.53036e+09	2.28758e+09	2.55573e+09	0	1.51877e+09	3.82908e+08	4.78105e+08	2737037546	0	291565211	1.20028e+09	4.76076e+09	923234437	6.84818e+08	999019666	2.56175e+08	4.95615e+08	2545708285	3.91346e+09	2266802742	1.26671e+09	8.13271e+07	3075380298	2015433412	6.20767e+08	491721310	5.19491e+08	1.12219e+09	3.3614e+09	5.99269e+08	659257548
P12532	Creatine kinase U-type, mitochondrial OS=Homo sapiens OX=9606 GN=CKMT1A PE=1 SV=1 - [KCRU_HUMAN]	CKMT1A	157673224													0													0
P12694	2-oxoisovalerate dehydrogenase subunit alpha, mitochondrial OS=Homo sapiens OX=9606 GN=BCKDHA PE=1 SV=2 - [ODBA_HUMAN]	BCKDHA	5.07187e+09	1.76274e+09	6841524824	9.70147e+09	0	6.56951e+09	1.78583e+09	2954843424	6.84204e+09	0	2385366201	3993493014	5.11646e+09	1.37064e+09	4.3873e+09	1786109157	6.99682e+09	1.77893e+08	7.99927e+08	1343565471	1.18984e+10	5.64166e+09	478373662	3.5938e+09	1.56553e+09	1.72194e+09	1.02301e+09	3.47264e+09	4.87277e+09	1.61789e+09	1.4083e+09	7.38108e+08
P12814	Alpha-actinin-1 OS=Homo sapiens OX=9606 GN=ACTN1 PE=1 SV=2 - [ACTN1_HUMAN]	ACTN1	8.63774e+09	2.12196e+09	3.25694e+08	1.26697e+08	0	0	8.01343e+09	67526482		0	2.37375e+09	4.23915e+09		1.27894e+08	1.0104e+09	4.13552e+09	1.3708e+09	13088805648		1.24337e+08	2.36257e+08	3.17673e+09	0		2.92848e+09	2.6822e+09	550939795	1.9333e+08	5.41557e+09	133305516	375501154	3.96772e+07
P12829	Myosin light chain 4 OS=Homo sapiens OX=9606 GN=MYL4 PE=1 SV=3 - [MYL4_HUMAN]	MYL4	1.25006e+11	7.31511e+08	1.41028e+08	327734683	0	3.29627e+08	3.70764e+08	10329905	2945690640	0	1.71475e+08	6.43999e+08	1.42477e+08	174550446	1.06511e+09	1.75466e+09	78724964	1.09649e+09	1.19994e+10	5.86671e+09	3.81871e+09	2789805684	2197737953	320594033	2.0702e+09	5.35496e+09	2.61698e+09	1.18701e+09	3.46164e+09	344555850	133473356	11581613
P12883	Myosin-7 OS=Homo sapiens OX=9606 GN=MYH7 PE=1 SV=5 - [MYH7_HUMAN]	MYH7	4.78964e+10	4.66604e+11	9.55641e+10	3.13371e+11	0	8.69057e+10	1.36369e+11	4.99879e+10	4.50169e+11	0	2.32714e+11	1.63568e+11	1.85446e+11	1.89968e+12	1.12445e+11	3.91773e+11	3.87397e+10	2.47047e+11	1.55036e+12	5.03276e+11	2.28033e+11	9.33381e+10	8.72481e+09	1.17245e+11	5.21681e+11	8.35032e+10	6.46664e+11	2.28599e+11	1.9542e+11	5.18295e+11	1.38246e+11	1.8112e+11
P12955	Xaa-Pro dipeptidase OS=Homo sapiens OX=9606 GN=PEPD PE=1 SV=3 - [PEPD_HUMAN]	PEPD	132899880	0	96041596	9.69323e+07	0	7.58482e+07		129891444	319516449	0		4.50181e+07	1.05121e+08				120457918	1.30975e+07		105744694	199996349	2.06361e+08				4.94303e+07	69402292	0		50971097	0	1.52226e+07
P12956	X-ray repair cross-complementing protein 6 OS=Homo sapiens OX=9606 GN=XRCC6 PE=1 SV=2 - [XRCC6_HUMAN]	XRCC6	105382190	1.45468e+09	1.15356e+09	6.54982e+08	0	4.72165e+08	8.2675e+08	453419976	893211580	0	2.9148e+08	1.39538e+09	734555385	1.11396e+09	552608127	1.20173e+09	7.42188e+08	456233868	7.02068e+08	1.63866e+09	4.14823e+08	6.70414e+08	1.68736e+08	1.63283e+08	164228296	36810726	8.23327e+08	8.42081e+08	1.15465e+09	551367052	1.02886e+08	1.44217e+08
P13010	X-ray repair cross-complementing protein 5 OS=Homo sapiens OX=9606 GN=XRCC5 PE=1 SV=3 - [XRCC5_HUMAN]	XRCC5	3.1268e+08	7.58497e+08	6.35684e+08	4.70591e+08	0	226684000	5.00145e+08	7.65653e+07	9.68582e+08	0	1.62045e+08	1.59972e+09	5.93185e+08	1.1275e+09	7.83433e+07	1148961022	309843997	9.46388e+08	508159782	2.041e+09	6.23943e+08	3.1177e+08	418758416	123530648	5.5092e+08	1.11949e+08	3.9506e+08	4.49051e+08	1.08265e+09	7.77458e+08	9.82618e+08	364943207
P13073	Cytochrome c oxidase subunit 4 isoform 1, mitochondrial OS=Homo sapiens OX=9606 GN=COX4I1 PE=1 SV=1 - [COX41_HUMAN]	COX4I1	4.99964e+10	1.15762e+11	9.11903e+10	41768504551	0	4.79949e+10	6.9675e+10	3.51819e+10	1.91595e+10	0	3.46369e+10	102525132373	1.13004e+11	57395051917	7.03262e+10	5.46271e+10	6.88881e+10	2.77149e+10	8.51038e+10	71018463178	1.46695e+11	104890263145	2743440109	5.97906e+10	7.38166e+10	7.62466e+10	4.97665e+10	5.52291e+10	9.73536e+10	8.02401e+10	5.75353e+10	3.69303e+10
P13473	Lysosome-associated membrane glycoprotein 2 OS=Homo sapiens OX=9606 GN=LAMP2 PE=1 SV=2 - [LAMP2_HUMAN]	LAMP2	211919793	3.59383e+08	3.79149e+08	309406739			2.25171e+08	29244684	417066680	0	181214225	5.20984e+08	1.68389e+08	126242744	5.35368e+07	3.39237e+08	3.89862e+08	90198512	3.69247e+08	4.78269e+08	2.07648e+08	1.49732e+08		3.35609e+08	134334809	261919728	1.5612e+08	3.43015e+08	380353863	1.09855e+08		5.28247e+07
P13489	Ribonuclease inhibitor OS=Homo sapiens OX=9606 GN=RNH1 PE=1 SV=2 - [RINI_HUMAN]	RNH1	1.59281e+10	1.76304e+10	2.65618e+10	3.20729e+10	0	1.86408e+10	1.41762e+10	15469118904	30163831353	0	2.35746e+10	1.92296e+10	2.06551e+10	15671176933	9.07491e+09	2.06535e+10	22178351643	12496435596	20018548980	2.09937e+10	3.42169e+10	1.66065e+10	705527420	2.11035e+10	1.99099e+10	2.08542e+10	1.71129e+10	18197095686	22833289849	1.90849e+10	7.64749e+09	1.18364e+10
P13533	Myosin-6 OS=Homo sapiens OX=9606 GN=MYH6 PE=2 SV=5 - [MYH6_HUMAN]	MYH6	1.85937e+09	722012324	1.18221e+09	3.26306e+09	0	3.12978e+09	1.48194e+09	1.08383e+09	1.29779e+10	0		194534196	1.37021e+09	347819876			8.67283e+08	93804464	5.69637e+09	1.69246e+09		1.45852e+09			78830349	6.08629e+09				4.90118e+07
P13591	Neural cell adhesion molecule 1 OS=Homo sapiens OX=9606 GN=NCAM1 PE=1 SV=3 - [NCAM1_HUMAN]	NCAM1	9.49757e+08	1.86213e+09	8.83048e+08	9.39673e+08	0	1.2347e+09	3051532232	1934732974	3.36166e+09	0	2.46024e+08	1476258788	4.56844e+08	1.38121e+09	18800817	1.86385e+09	7.05999e+08	268615118	6.64574e+08	2.30334e+09	3.81831e+09	3.54594e+09	60034524	3615125798	2.66814e+09	1117434009	5.10996e+08	1.2171e+09	7.20013e+08	4.49404e+08	8.14769e+07	3.12823e+08
P13611	Versican core protein OS=Homo sapiens OX=9606 GN=VCAN PE=1 SV=3 - [CSPG2_HUMAN]	VCAN	2.71979e+09	277278068	173090210	117729819	0	8.53327e+07	3.59694e+09	1.17183e+07	0		2.30444e+08	407539768		9.37393e+08	2.5932e+08	6081847793	4.01453e+09	1.34482e+09	101064012	421609517	75290447	3.71813e+08			736458667	2813398011	512709154	2.39262e+09	747536248			177403342
P13637	Sodium/potassium-transporting ATPase subunit alpha-3 OS=Homo sapiens OX=9606 GN=ATP1A3 PE=1 SV=3 - [AT1A3_HUMAN]	ATP1A3	3464287204	2.2747e+10	1.24139e+10	4.94353e+09	0	1.72884e+10	11382387453	2.68555e+09	1.45298e+10	0	8.97954e+09	1.78766e+10	1.65432e+10	4.01419e+09	1.36815e+10	1.20973e+10	1.00311e+09	6.57246e+09	14651578520	2.14958e+10	4777381843	1.20089e+10	6.79454e+08	1.64828e+10	1.46551e+10	6.99465e+08	1.01922e+10	1.90184e+10	1.84978e+10	15372277192	1.37384e+10	1.27e+10
P13639	Elongation factor 2 OS=Homo sapiens OX=9606 GN=EEF2 PE=1 SV=4 - [EF2_HUMAN]	EEF2	2.04939e+10	3.96781e+10	3.3445e+10	4.16901e+10	0	2.73128e+10	3.08438e+10	32449862869	5.26698e+10	0	2.32268e+10	3.28753e+10	4.20288e+10	3.29752e+10	1.44613e+10	2.56471e+10	3.05177e+10	1.69024e+10	3.48041e+10	7.24002e+10	4.89286e+10	3.91358e+10	5.42313e+09	3.39497e+10	2.95519e+10	2.41367e+10	2.00829e+10	2.3715e+10	3.02575e+10	2.78947e+10	6.19811e+09	2.05305e+10
P13645	Keratin, type I cytoskeletal 10 OS=Homo sapiens OX=9606 GN=KRT10 PE=1 SV=6 - [K1C10_HUMAN]	KRT10	1.36061e+10	8.43452e+08	1.00606e+10	4.57513e+09	0	3.88649e+09	3.19641e+10	2.32246e+09	4.62665e+10	0	50395474	96216832	3.52527e+10	1.69893e+08	1.64066e+10	1398187783	1.32975e+10	743229052	6.78298e+08	1.2314e+09	2.60788e+09	1.69219e+10	215833848	0	4.01109e+10	1.37531e+10	744272887	1941883484	5.54262e+09		40982059	332460123
P13647	Keratin, type II cytoskeletal 5 OS=Homo sapiens OX=9606 GN=KRT5 PE=1 SV=3 - [K2C5_HUMAN]	KRT5	3.85529e+08		2.81838e+08		0	16146037	389760952	0	1.31773e+09	0			366210836			0	9.08502e+08								5.84901e+08	342936584
P13667	Protein disulfide-isomerase A4 OS=Homo sapiens OX=9606 GN=PDIA4 PE=1 SV=2 - [PDIA4_HUMAN]	PDIA4	1.49276e+09	4.94567e+08	3.81966e+08	440810393	0	3.47862e+08	7.39638e+08	4.45198e+08	780462802	0	3.90579e+08	4.67559e+08	9.10646e+08	5.23187e+08	87535347	3.1319e+08	9.14893e+08	252712569	1.65754e+08	1.85663e+09	778791528	1.12588e+09		220152710	323071560	384944511		262616977	6.65249e+08	3.83861e+08	1.94744e+07	1.11238e+08
P13671	Complement component C6 OS=Homo sapiens OX=9606 GN=C6 PE=1 SV=3 - [CO6_HUMAN]	C6	2.571e+08		1.65211e+08				18386051	0			7.95841e+07	8.15366e+07		29989788		4.8796e+07	3.80385e+07	147235430		35293165	0	13219662	39638633		0	8.82158e+07	2.21256e+08	2.41623e+08		444202786	40677368	3.13426e+08
P13693	Translationally-controlled tumor protein OS=Homo sapiens OX=9606 GN=TPT1 PE=1 SV=1 - [TCTP_HUMAN]	TPT1	2542391442	2223365143	2199256374	5478957293	0	2.73274e+09	2.15125e+09	1685577399	4.80484e+09	0	2.56387e+09	9.16497e+08	6.13626e+09	2.07709e+09	372338126	2.43551e+09	4.41997e+09	229044300	1.5123e+09	3.23592e+09	4151500943	3.9323e+09		3208581843	1.03263e+09	1507175357	1.03943e+09	1.01587e+09	1.85513e+09	1.76564e+09	74154304	7.20694e+08
P13716	Delta-aminolevulinic acid dehydratase OS=Homo sapiens OX=9606 GN=ALAD PE=1 SV=1 - [HEM2_HUMAN]	ALAD	9.74563e+08	1657597481	4275477542	3424920013	0	2.08432e+09	4.56027e+09	3.89806e+09	5.66564e+09	0	3.25183e+09	1.69672e+09	7.00054e+09	1.00637e+09	2084057672	1794863724	1.85105e+09	9.81281e+08	2.65294e+09	3.1658e+09	3.28556e+09	3900911082	216760272	1.74871e+09	1.44848e+09	3236054369	1.56567e+09	2441988379	4.03397e+09	1265020756	3.30447e+08	776964753
P13796	Plastin-2 OS=Homo sapiens OX=9606 GN=LCP1 PE=1 SV=6 - [PLSL_HUMAN]	LCP1	2.83556e+08	6.07749e+08	746733274	237706879	0	3.1523e+07	4.55863e+08	9.48017e+06	1.29448e+08	0	8.16555e+07	731925806		9.74385e+07	0	1.38136e+08	4.41822e+08	2.69683e+09	0	1042888982	6.69126e+07	2.73991e+09	0	0	5.16781e+07	1.84989e+07	57351718	70949768	8.9438e+07	9.32411e+07	133678884	4.15977e+07
P13797	Plastin-3 OS=Homo sapiens OX=9606 GN=PLS3 PE=1 SV=4 - [PLST_HUMAN]	PLS3	2.38669e+09	5.81497e+08	2.63449e+09	1874129562	0	4.81086e+08	3683025923	1.4691e+09	2.06489e+09	0	2493506404	2.32741e+09	4.60563e+08	1.53924e+09	6.88237e+07	4.6468e+09	2.20522e+09	4.1992e+09	9.85963e+08	2.31464e+09	8.57024e+08	1.50488e+09	3.97651e+08	1.03434e+09	2760944062	1.31398e+09	1112201382	2.12762e+09	3.8304e+09	2123533747	6.94759e+08	3.08699e+08
P13798	Acylamino-acid-releasing enzyme OS=Homo sapiens OX=9606 GN=APEH PE=1 SV=4 - [ACPH_HUMAN]	APEH	88702297	7.16902e+08	6.7193e+08	1495857927	0	1.23284e+09	944222977	7.58849e+08	2.96563e+09	0	487077845	4.82786e+08	6.96566e+08	1.54232e+09	207138420	5.54244e+08	439121381	3.65393e+08	1164987483	2.00353e+09	3475542100	647984236	9.59734e+07	5.79919e+08	190602720	175341720	1.27828e+08	2.73561e+08	1.36821e+09	1.40786e+09	790319035	2.96348e+08
P13804	Electron transfer flavoprotein subunit alpha, mitochondrial OS=Homo sapiens OX=9606 GN=ETFA PE=1 SV=1 - [ETFA_HUMAN]	ETFA	1.3743e+11	9.44006e+10	1.6284e+11	1.81453e+11	0	1.51417e+11	1.21891e+11	1.51564e+11	148882099309	0	1.09385e+11	81797309970	2.0727e+11	8.20489e+10	6.3684e+10	7.89529e+10	1.17629e+11	3.81285e+10	9.153e+10	9.78663e+10	2.49043e+11	1.1244e+11	18197972932	130726121868	6.86248e+10	1.28576e+11	58410136350	9.19296e+10	90858901794	9.94757e+10	5.05926e+10	40497993329
P13807	Glycogen [starch] synthase, muscle OS=Homo sapiens OX=9606 GN=GYS1 PE=1 SV=2 - [GYS1_HUMAN]	GYS1	4.99053e+09	21731880528	19850073520	33394476125	0	2.52127e+10	3.72571e+10	1.27443e+10	3.44849e+10	0	2.16233e+10	2.02817e+10	1.36131e+10	2.25769e+10	18361307413	2.39956e+10	2.72548e+10	9.68313e+09	13916463761	1.29262e+10	4.60384e+10	2.29452e+10	146635444	1.12701e+10	12784692941	2.9799e+10	1.38668e+10	2.70964e+10	3.47065e+10	17601715760	2.23071e+09	8.90685e+09
P13861	cAMP-dependent protein kinase type II-alpha regulatory subunit OS=Homo sapiens OX=9606 GN=PRKAR2A PE=1 SV=2 - [KAP2_HUMAN]	PRKAR2A	3.20352e+09	3.49149e+09	3197727592	5.26835e+09	0	2.66475e+09	2481811917	2.26186e+09	6.83789e+09	0	1492722772	3.69977e+09	3.70682e+09	4.27791e+09	6.48648e+08	3.89605e+09	3.4336e+09	1.56702e+09	5.05019e+09	4.20936e+09	7.24272e+09	1.25286e+09		1719453921	2.82889e+09	3.89227e+09	1625031411	3.31253e+09	3.86098e+09	3.93812e+09	938122658	2.81061e+09
P13929	Beta-enolase OS=Homo sapiens OX=9606 GN=ENO3 PE=1 SV=5 - [ENOB_HUMAN]	ENO3	3.9819e+10	2.80093e+10	6.23012e+10	6.43025e+10	0	4.56455e+10	5.89651e+10	4.85754e+10	1.49534e+11	0	3.8519e+10	2.19352e+10	8.88839e+10	2.11835e+10	1.91037e+10	5.32233e+10	8.50152e+10	1.04383e+10	49725162340	1.00347e+11	1.7478e+11	1.0512e+11	5499547231	6.51462e+10	3.7834e+10	8.68319e+10	13014022681	1.83412e+10	5.77627e+10	44442470412	3.20485e+09	6.58145e+09
P13987	CD59 glycoprotein OS=Homo sapiens OX=9606 GN=CD59 PE=1 SV=1 - [CD59_HUMAN]	CD59	4424707140	5.543e+09	4412530167	3739775229	0	3.45112e+09	4.31665e+09	494848778	4629972722	0	3.69861e+09	4931701406	3.46348e+09	4603709899	5.25933e+09	6.50689e+09	4.23778e+09	3.66892e+09	4.81909e+09	9223519881	7934569062	4782470646		4.99222e+09	6.36584e+09	2.70537e+09	3.49146e+09	3717991430	5.93434e+09	4366447131	234684608	2.62602e+09
P14174	Macrophage migration inhibitory factor OS=Homo sapiens OX=9606 GN=MIF PE=1 SV=4 - [MIF_HUMAN]	MIF	7971189772	8.39846e+09	12564794128	8406813312	0	10800046462	1.64643e+10	10389295744	1.07358e+10	0	9822615758	8485969204	8510905010	8635371476	8.40108e+09	6502569096	10328484764	5031071824	9929168516	8119574036	13883814784	9790210056		7157622336	6447549125	10056116008	6481069900	6645366338	9260113372	8820255752	0	6011709199
P14209	CD99 antigen OS=Homo sapiens OX=9606 GN=CD99 PE=1 SV=1 - [CD99_HUMAN]	CD99	8.36066e+08		1.88326e+08	1.94801e+08	0		2.9853e+08	122657512	343509185	0	156503556	135021578	162628211	1.50492e+08	216300088		2.6607e+08	1.8537e+07	219688141	5.05221e+08	6.57108e+08	432653407			5.88885e+08	92424033	4.95487e+07	3.82383e+08	1.93454e+08	1.60505e+08	184755335	1.1856e+08
P14314	Glucosidase 2 subunit beta OS=Homo sapiens OX=9606 GN=PRKCSH PE=1 SV=2 - [GLU2B_HUMAN]	PRKCSH	2.66481e+09	1.50656e+09	3279195064	3.00057e+09	0	1.44951e+09	5.03463e+09	9.91817e+08	2772762956	0	1.71097e+09	1.26566e+09	2323089358	1.01587e+09	681813411	1.63834e+09	2762658608	7.4794e+08	1031910856	2450783105	3.23074e+09	4.76292e+09		6.25792e+08	1.57592e+09	3.1227e+09	1.54761e+09	783495265	2.81009e+09	1893740609	56715044	1.48043e+09
P14317	Hematopoietic lineage cell-specific protein OS=Homo sapiens OX=9606 GN=HCLS1 PE=1 SV=3 - [HCLS1_HUMAN]	HCLS1	9.20246e+06																	0			0	1.12906e+08
P14324	Farnesyl pyrophosphate synthase OS=Homo sapiens OX=9606 GN=FDPS PE=1 SV=4 - [FPPS_HUMAN]	FDPS	5.51055e+07		472878608	306998621	0	467007754	5.60502e+08	1.46739e+08	9.74741e+08	0	401460762		110732006	691219021	300980799	661015255	0	174223030	182665252	323547768		187032188		134877712	542542000	1.50731e+08	0	512123670	3.8681e+08	2.4492e+08	89235892	2.60606e+08
P14406	Cytochrome c oxidase subunit 7A2, mitochondrial OS=Homo sapiens OX=9606 GN=COX7A2 PE=1 SV=1 - [CX7A2_HUMAN]	COX7A2	7889816160	14681098382	6.13673e+09	544162105	0	851508472	5421259473	2.80914e+09		0	2.29454e+09	6.28982e+09	7.07373e+09	7313322427	1.34932e+10	9595612012	6001979532	6.78874e+09	9369226149	9.63209e+09	8903572434	9.82125e+09		3819952933	4.86245e+09	9.01561e+09	8.40167e+09	3740896698	6615724931	4.26914e+09	8229793673	6787194047
P14543	Nidogen-1 OS=Homo sapiens OX=9606 GN=NID1 PE=1 SV=3 - [NID1_HUMAN]	NID1	1.71792e+08	3.49302e+07		4.19383e+07	0	1.1265e+08	0	22747115	3.20535e+09				1.48917e+08		88573658		1.83286e+08			1.0991e+08	118934173	2.37888e+08	130837450	5.1153e+06	284863375	8.49874e+07			3.75837e+07	0
P14550	Aldo-keto reductase family 1 member A1 OS=Homo sapiens OX=9606 GN=AKR1A1 PE=1 SV=3 - [AK1A1_HUMAN]	AKR1A1	5.85754e+09	1.57337e+09	2.14703e+09	1.76288e+09	0	9.02273e+08	1.62333e+09	67044406	2.07792e+09	0	1.04669e+09	5.17095e+08	5.85305e+08	1848793721	423128120	5.58697e+08	1.70839e+09	2.82996e+08	3.35424e+08	1.57651e+09	3.54662e+09	2240693406		6.73302e+08	355193710	90530562	471226955	1045804737	736225225	466516793		328506428
P14618	Pyruvate kinase PKM OS=Homo sapiens OX=9606 GN=PKM PE=1 SV=4 - [KPYM_HUMAN]	PKM	2.57287e+11	1.88288e+11	2.42425e+11	3.03712e+11	0	2.46772e+11	2.67212e+11	1.57138e+11	316998858423	0	2.05648e+11	1.59594e+11	269395858378	1.64867e+11	1.17497e+11	158981175147	225503788556	1.03669e+11	1.51019e+11	2.0926e+11	3.27608e+11	2.89613e+11	15399370568	2.08983e+11	1.43481e+11	1.8545e+11	1.41038e+11	1.36322e+11	1.68204e+11	1.68118e+11	4.12246e+10	9.50604e+10
P14621	Acylphosphatase-2 OS=Homo sapiens OX=9606 GN=ACYP2 PE=1 SV=2 - [ACYP2_HUMAN]	ACYP2	8.8809e+08	1135205160	2336994457	2593933960	0	764831332	1.80303e+09	1328923862	1.64745e+09	0	7.76407e+08	1.68799e+09	3595716134	841281115	238858744	8.28243e+08	2.7889e+09	4.28944e+08	1.53875e+09	984315468	2.27621e+09	980895169	0	0	1.08945e+09	1.55896e+09	7.20845e+08	997099063	1.68891e+09	2141681040	670625186	1.26252e+09
P14625	Endoplasmin OS=Homo sapiens OX=9606 GN=HSP90B1 PE=1 SV=1 - [ENPL_HUMAN]	HSP90B1	2.66962e+10	1.61463e+10	1.87696e+10	3.10941e+10	0	2.02321e+10	2.6462e+10	22706394356	2.91809e+10	0	1.57274e+10	2.63093e+10	2.88022e+10	2.02161e+10	1.04031e+10	2.35255e+10	3.01143e+10	1.17263e+10	1.12608e+10	3.27418e+10	2.34584e+10	3.52766e+10	6.15592e+08	7512035196	1.80377e+10	2.37911e+10	1.23538e+10	1.30141e+10	1.92404e+10	1.31007e+10	4212573275	7.73098e+09
P14672	Solute carrier family 2, facilitated glucose transporter member 4 OS=Homo sapiens OX=9606 GN=SLC2A4 PE=1 SV=1 - [GLUT4_HUMAN]	SLC2A4	0	1.48038e+09	695480911	8.54062e+08	0	651585845	1.18728e+08	6.4987e+07	1.12784e+09	0	9.57119e+08	5.15722e+08	2.05639e+08	1.18233e+09	638672698	875130561	6.38868e+08	248698722	7.25132e+08	131032443	1.04218e+09	3.85925e+08		1137340684	504859920	3.80887e+08	589379141	1.00612e+09	1602606145	728740688	293675960	530356103
P14678	Small nuclear ribonucleoprotein-associated proteins B and B' OS=Homo sapiens OX=9606 GN=SNRPB PE=1 SV=2 - [RSMB_HUMAN]	SNRPB	168429552	114310641	8.21633e+07	0	0	2.04613e+08	132767654	2.44413e+08	135038423	0	62117383	1.43513e+08	1.14678e+08	1.17372e+08		127542323	103275846	44531745		9.68525e+07		94915868			84710671	1.49649e+08	1.46876e+08	5.66352e+07	216220295	1.10544e+08		30945282
P14854	Cytochrome c oxidase subunit 6B1 OS=Homo sapiens OX=9606 GN=COX6B1 PE=1 SV=2 - [CX6B1_HUMAN]	COX6B1	7.10801e+10	7.08672e+10	127967733831	6.66936e+10	0	71592254783	5.85138e+10	3.05047e+10	29256904161	0	35978253699	70343403622	172280241165	48722552515	4.79995e+10	4.77237e+10	5.56705e+10	23850792119	55918627978	5.57094e+10	1.57577e+11	80006153306	7.84664e+09	6.93135e+10	4.94765e+10	75006854852	3.83287e+10	4.41221e+10	68127372449	57969779560	39923899248	26309396131
P14866	Heterogeneous nuclear ribonucleoprotein L OS=Homo sapiens OX=9606 GN=HNRNPL PE=1 SV=2 - [HNRPL_HUMAN]	HNRNPL	5.45611e+08	67068760	1.88335e+08	245037314	0	2.74649e+08	4.75701e+08	3.50245e+08	5.74104e+08	0	29489913	366015367	402517533	1.44695e+08	214323375	4.90781e+08	459689574	3.24994e+08	0	134809964	612232383	383325027	110808258	0	159459486	5.9124e+08	2.76933e+08	1.6816e+08	4.31193e+08	110014279	29477968	115530359
P14868	Aspartate--tRNA ligase, cytoplasmic OS=Homo sapiens OX=9606 GN=DARS1 PE=1 SV=2 - [SYDC_HUMAN]	DARS1	3.9074e+08	1191703515	578367910	9.00115e+08	0	6.25936e+08	421885295	7.84267e+08	1.81328e+09	0	270970236	1.411e+09	2.76496e+08	3.30696e+08	6.72758e+07	8.6534e+08	1.23439e+09	1.60699e+08	8.02483e+08	9.33734e+08	5.42607e+08	712891719	0	7.19398e+08	408377652	4.0456e+08	5.87225e+08	1.10096e+09	9.22608e+08	855984391		6.9859e+08
P14923	Junction plakoglobin OS=Homo sapiens OX=9606 GN=JUP PE=1 SV=3 - [PLAK_HUMAN]	JUP	6.24003e+09	1.99514e+10	2.69353e+10	1.76957e+10	0	2.47714e+10	1.8656e+10	1.44313e+10	3.7942e+10	0	1.32434e+10	2.43925e+10	1.62731e+10	1.69075e+10	1.49025e+10	1.62416e+10	21222907693	5.61804e+09	2.54452e+10	2.67364e+10	4.07988e+10	1.70032e+10	2311503238	2.04663e+10	2.59686e+10	2.30704e+10	9288562386	1.36895e+10	3.05814e+10	1.06325e+10	5.88881e+09	8.54016e+09
P14927	Cytochrome b-c1 complex subunit 7 OS=Homo sapiens OX=9606 GN=UQCRB PE=1 SV=2 - [QCR7_HUMAN]	UQCRB	54412860902	2.89558e+10	6.61127e+10	3.71721e+10	0	5.31073e+10	4.63088e+10	3.35124e+10	1.63467e+10	0	3.47867e+10	32029012932	8.80001e+10	2.39313e+10	1.86932e+10	2.22415e+10	5.39728e+10	8923145398	22656873602	2.87939e+10	7.62163e+10	6.1374e+10	579607392	3.9944e+10	2.22351e+10	5.97897e+10	1.51043e+10	2.72901e+10	2.85726e+10	2.67456e+10	1.58058e+10	22026857901
P15090	Fatty acid-binding protein, adipocyte OS=Homo sapiens OX=9606 GN=FABP4 PE=1 SV=3 - [FABP4_HUMAN]	FABP4	3.08928e+10	7.87031e+09	15160817537	11882703481	0	8651828082	5.91379e+09	9119357114	1.0905e+10	0	1.03417e+10	7204195516	1.10362e+10	1.19463e+10	15487041934	11819688982	2256886780	8.40791e+09	7181500162	8.06197e+09	1.96818e+10	9930035936	1.08378e+09	9.1342e+09	5.33258e+09	1.60774e+10	1.01964e+10	9.25879e+09	3552961359	9664632344	4.18908e+09	8240713663
P15121	Aldo-keto reductase family 1 member B1 OS=Homo sapiens OX=9606 GN=AKR1B1 PE=1 SV=3 - [ALDR_HUMAN]	AKR1B1	3.72536e+10	2.20965e+10	4.3595e+10	5.061e+10	0	3.89589e+10	4.48408e+10	3.83299e+10	7.91666e+10	0	26557236081	26328203301	6.17573e+10	2.33682e+10	2.0257e+10	2.33412e+10	3.97058e+10	1.27067e+10	3.31647e+10	4.23371e+10	5.53735e+10	6.86331e+10	9.602e+09	2.03082e+10	2.21616e+10	52311149899	21019636975	1.72933e+10	2.78244e+10	2.62505e+10	8.93596e+09	1.7513e+10
P15259	Phosphoglycerate mutase 2 OS=Homo sapiens OX=9606 GN=PGAM2 PE=1 SV=3 - [PGAM2_HUMAN]	PGAM2	1.51015e+11	9.84691e+10	1.2372e+11	1.41681e+11	0	1.01445e+11	8.7542e+10	9.27477e+10	1.58316e+11	0	76861961542	5.33669e+10	1.72925e+11	6.05355e+10	3.65908e+10	5.64111e+10	7.92794e+10	7.49413e+09	1.02575e+11	1.09527e+11	1.42158e+11	97358173329	4.74742e+09	1.37778e+11	4.81027e+10	7.31601e+10	4.88395e+10	5.01669e+10	6.02981e+10	6.34506e+10	3.96575e+10	2.42885e+10
P15289	Arylsulfatase A OS=Homo sapiens OX=9606 GN=ARSA PE=1 SV=3 - [ARSA_HUMAN]	ARSA	0										4.26015e+07	14044384	0	92167925					21482442				41152634			0		0	0
P15311	Ezrin OS=Homo sapiens OX=9606 GN=EZR PE=1 SV=4 - [EZRI_HUMAN]	EZR	1.53544e+10	4.72516e+09	16605755640	20614952409	0	1.13732e+10	1.29903e+10	1.1909e+10	2.74239e+10	0	7.03215e+09	18673222241	3.76446e+10	1.3907e+10	6.64926e+09	7.71639e+09	16461243950	1.32479e+09	1.48509e+10	9584227168	6.01907e+10	19328716266	2455707574	9.19021e+09	14532313107	1.77429e+10	1.47016e+10	1.54713e+10	6.86298e+09	9069289075	2.49866e+09	9.62959e+09
P15374	Ubiquitin carboxyl-terminal hydrolase isozyme L3 OS=Homo sapiens OX=9606 GN=UCHL3 PE=1 SV=1 - [UCHL3_HUMAN]	UCHL3	1.2454e+09	570959598	5.27189e+08	8.3019e+08	0	791516311	6.53627e+08	7.93724e+08	1.13558e+09	0	301618121	7.2145e+08	1169908776	1.19744e+09	4.63408e+08	503985178	7.42604e+08	523050048	177070164	1377631351	1.3364e+09	1.43833e+09	243863764	21407572	345282270	1.02191e+09	469531596	216480098	603579178	729654620	5.91772e+08	213234395
P15531	Nucleoside diphosphate kinase A OS=Homo sapiens OX=9606 GN=NME1 PE=1 SV=1 - [NDKA_HUMAN]	NME1	3.7191e+08		8072327292	9.18342e+09	0	281594219	1.05139e+10	442440860	1054152067	0	110690925	2.24236e+08	315421532	5.2011e+08		8.68302e+07	5.23838e+09	342318038	16437703	46531265	16643278290	771781156				138691085	0		2.28674e+08	18899000
P15559	NAD(P)H dehydrogenase [quinone] 1 OS=Homo sapiens OX=9606 GN=NQO1 PE=1 SV=1 - [NQO1_HUMAN]	NQO1	1.66443e+09								112471932										0				0
P15586	N-acetylglucosamine-6-sulfatase OS=Homo sapiens OX=9606 GN=GNS PE=1 SV=3 - [GNS_HUMAN]	GNS	50276558		0						107787628	0		1.28769e+08																				40267461
P15880	40S ribosomal protein S2 OS=Homo sapiens OX=9606 GN=RPS2 PE=1 SV=2 - [RS2_HUMAN]	RPS2	9.00171e+08	1199621415	1672558179	4.32692e+08	0	6.75778e+08	672520630	509880267	676723453	0	7.59372e+08	1.41227e+09	1.00634e+09	5.61611e+08	1.2398e+09	1.32371e+09	7.01895e+08	637692053	3.4159e+08	1.64109e+09	3.27119e+08	1.25882e+09	30592849	8.20143e+08	1.7662e+09	4.84765e+08	853149565	1177446995	1.65476e+09	8.96482e+08	89208028	397252536
P15924	Desmoplakin OS=Homo sapiens OX=9606 GN=DSP PE=1 SV=3 - [DESP_HUMAN]	DSP	51632096	6.26576e+07	0	1.67118e+07		57400187	42096149	11422441	50903183	0	0	91065122	2.32617e+07	89417568	119834077	1.45946e+08	1.19037e+08	159492343	37791498	89206053	0	18246490			133146710	1.42941e+08	153677964	266256172	1.03791e+08	9.0785e+07		0
P15927	Replication protein A 32 kDa subunit OS=Homo sapiens OX=9606 GN=RPA2 PE=1 SV=1 - [RFA2_HUMAN]	RPA2	216692635	3.87952e+07	50982669					0				23918137		10703386		6.68788e+07	0						0		33112088			3.59348e+07	1.28892e+07	0
P15954	Cytochrome c oxidase subunit 7C, mitochondrial OS=Homo sapiens OX=9606 GN=COX7C PE=1 SV=1 - [COX7C_HUMAN]	COX7C	1.53134e+10	20874532859	17414998911	1959824086	0	7.15945e+09	17793770533	1.7731e+09	1425858472	0	4.29165e+09	2.05484e+10	12357402068	9.36915e+09	1.06249e+10	1.17179e+10	1.44021e+10	5.08334e+09	14746465069	1.25017e+10	28024347255	2.14066e+10	57981332	9015638331	1.42657e+10	1.66788e+10	7.81228e+09	9076583067	1.70281e+10	14718692218	2173937042	8.58165e+09
P16083	Ribosyldihydronicotinamide dehydrogenase [quinone] OS=Homo sapiens OX=9606 GN=NQO2 PE=1 SV=5 - [NQO2_HUMAN]	NQO2	1678510067	1.55298e+09	2.27338e+09	4.819e+09	0	2174821392	1.85626e+09	8.48578e+07	54495326	0		15685173	8.14913e+09	30224396		1.80625e+09	1.47825e+09		481733839	1.9588e+09	6.93101e+09	2.55117e+09	2.0237e+08	5.99619e+08	1583506692		5.83473e+08	5.57158e+08	1.02945e+09	8.35289e+08	2126974143	2.48532e+09
P16104	Histone H2AX OS=Homo sapiens OX=9606 GN=H2AX PE=1 SV=2 - [H2AX_HUMAN]	H2AX	1.29904e+08
P16152	Carbonyl reductase [NADPH] 1 OS=Homo sapiens OX=9606 GN=CBR1 PE=1 SV=3 - [CBR1_HUMAN]	CBR1	5556526153	1.12883e+09	3.67491e+09	4.70184e+09	0	3.08244e+09	4.12466e+09	3.30911e+09	3.72752e+09	0	2.61054e+09	3041468254	2.64613e+09	1.91293e+09	1.40465e+07	1.65242e+09	2633583425	1282606183	2.82092e+09	2687529695	3678165197	3.99493e+09	9.93496e+07	1.24733e+09	1.74378e+09	379604023	9.78625e+08	1.64493e+09	3.07468e+09	1.53499e+09	422041233	1040281379
P16219	Short-chain specific acyl-CoA dehydrogenase, mitochondrial OS=Homo sapiens OX=9606 GN=ACADS PE=1 SV=1 - [ACADS_HUMAN]	ACADS	1.72285e+10	2039424985	2.61862e+10	2.5871e+10	0	24749607576	1.72555e+10	1.47227e+10	2.66142e+10	0	17234181272	1455574887	24432044211	1.7946e+10	8.99579e+09	9.24695e+09	15317742085	1.95409e+09	8.73417e+09	1.90738e+09	4.81404e+10	1.94293e+10	1457990232	7.92057e+09	4.12788e+09	3.09363e+09	1.12526e+10	1.20967e+10	16754176284	4684747224	11583039835	9.37443e+09
P16284	Platelet endothelial cell adhesion molecule OS=Homo sapiens OX=9606 GN=PECAM1 PE=1 SV=2 - [PECA1_HUMAN]	PECAM1	0	62743726	5.32932e+07	81808808		0			154333000	0	0	20119711		6.28224e+07			1.29163e+07		0			118434866		0	41894958			8.52548e+07	92853187
P16403	Histone H1.2 OS=Homo sapiens OX=9606 GN=H1-2 PE=1 SV=2 - [H12_HUMAN]	H1-2	2.88381e+10	8104076450	1.24876e+10	4.6493e+09	0	2500900914	11484204044	8.38922e+09	9.39267e+09	0	10103963299	1.74976e+10	1.36932e+10	8121286442	8199520782	1.49281e+10	1.98205e+10	1.0386e+10	6.31254e+09	9834943292	6022557848	5307694360		4.34292e+09	9562805149	1.01408e+10	7.80305e+09	1.09426e+10	13005535027	12978444891		1.05665e+10
P16435	NADPH--cytochrome P450 reductase OS=Homo sapiens OX=9606 GN=POR PE=1 SV=2 - [NCPR_HUMAN]	POR	0	4.25483e+07		3.53286e+07	0	8.1371e+07	39832299	57344440	36977129	0			34167599			41925985	9.56628e+07		0	264497744	27237278	154178059			1.83127e+07		0	3.89174e+07				0
P16615	Sarcoplasmic/endoplasmic reticulum calcium ATPase 2 OS=Homo sapiens OX=9606 GN=ATP2A2 PE=1 SV=1 - [AT2A2_HUMAN]	ATP2A2	134956148721	1.64362e+11	1.09057e+11	1.21264e+11	0	1.10031e+11	5.76368e+10	6.34527e+10	2.13245e+11	0	1.04236e+11	111554197548	1.71e+11	9.97296e+10	9.30267e+10	9.83215e+10	1.06923e+11	4.20632e+10	1.41022e+11	1.6341e+11	1.90977e+11	1.03558e+11	4.09371e+09	1.59008e+11	1.31179e+11	7.1335e+10	7.1383e+10	1.11633e+11	1.14025e+11	1.04607e+11	6.61996e+10	1.0659e+11
P16671	Platelet glycoprotein 4 OS=Homo sapiens OX=9606 GN=CD36 PE=1 SV=2 - [CD36_HUMAN]	CD36	7.25117e+09	9.17774e+09	2.746e+09	1.27872e+10	0	15279275300	9038153570	1.00097e+10	13269345834	0	7.82595e+09	10747584447	15548831221	1.31935e+10	5207637604	8.34138e+09	2945227632	4611281223	1.59154e+10	1.20892e+10	4.20716e+09	2357786991	0	9605406111	1.08652e+10	8.6089e+09	1184689606	7.46725e+09	10613087395	1.41982e+10	2478442680	1937034060
P16860	Natriuretic peptides B OS=Homo sapiens OX=9606 GN=NPPB PE=1 SV=1 - [ANFB_HUMAN]	NPPB	56611100
P16930	Fumarylacetoacetase OS=Homo sapiens OX=9606 GN=FAH PE=1 SV=2 - [FAAA_HUMAN]	FAH	4.3216e+09	5.1839e+08	1183179757	404650579	0	472488424	88882834	559870582	182857126	0	717459808	30318389	428993885	1.14007e+09	188800866	1263774567	303366004	4.72932e+08	727651901	310638482	9.81992e+08	9.8981e+08		4.42403e+08	284632891	195187366	1.78205e+08	4.41283e+08	5.28527e+08	840768488	640791657	6.6224e+08
P16949	Stathmin OS=Homo sapiens OX=9606 GN=STMN1 PE=1 SV=3 - [STMN1_HUMAN]	STMN1	1.1583e+08	41889532	4.68346e+08	2.20412e+08	0	262496342	5.63749e+08	369398165	2.8798e+08	0	0	111609045				151729837	5.29555e+08	3.12607e+08		2.62109e+08	178136952	8.11253e+08		0	104836813	5.78829e+08	128688999	102532605	275338756			16526342
P16989	Y-box-binding protein 3 OS=Homo sapiens OX=9606 GN=YBX3 PE=1 SV=4 - [YBOX3_HUMAN]	YBX3	2.11886e+07	2.95e+08	28154810	1.82039e+07			0	180197118				481751550	4.17883e+07		4.87721e+08	398019296	169535430	208621880	1.13169e+08	1.2755e+09	21134037	6.16234e+08	3.19557e+07	1.04826e+08	4.22677e+08	1.00348e+08	2.61421e+08	78422840	1119267762	3.09756e+08
P17066	Heat shock 70 kDa protein 6 OS=Homo sapiens OX=9606 GN=HSPA6 PE=1 SV=2 - [HSP76_HUMAN]	HSPA6	131541592	2.31199e+07	0										0	0		0	70307916	0		1.19076e+08		259952656					20006285	0		0	44663382
P17152	Transmembrane protein 11, mitochondrial OS=Homo sapiens OX=9606 GN=TMEM11 PE=1 SV=1 - [TMM11_HUMAN]	TMEM11	143514450	432990348					187067202			0		5.18043e+08	105155638	346931925	398226013	331022014	1.7456e+08	1.72286e+08	3.8311e+08	344599000	2.98814e+08	1.82122e+08		200242488	426554850			3.85145e+08	444708652	372353599		198729427
P17174	Aspartate aminotransferase, cytoplasmic OS=Homo sapiens OX=9606 GN=GOT1 PE=1 SV=3 - [AATC_HUMAN]	GOT1	212836621079	1.79534e+11	2.53733e+11	320273930299	0	2.50294e+11	2.13517e+11	179096176513	3.77363e+11	0	1.47672e+11	9.01526e+10	3.46408e+11	1.48531e+11	1.39597e+11	128783364287	2.20091e+11	6.04743e+10	188191898062	2.0761e+11	3.63302e+11	2.79919e+11	28476877808	205176875779	1.12891e+11	1.95909e+11	1.09748e+11	1.2218e+11	150925952633	162620901729	7.51909e+10	8.936e+10
P17302	Gap junction alpha-1 protein OS=Homo sapiens OX=9606 GN=GJA1 PE=1 SV=2 - [CXA1_HUMAN]	GJA1	4.46298e+08	2.14158e+09	3759045965	4.57265e+09	0	3.47999e+09	1.44707e+09	1655611792	3459941155	0	2.03113e+09	5046015551	1.2288e+09	5.39761e+09	1386729140	2.77724e+09	1514836389	1.74248e+08	4.50219e+09	4.31411e+09	2754826534	1246951455	58948964	1.86878e+09	5.23237e+09	1.60525e+09	3214532868	5582200319	5082474811	4.73896e+09	50720084	1.52241e+09
P17540	Creatine kinase S-type, mitochondrial OS=Homo sapiens OX=9606 GN=CKMT2 PE=1 SV=2 - [KCRS_HUMAN]	CKMT2	345281273978	4.70788e+11	6.88654e+11	8.01504e+11	0	6.79763e+11	4.55382e+11	6.62706e+11	8.32807e+11	0	5.71931e+11	4.49654e+11	9.36494e+11	4.57399e+11	346419041178	349885362579	5.46629e+11	1.38998e+11	533287293306	5.31946e+11	910814906536	7.65577e+11	5.46781e+10	5.93986e+11	341536342130	4.17612e+11	3.30717e+11	376973258217	4.22396e+11	3.55724e+11	3.58098e+11	2.65257e+11
P17568	NADH dehydrogenase [ubiquinone] 1 beta subcomplex subunit 7 OS=Homo sapiens OX=9606 GN=NDUFB7 PE=1 SV=4 - [NDUB7_HUMAN]	NDUFB7	230418560	7239313222	3.37471e+09	9.76404e+07		6.71658e+08	762548988	339873472	119608546		2.2598e+09	4.35186e+09	1.47246e+09	4.12518e+09	2180027886	3130604517	1.0972e+09	1.80961e+09	4.38121e+09	1437889384	2279781395	1.68666e+09	1.71257e+09	2428435706	4.64601e+09	1.62184e+09	2779064107	2732678366	5495404067	4.58471e+09	2.11023e+08	2.7668e+09
P17612	cAMP-dependent protein kinase catalytic subunit alpha OS=Homo sapiens OX=9606 GN=PRKACA PE=1 SV=2 - [KAPCA_HUMAN]	PRKACA	3.65675e+09	7.38232e+09	6.91291e+09	1.12842e+10	0	8.59458e+09	4.234e+09	6.18548e+09	1.31623e+10	0	7.47914e+09	7.06947e+09	4.08153e+09	7.10776e+09	4905817527	6979188247	6633903950	4.49785e+09	8.79456e+09	7453059226	6.95044e+09	4.74548e+09	2335373350	9.31092e+09	6.64742e+09	3.69408e+09	7.42115e+09	9.43981e+09	7.36613e+09	7.19596e+09	1333053323	4.6124e+09
P17655	Calpain-2 catalytic subunit OS=Homo sapiens OX=9606 GN=CAPN2 PE=1 SV=6 - [CAN2_HUMAN]	CAPN2	14873407	1.94217e+09	1.34608e+09	2.02081e+09	0	1.79816e+09	1.79547e+09	5.21968e+08	2.2608e+09	0	1.70422e+09	3.09689e+09	9.03997e+08	2.13541e+09	1.68935e+09	2.56209e+09	2.08935e+09	1738157099	714090418	914533822	727429466	957772896	80965349	1004564565	3.03113e+09	4.81078e+08	2.367e+09	2.24997e+09	2.50587e+09	2.68401e+09	1.15867e+09	957364088
P17661	Desmin OS=Homo sapiens OX=9606 GN=DES PE=1 SV=3 - [DESM_HUMAN]	DES	5.67828e+10	7.48055e+09	8.78562e+09	3.10644e+09	0	6.39457e+09	3.51977e+10	8.4964e+09	1433878924	0	1.08187e+10	2.30288e+10	846685943	2.59503e+10	4.07821e+10	32718195111	1.21623e+11	7.11407e+10	1522601063	3.83987e+09	8754472338	2.04386e+10	373175349	120196243	2.05712e+10	1.03904e+11	3.6867e+10	1.58279e+10	2.64137e+10	2.45912e+10	4.59834e+09	2.96726e+10
P17677	Neuromodulin OS=Homo sapiens OX=9606 GN=GAP43 PE=1 SV=1 - [NEUM_HUMAN]	GAP43	4.91172e+07	9.21936e+06	0																0		0
P17844	Probable ATP-dependent RNA helicase DDX5 OS=Homo sapiens OX=9606 GN=DDX5 PE=1 SV=1 - [DDX5_HUMAN]	DDX5	2.23796e+08	113893436	0		0			0	165111109	0						19911431		1.46632e+08									156162444
P17858	ATP-dependent 6-phosphofructokinase, liver type OS=Homo sapiens OX=9606 GN=PFKL PE=1 SV=6 - [PFKAL_HUMAN]	PFKL	1.10864e+08	6359697406	9040095054	1.47569e+09	0	220255613	1538051674	15299932	3.89223e+08	0	4.53654e+08	7.22143e+09	1476820704	6.42038e+09	397369412	828681427	8.84426e+08	641288616	7.66269e+09	523126487	627323733	95770178	0	23549667	6.129e+08	13955671	100594516	5.55618e+08	271585034	6.3682e+09	6811152629	182094581
P17900	Ganglioside GM2 activator OS=Homo sapiens OX=9606 GN=GM2A PE=1 SV=4 - [SAP3_HUMAN]	GM2A	0	0		99407986	0		0	0	7.6078e+07	0	0	69704855	342866294				0			0	5.74256e+07	29105965		50433450		0			88518912			9.80831e+06
P17931	Galectin-3 OS=Homo sapiens OX=9606 GN=LGALS3 PE=1 SV=5 - [LEG3_HUMAN]	LGALS3	2975180868	2.54323e+09	9.92033e+09	7.8522e+09	0	8.25972e+09	3.23909e+09	4100262304	9528494322	0	2.12144e+09	2872756650	1.6058e+10	967793642	1297353630	1150832574	5.65605e+09	680589822	3.06097e+09	5808224025	12923048360	1.03934e+10		3.20971e+09	9.92606e+08	1929909318	1.72816e+09	716532853	1.61762e+09	2.39087e+09	285486800	2.6807e+09
P17980	26S proteasome regulatory subunit 6A OS=Homo sapiens OX=9606 GN=PSMC3 PE=1 SV=3 - [PRS6A_HUMAN]	PSMC3	1328141888	1.52429e+09	2224082013	1.85676e+09	0	1.51844e+09	1.48476e+09	475461517	2.94568e+09	0	1013508187	1.3259e+09	1.58176e+09	1.52833e+09	1653486555	2.14411e+09	2600349022	8.49283e+08	1.19923e+09	2.44555e+09	2.29356e+09	1.39095e+09	4.96617e+08	4.97028e+08	1406436203	1.81164e+09	1.13738e+09	918104707	1.53594e+09	1.63747e+09	441254464	412065904
P17987	T-complex protein 1 subunit alpha OS=Homo sapiens OX=9606 GN=TCP1 PE=1 SV=1 - [TCPA_HUMAN]	TCP1	739326372	1.09401e+10	4.18395e+09	4.78813e+09	0	3.37174e+09	2.37767e+09	2.24134e+09	5.73514e+09	0	1048176449	2.91434e+09	4.72831e+09	2.76436e+09	1520177252	2.00669e+09	2.21575e+09	6.34125e+08	1.68075e+10	6.59888e+09	5.70208e+09	2.95111e+09	19299233750	5.72827e+08	2.38543e+09	2.27214e+09	2.29239e+09	2284858813	3038925082	1.95763e+09	17718784781	8.74327e+08
P18065	Insulin-like growth factor-binding protein 2 OS=Homo sapiens OX=9606 GN=IGFBP2 PE=1 SV=2 - [IBP2_HUMAN]	IGFBP2	6.04417e+06			31618577	0					0						0	2.63577e+07					1.75016e+08
P18085	ADP-ribosylation factor 4 OS=Homo sapiens OX=9606 GN=ARF4 PE=1 SV=3 - [ARF4_HUMAN]	ARF4	194227615	3.35752e+09	3.63697e+08	6.86144e+08		385065562	204613588	206118954	3.0013e+08	0	7.871e+08	6.7572e+08	1.13919e+08	689394622	4379858843	297408877	484465988	659530230	714640940	1.27623e+09	6.30659e+08		3.72505e+07	179182751	3.01503e+08		4.92805e+08	806628267	2.92812e+09	1.71937e+08	2.21755e+09	172383596
P18124	60S ribosomal protein L7 OS=Homo sapiens OX=9606 GN=RPL7 PE=1 SV=1 - [RL7_HUMAN]	RPL7	250660587	7.98749e+08	258790062	2.23219e+08	0	142107588	8.10851e+07	39772088	85016649	0	9.62629e+08	1.14878e+09	2.63861e+08	1140674258	373287663	1.25768e+09	406662508	8.37671e+08	1.08104e+09	2.61322e+09	40803639	3.17764e+08	3.34287e+08	4.99661e+08	1.47819e+09	3.1792e+08	1.22678e+09	1.66754e+09	1530420566	1334438919	1.11006e+09	4.48326e+08
P18206	Vinculin OS=Homo sapiens OX=9606 GN=VCL PE=1 SV=4 - [VINC_HUMAN]	VCL	6.10584e+10	3.92317e+10	5.07923e+10	8.64833e+10	0	6.93834e+10	9.0357e+10	6.56131e+10	6.63415e+10	0	3.5852e+10	7.31187e+10	40271378455	7.27112e+10	5.50664e+10	9.21543e+10	81109615285	5.93133e+10	2.21804e+10	6.04264e+10	1.63122e+11	9.44869e+10	4.3724e+09	2.16577e+10	7.8963e+10	1.13766e+11	6.3839e+10	53054371087	8.63451e+10	6.42102e+10	19789917728	3.59909e+10
P18428	Lipopolysaccharide-binding protein OS=Homo sapiens OX=9606 GN=LBP PE=1 SV=3 - [LBP_HUMAN]	LBP	3.23802e+08	325277422	2.56858e+08	139789027	0	108153836	169056320	62533698	1.22024e+09	0	116355920	2.53286e+08	241337985	4.55874e+07	3.14984e+07	139002981	66179372	136064980	6.60981e+08	6.40177e+08	3235948399	9.93e+09		608986786	192216798			1.07465e+08	0			19097259
P18621	60S ribosomal protein L17 OS=Homo sapiens OX=9606 GN=RPL17 PE=1 SV=3 - [RL17_HUMAN]	RPL17	185687831	3.3036e+08	3.46372e+08	1.09031e+07	0	1.03306e+07	282600353	1.67349e+07	4.49852e+07	0	3.9312e+08	1.22969e+09	148796879	7.63146e+08	455247948	3.83539e+08	305473330	74266508	2.21592e+08	1062383060	159467103	136058652		2.86518e+08	8.77791e+08	19413170	5.64848e+08	6.48314e+08	1161676312	802565009		221296340
P18669	Phosphoglycerate mutase 1 OS=Homo sapiens OX=9606 GN=PGAM1 PE=1 SV=2 - [PGAM1_HUMAN]	PGAM1	5.93812e+10	28410290786	4.67247e+10	5.03822e+10	0	2.93826e+10	6.02981e+10	28555929719	4.50405e+10	0	3.34089e+10	2.54579e+10	3.94915e+10	25833843922	1.85805e+10	30483334794	5.02193e+10	3.70271e+10	21774774621	2.77152e+10	62658044161	4.91703e+10	289240420	2.45952e+10	2.03723e+10	2.69309e+10	2.66003e+10	2.11189e+10	4.01976e+10	2.91721e+10	6469751109	1.64835e+10
P18859	ATP synthase-coupling factor 6, mitochondrial OS=Homo sapiens OX=9606 GN=ATP5PF PE=1 SV=1 - [ATP5J_HUMAN]	ATP5PF	54455918842	44631813160	52069954796	61826326841	0	4.86338e+10	46937384089	4.24229e+10	5.443e+10	0	4.1424e+10	3.982e+10	84514333758	3.44526e+10	32630512303	3.14751e+10	56073407276	1.62419e+10	40274877114	38167121186	92810192240	7.25396e+10	0	3.66952e+10	32689284634	62534163612	30736410580	41098585828	4.73627e+10	41077436313	5022925980	2.57434e+10
P19021	Peptidyl-glycine alpha-amidating monooxygenase OS=Homo sapiens OX=9606 GN=PAM PE=1 SV=2 - [AMD_HUMAN]	PAM	1.54389e+09										0	132644439				91175412	0			7.93514e+07					3.2173e+07			0	1.5027e+08	48528811
P19022	Cadherin-2 OS=Homo sapiens OX=9606 GN=CDH2 PE=1 SV=4 - [CADH2_HUMAN]	CDH2	843010768	1.07064e+10	2.49751e+10	1.51208e+10	0	1.51983e+10	8.76471e+09	8.57101e+09	3.1591e+10	0	6.93441e+09	2.04718e+10	12054401959	18602223179	1.46231e+10	1.76887e+10	10326462207	3.76804e+09	16951028806	1.78726e+10	2.65378e+10	2.25137e+10	2922154257	16438137630	25055721686	1.71215e+10	1.06489e+10	1.22548e+10	2.56874e+10	1.29851e+10	1.37632e+10	6.74249e+09
P19105	Myosin regulatory light chain 12A OS=Homo sapiens OX=9606 GN=MYL12A PE=1 SV=2 - [ML12A_HUMAN]	MYL12A	881272048	3.49024e+08		911875742	0		47380778	0	611511002	0	178088136	151265835	152952448	1.9438e+09	0	769518629	19229617		1.93981e+09	9.06858e+08	2.2769e+08			272206884		26363163	7.43281e+08		0	229188839		7.09476e+07
P19338	Nucleolin OS=Homo sapiens OX=9606 GN=NCL PE=1 SV=3 - [NUCL_HUMAN]	NCL	3.61143e+09	6.24599e+08	3.8124e+09	1.32744e+09	0	8.54665e+08	3.64439e+09	1.8004e+09	2.57358e+09	0	1.07357e+09	1.25963e+09	1.56707e+09	1.46824e+09	4.46016e+08	1.71112e+09	3.69488e+09	1.1289e+09	1.75549e+08	1.33275e+09	1.20982e+09	3.73176e+09	248251509	3.87558e+08	1.27155e+09	1.68624e+09	8.71704e+08	6.81207e+08	1.93725e+09	692726521	732048720	3.76964e+08
P19367	Hexokinase-1 OS=Homo sapiens OX=9606 GN=HK1 PE=1 SV=3 - [HXK1_HUMAN]	HK1	2.30084e+10	15684485280	3.20372e+10	5.92836e+10	0	3.80961e+10	53827130018	3.41352e+10	5.20453e+10	0	35389949193	4.9996e+10	26452217437	3.25514e+10	2.84732e+10	5.07675e+10	4.98672e+10	1.64873e+10	2.69571e+10	2.8636e+10	6.51685e+10	5.76224e+10	2922845647	3.14798e+10	4.1358e+10	3.45306e+10	3.30085e+10	4.20471e+10	5.09089e+10	4.17156e+10	1.37007e+10	2.03992e+10
P19404	NADH dehydrogenase [ubiquinone] flavoprotein 2, mitochondrial OS=Homo sapiens OX=9606 GN=NDUFV2 PE=1 SV=2 - [NDUV2_HUMAN]	NDUFV2	17274369157	2.75861e+10	44262538673	3.40123e+10	0	26944618724	3.4023e+10	2.26206e+10	33237570883	0	1.56695e+10	2.71316e+10	5.36432e+10	1.9537e+10	18072096740	15209081171	23479448730	1.10835e+10	2.47658e+10	2.17293e+10	4.53223e+10	39125748015	7909039380	22374925356	2.20698e+10	37981515733	1.79573e+10	1.78459e+10	2.88463e+10	2.38803e+10	10084200053	11143258349
P19429	Troponin I, cardiac muscle OS=Homo sapiens OX=9606 GN=TNNI3 PE=1 SV=3 - [TNNI3_HUMAN]	TNNI3	1.11742e+11	7.77065e+10	1.07032e+11	162077386038	0	1.17748e+11	1.3778e+11	71685433520	1.42393e+11	0	6.90022e+10	6.07866e+10	1.5259e+11	1.19397e+11	6.98145e+10	80303138698	1.26387e+11	6.07843e+10	89649440127	8.09498e+10	2.34698e+11	1.02381e+11	7.69338e+09	1.0502e+11	1.38906e+11	1.31924e+11	7.08361e+10	6.14649e+10	92667423013	6.88673e+10	1.48191e+10	5.08142e+10
P19474	E3 ubiquitin-protein ligase TRIM21 OS=Homo sapiens OX=9606 GN=TRIM21 PE=1 SV=1 - [RO52_HUMAN]	TRIM21	0
P19652	Alpha-1-acid glycoprotein 2 OS=Homo sapiens OX=9606 GN=ORM2 PE=1 SV=2 - [A1AG2_HUMAN]	ORM2	2.73504e+10	2823326562	12847106019	4.09108e+09	0	2.62239e+09	1.06244e+10	11074223875	1.01738e+10	0	7.6284e+09	4051983698	8.34954e+09	2.20164e+09	1446362516	3.65796e+09	1.07236e+10	8.41896e+09	1630397012	9.82041e+09	1.45003e+10	5679443516		1.96687e+09	6270278800	5.10556e+09	8961721794	6.6812e+09	4259166640	5.32874e+09	1623594842	2679509666
P19823	Inter-alpha-trypsin inhibitor heavy chain H2 OS=Homo sapiens OX=9606 GN=ITIH2 PE=1 SV=2 - [ITIH2_HUMAN]	ITIH2	5.64058e+09	79691563	2.65412e+09	241826379	0	4.17866e+08	8.1333e+09	2487906284	303107480	0	1.50815e+09	9.20824e+08	4.49977e+08	1.22925e+09	1830499005	2729591307	6.34526e+09	5.24653e+09	1.43343e+09	1.57858e+09	38362581	1834569709	3.9377e+08	41106785	1.17606e+09	1879619756	1.00698e+09	3132108305	1.55842e+09	2.09717e+09	1.97296e+09	1141487060
P19827	Inter-alpha-trypsin inhibitor heavy chain H1 OS=Homo sapiens OX=9606 GN=ITIH1 PE=1 SV=3 - [ITIH1_HUMAN]	ITIH1	4.12815e+09	237908925	1888795003	4.39881e+08	0	5.60008e+08	2.48691e+09	1.07783e+09	519101400	0	7.72723e+08	834567254	225420820	1.76082e+09	8.2195e+08	1.72899e+09	5.40106e+09	2.29581e+09	7.04684e+08	2038585055	0	4.57746e+08	59896749	61056104	9.69164e+08	8.70657e+08	1186861029	1.08415e+09	2180504559	520915726	363678554	7.19056e+08
P19971	Thymidine phosphorylase OS=Homo sapiens OX=9606 GN=TYMP PE=1 SV=2 - [TYPH_HUMAN]	TYMP	326636780	3.99097e+08	1862581085	1.80732e+08	0	1.7484e+08	254057960	8.93174e+08	1.01417e+08	0	1.68839e+07	3.6171e+08	0	4.09693e+08	145946054	0	1.20718e+09	1.56359e+08	39378710	1.89119e+08	0	409798371	115772783	122479143	1.23727e+08	65796784	0		4.93939e+07	4.68742e+07	79922460	110956580
P20042	Eukaryotic translation initiation factor 2 subunit 2 OS=Homo sapiens OX=9606 GN=EIF2S2 PE=1 SV=2 - [IF2B_HUMAN]	EIF2S2	6.32478e+07	2.83011e+08	50605184		0	2.50195e+07	2.82797e+07	0	43285956	0	153390296	164781188		2.42645e+08	1.21307e+08	3.30605e+08	0	81673547	217693098	4.04371e+08				5.05385e+06	74861816	4.86272e+07	0	80336116	1.98172e+08	1.45281e+08		6.2724e+06
P20073	Annexin A7 OS=Homo sapiens OX=9606 GN=ANXA7 PE=1 SV=3 - [ANXA7_HUMAN]	ANXA7	1000375028	3.63176e+09	2.54915e+09	8.20492e+09	0	5.15206e+09	1.28195e+09	5768016473	3.32607e+09	0	8.78754e+08	2.37846e+09	6123970996	2.08288e+09	1.20569e+09	1.2074e+09	2.59415e+09	2.22999e+08	1.52387e+09	1.62718e+09	8380634128	2.76297e+09	3.75914e+08	2.42885e+09	3440230766	2.83511e+09	1530805451	1790421421	2.25025e+09	1.11838e+09	8.5184e+07	4.16826e+08
P20290	Transcription factor BTF3 OS=Homo sapiens OX=9606 GN=BTF3 PE=1 SV=1 - [BTF3_HUMAN]	BTF3	245759781	166154318	4.39402e+08	689709312	0	6.87547e+08	292121535	4.04589e+08	9.45016e+08	0	122104353	3.31848e+08	852780615	357307721	52810468	413953798	4.80726e+08	57677256	9.27024e+07	4.55537e+08	505558061	5.15588e+08		1.65298e+08	86227720	5.00957e+08	6.80194e+07	133700120	228253138	2.27169e+08		1.84597e+08
P20340	Ras-related protein Rab-6A OS=Homo sapiens OX=9606 GN=RAB6A PE=1 SV=3 - [RAB6A_HUMAN]	RAB6A	366912373		122753555			197723800		113623917		0	33459003	3.32545e+08		33649513		4.40334e+08	174713504	8.43469e+07		58938248	4.62871e+08	2.10519e+08		20457159			178619584		470254380			2.86093e+07
P20618	Proteasome subunit beta type-1 OS=Homo sapiens OX=9606 GN=PSMB1 PE=1 SV=2 - [PSB1_HUMAN]	PSMB1	2.5034e+09	1.92535e+09	2596804934	3.31037e+09	0	3.66328e+09	2.15001e+09	1450121995	3.23699e+09	0	1.59018e+09	1.80076e+09	3.40007e+09	1.72023e+09	1481477014	1.94963e+09	1300694203	1.00178e+09	2.06805e+09	2.08078e+09	3.86439e+09	2.7416e+09	301650240	8.43072e+08	1.24038e+09	2256796198	1.356e+09	2.23244e+09	2.03794e+09	2104988464	1.19865e+09	1060020803
P20645	Cation-dependent mannose-6-phosphate receptor OS=Homo sapiens OX=9606 GN=M6PR PE=1 SV=1 - [MPRD_HUMAN]	M6PR	30967592	8.26636e+07					0			0	0	2.48039e+07		62354295		29319376		34791220		57568547	82811452					7848034	57994268	177356524	9.56056e+07	5.96237e+07		70605725
P20674	Cytochrome c oxidase subunit 5A, mitochondrial OS=Homo sapiens OX=9606 GN=COX5A PE=1 SV=2 - [COX5A_HUMAN]	COX5A	1.09555e+11	1.01589e+11	220227552297	7.90305e+10	0	9.70374e+10	157667141643	65994244910	42704053004	0	5.65275e+10	101948296161	277980632146	60781822308	5.13851e+10	55861998011	1.58549e+11	2.48319e+10	6.33502e+10	8.5998e+10	2.72316e+11	2.26339e+11	0	106780823665	87071816162	1.80719e+11	6.40763e+10	6.05587e+10	9.66286e+10	7.79969e+10	56915449312	4.33282e+10
P20711	Aromatic-L-amino-acid decarboxylase OS=Homo sapiens OX=9606 GN=DDC PE=1 SV=2 - [DDC_HUMAN]	DDC	362050738
P20774	Mimecan OS=Homo sapiens OX=9606 GN=OGN PE=1 SV=1 - [MIME_HUMAN]	OGN	2813485096	6.95491e+07	487049104		0		7.34717e+08	1.64071e+08					0	88606876	42992520	0	4.1451e+08	7.89957e+08	0	0	2.69212e+08	3.39882e+07			188440752	4.67029e+08	0		0			0
P20810	Calpastatin OS=Homo sapiens OX=9606 GN=CAST PE=1 SV=4 - [ICAL_HUMAN]	CAST	8.51705e+09	5178213142	1.04421e+10	1.00325e+10	0	6.93727e+09	7.78098e+09	6.08255e+09	1.19971e+10	0	3.1275e+09	4.99154e+09	8.6987e+09	5.81115e+09	3.52785e+09	7.27172e+09	6.87497e+09	1518766461	4655330666	7.34931e+09	11858237230	9.44474e+09	851331916	4802800965	7.45991e+09	4.54971e+09	4200796156	2.37216e+09	5.30294e+09	4.36583e+09	1312567034	4.03564e+09
P20962	Parathymosin OS=Homo sapiens OX=9606 GN=PTMS PE=1 SV=2 - [PTMS_HUMAN]	PTMS	555476496		52080109		0	76304635	0		3.28835e+07		193806072	1.96357e+08	0				82407241	23809791						290667492		6.3207e+07	0
P21266	Glutathione S-transferase Mu 3 OS=Homo sapiens OX=9606 GN=GSTM3 PE=1 SV=3 - [GSTM3_HUMAN]	GSTM3	6.70324e+09	7.86337e+09	8.43493e+09	1.63559e+10	0	1.47945e+10	1.26892e+10	9.69177e+09	1.10789e+10	0	1.06991e+10	8.30524e+09	7.30511e+09	8.59917e+09	6212703123	8.52738e+09	8.5965e+09	4.59907e+09	9242724046	1.00452e+10	27880989260	6722598943	1927381356	7.24413e+09	7.70206e+09	4.78594e+09	1.27467e+10	7310547513	1.54055e+10	7.52389e+09	1.18428e+10	8.86912e+09
P21281	V-type proton ATPase subunit B, brain isoform OS=Homo sapiens OX=9606 GN=ATP6V1B2 PE=1 SV=3 - [VATB2_HUMAN]	ATP6V1B2	273663355	4.26629e+08	139961728	2.28575e+08		9.86662e+07	3.36356e+08	2.4797e+08	1.6946e+08	0	0	3.0205e+08	0	4.63978e+08	143923603	403546850	26452602	125955794	0	146371496	621208873	571646973		192337550	128285604	98865705	121522876	1.44046e+08	347757760	2.25347e+07	259898321	4.57369e+07
P21291	Cysteine and glycine-rich protein 1 OS=Homo sapiens OX=9606 GN=CSRP1 PE=1 SV=3 - [CSRP1_HUMAN]	CSRP1	1.2408e+10	157130118	2.5058e+09	1.02584e+09	0	5.89721e+08	3753172567	8.4937e+08	1.62512e+09	0	1834785031	726115243	882530295	5.92358e+08	3411118541	4.40059e+09	3.73602e+09	4.27012e+09	2.80606e+08	9.30398e+08	4.91477e+08	9.36984e+08	319990179	4.35961e+08	1.8061e+09	1.40057e+09	2.56173e+09	1.89235e+09	2.82573e+09	1.32187e+09	753119759	5.5373e+08
P21333	Filamin-A OS=Homo sapiens OX=9606 GN=FLNA PE=1 SV=4 - [FLNA_HUMAN]	FLNA	59757095264	1.56853e+10	1.83431e+10	1.83562e+10	0	7.8133e+09	1.93261e+10	9630344527	3.07264e+10	0	1.78353e+10	2.3263e+10	5.63834e+09	2.71406e+10	5.68567e+10	73977057322	2.92092e+10	5.41972e+10	1.50973e+10	3.02554e+10	7.22082e+09	1.19467e+10	4.04792e+09	4785377029	2.16888e+10	8614033083	35480654667	3.02718e+10	37529884785	1.75342e+10	1.42377e+10	1.05046e+10
P21397	Amine oxidase [flavin-containing] A OS=Homo sapiens OX=9606 GN=MAOA PE=1 SV=1 - [AOFA_HUMAN]	MAOA	4.89605e+09	5.01659e+09	1.02768e+10	1793283869	0	4.48604e+09	9.82342e+09	3.49894e+09	2.93541e+09	0	1.1712e+10	4.96891e+09	3230066154	7844688360	4.88757e+09	7463383042	4.7793e+09	8.45074e+08	5.14182e+09	4.57674e+09	1.22002e+10	4.60963e+09	383175729	4554989117	9328813027	9386118425	5711406912	7.88291e+09	7.80782e+09	3.99187e+09	2540953356	5.40162e+09
P21399	Cytoplasmic aconitate hydratase OS=Homo sapiens OX=9606 GN=ACO1 PE=1 SV=3 - [ACOC_HUMAN]	ACO1	12658369368	1.72888e+10	14430986841	2.79583e+10	0	16680294122	1.84013e+10	13620220735	2.84537e+10	0	1.22538e+10	1.39936e+10	14655936945	1.55866e+10	9.43082e+09	1.44457e+10	1.78288e+10	7.79152e+09	1.49044e+10	1.43862e+10	2.82344e+10	15433522619	423732811	1.28624e+10	1.37785e+10	1.33102e+10	6.92725e+09	1.32615e+10	1.77484e+10	1.45267e+10	3.46505e+09	5.37219e+09
P21695	Glycerol-3-phosphate dehydrogenase [NAD(+)], cytoplasmic OS=Homo sapiens OX=9606 GN=GPD1 PE=1 SV=4 - [GPDA_HUMAN]	GPD1	19184583322	6.26023e+08	0	490366596	0	417004812	134168476	163522800	6.16834e+08		8.12944e+08	311956752	5.07469e+08	1.55935e+09	2099359854	4.84122e+08	63172362	1910582358	2.26616e+09	1.57016e+09	483188574	258591346	0	3.44966e+08	91976716	6.84036e+08	1.37644e+09	3.36021e+08	349282242	514106073	171935558	1460490358
P21796	Voltage-dependent anion-selective channel protein 1 OS=Homo sapiens OX=9606 GN=VDAC1 PE=1 SV=2 - [VDAC1_HUMAN]	VDAC1	1.06712e+11	9.60243e+10	1.42313e+11	4.37538e+10	0	7.0145e+10	1.5179e+11	6.00438e+10	2.86621e+10	0	8.28979e+10	105440538020	1.54538e+11	9.42518e+10	8.09173e+10	76963287974	1.61152e+11	4.71654e+10	7.40015e+10	5.98932e+10	1.83123e+11	1.77888e+11	2.42285e+10	8.09555e+10	9.49786e+10	1.18217e+11	6.36228e+10	8.81944e+10	1.23377e+11	8.84169e+10	4.18279e+10	5.06175e+10
P21810	Biglycan OS=Homo sapiens OX=9606 GN=BGN PE=1 SV=2 - [PGS1_HUMAN]	BGN	6627046492	4.29038e+08	512916699	48472328	0	85276528	7.24577e+09	759414160	222130784	0	1.51171e+09	4.84585e+08	1.40042e+08	1.13939e+09	6.59354e+08	5.33741e+08	4.13806e+09	6.20079e+09	3.65642e+08	634946546	1.65526e+09	3.19053e+09	4.80771e+08	7.78415e+07	2879181547	2.30759e+09	8.86673e+08	982722291	2.31552e+09	3.72692e+08	3.2369e+08
P21912	Succinate dehydrogenase [ubiquinone] iron-sulfur subunit, mitochondrial OS=Homo sapiens OX=9606 GN=SDHB PE=1 SV=3 - [SDHB_HUMAN]	SDHB	3.49411e+10	3.73114e+10	6.48819e+10	3.14306e+10	0	5.46941e+10	4.1455e+10	4.03497e+10	2.26525e+10	0	37816359289	3.39525e+10	7.30096e+10	2.91974e+10	25956263089	27665640669	4.66986e+10	1.02454e+10	29040667306	33668876562	7.54194e+10	6.18415e+10	1.99836e+09	3.17218e+10	2.5479e+10	5.28479e+10	1.95655e+10	3.08806e+10	3.77734e+10	3.19589e+10	13658524509	2.13231e+10
P21926	CD9 antigen OS=Homo sapiens OX=9606 GN=CD9 PE=1 SV=4 - [CD9_HUMAN]	CD9	1.36755e+09	8.84511e+08	3.16387e+08	6.47634e+06	0	1.69968e+07	9.39623e+08	5.89305e+08	321104366		480357994	938305852	18367123	805955217	0	99817721	1441671806	1.52455e+09	4.45129e+08		6.615e+07	396759072		2.67093e+08		540313307	1.56451e+09	1098391264	919273632	729934409		0
P21953	2-oxoisovalerate dehydrogenase subunit beta, mitochondrial OS=Homo sapiens OX=9606 GN=BCKDHB PE=1 SV=2 - [ODBB_HUMAN]	BCKDHB	2.90891e+09	3.53867e+09	1.17909e+09	3.61462e+09	0	4.13295e+09	9.60919e+08	1422698930	2.78624e+09	0	1901457315	2.90102e+09	1.23765e+09	4.06253e+09	3.07839e+09	2.95356e+09	5.21039e+09	378499108	2389735898	2944698725	6932924094	3.62034e+09		3.20764e+09	2863215956	1132118184	1.47405e+09	4.47721e+09	3.92903e+09	3.57555e+09	841952562	7.47878e+08
P21964	Catechol O-methyltransferase OS=Homo sapiens OX=9606 GN=COMT PE=1 SV=2 - [COMT_HUMAN]	COMT	825086706	429339724	615932240	1.04853e+09	0	1.16188e+09	1216747504	860007105	680014972	0	1.43886e+09	798964869	3.62698e+08	3.90293e+09	2164500002	3.65445e+09	3.25965e+09	1218857941	380374603	1700802760	2.53433e+09	1.56745e+09		9.02708e+08	1759402576	460719728	2.69492e+09	1.21251e+09	2110450090	1.64169e+09	919670816	4.60135e+08
P21980	Protein-glutamine gamma-glutamyltransferase 2 OS=Homo sapiens OX=9606 GN=TGM2 PE=1 SV=2 - [TGM2_HUMAN]	TGM2	182097084	3.25898e+10	1.58116e+10	5.3802e+10	0	7.38352e+10	243979108	3.2969e+09	6.21185e+10	0	2.2964e+09	7.48333e+09	1.0401e+10	4827385383	1.37319e+09	856727887	1.7264e+09	5.89161e+08	1.68204e+10	2.36731e+10	7.83718e+10	5.60888e+08	2225879811	3.42587e+10	2.44623e+09	3.12164e+08	3292842450	1.01734e+09	1.44314e+10	3.02204e+10	8162078306	8.72112e+09
P22033	Methylmalonyl-CoA mutase, mitochondrial OS=Homo sapiens OX=9606 GN=MMUT PE=1 SV=4 - [MUTA_HUMAN]	MMUT	5.47135e+09	1692501319	2.25888e+09	4126977884	0	2.4904e+09	5.47049e+08	5.05759e+09	2.19428e+09	0	1.97905e+09	5.29662e+09	3362055284	4.05841e+09	1.05836e+09	5.25769e+09	1.37668e+09	6.17801e+08	5.32412e+09	2005392895	2.60152e+09	7.60685e+08	195724012	2348884174	4084342494	1.86064e+09	3599482149	4.59633e+09	4283161909	1.77827e+09	209086956	6.58453e+08
P22059	Oxysterol-binding protein 1 OS=Homo sapiens OX=9606 GN=OSBP PE=1 SV=1 - [OSBP1_HUMAN]	OSBP	0	109706455		1.31485e+08	0		3.91638e+07	52552022	3.00345e+07		54387710	138761053	54025239	27896882		7.25043e+07	59665718			5.9454e+07	1.2357e+08		0		45696247	32179755		0	73012324	115214864		1.2992e+07
P22061	Protein-L-isoaspartate(D-aspartate) O-methyltransferase OS=Homo sapiens OX=9606 GN=PCMT1 PE=1 SV=4 - [PIMT_HUMAN]	PCMT1	9.8993e+09	4.89459e+09	1.38038e+10	14034498750	0	8958049069	1.32887e+10	9.57274e+09	1.74665e+10	0	6.62022e+09	4695437826	1.5336e+10	7771978377	3658027087	6.61754e+09	1.67642e+10	2.44437e+09	6852215377	9.68202e+09	1.86213e+10	9.57185e+09	1301896488	2549494334	5066120077	1.32712e+10	7.56993e+09	6.90959e+09	6.5466e+09	4689385902	3452274795	4475535404
P22102	Trifunctional purine biosynthetic protein adenosine-3 OS=Homo sapiens OX=9606 GN=GART PE=1 SV=1 - [PUR2_HUMAN]	GART	3.2961e+08	988050033	3.83989e+07	1291015750	0	2.58788e+09	1527848218	1.06118e+08	3.16163e+09	0	140073092	1.28093e+09	9.1877e+08	1.50207e+09	307878762	6.31203e+08	1.85051e+08	2.2275e+08	1.03157e+09	1.01156e+09	3.47153e+09	1.15668e+09	51880062	485150885	3.32318e+08	934585428	181283323	170600100	1.27303e+09	8.14914e+08	190331775	4.40525e+08
P22105	Tenascin-X OS=Homo sapiens OX=9606 GN=TNXB PE=1 SV=5 - [TENX_HUMAN]	TNXB	0		2.00592e+07	0	0		4.8051e+08	43155204		0	72862713	271458478	45710135			49718630	43332182	4.93099e+07	0	26914891		0	1.80062e+07		40435025			31989772	0	22620825
P22234	Multifunctional protein ADE2 OS=Homo sapiens OX=9606 GN=PAICS PE=1 SV=3 - [PUR6_HUMAN]	PAICS	1.96767e+08	579021247	1.38635e+08	2.42635e+08	0	5.50107e+08	4.30649e+08	2.89303e+08	1.86962e+08	0	261810478	60034106	2.34276e+08	6.52413e+08	232457391	364072644	3.64511e+08	1.88446e+08	64216743	6.25279e+08	353525404	4.96117e+08		180962318	6.18906e+08	2.17611e+08	310316118	4.35167e+08	6.34185e+08	570111165	171290882	1.21286e+08
P22307	Sterol carrier protein 2 OS=Homo sapiens OX=9606 GN=SCP2 PE=1 SV=2 - [SCP2_HUMAN]	SCP2	7.62581e+08	5.09987e+08	8.47465e+08	9.8682e+08	0	8.29367e+08	3.08677e+08	606456427	5.30845e+08	0	3.34494e+08	5.80606e+08	1610176107	6.51972e+08	0	139634918	502250308	63452055	0	9.74729e+08	1480812370	6.34882e+08		2.22335e+08	199742244	760755977	68775006	9.03766e+08	7.54711e+08	8.11474e+08
P22314	Ubiquitin-like modifier-activating enzyme 1 OS=Homo sapiens OX=9606 GN=UBA1 PE=1 SV=3 - [UBA1_HUMAN]	UBA1	7.63908e+09	9.50352e+09	8770104255	1.62802e+10	0	1.31447e+10	1.24975e+10	8.69791e+09	1.28882e+10	0	8.43613e+09	1.15764e+10	6.17751e+09	1.29232e+10	7.10524e+09	14443867264	1.27803e+10	6.96927e+09	8394618261	1.15978e+10	10493297283	6.90158e+09	1207487102	4.78856e+09	1.22163e+10	5.78466e+09	8.44858e+09	6121751775	1.01151e+10	1.04666e+10	5.68968e+09	2.79921e+10
P22352	Glutathione peroxidase 3 OS=Homo sapiens OX=9606 GN=GPX3 PE=1 SV=2 - [GPX3_HUMAN]	GPX3	4642642994	3.27391e+09	1174123682	1037254856	0	1397441081	1.90831e+09	101848692	1053155962		1.82598e+07	293142095	2911830326	1101216868	599580528	255940102	104741752	7.57621e+08	2038756081	2.19347e+09	1898762700	7.36457e+08	329907018	670785821	1931307071	699621686	101996044	722745469	785371692	938591199	787945360	129762872
P22392	Nucleoside diphosphate kinase B OS=Homo sapiens OX=9606 GN=NME2 PE=1 SV=1 - [NDKB_HUMAN]	NME2	1.99667e+10	9.39724e+09	3703360167	3098185306	0	9.49451e+09	4.82693e+09	7.92244e+09	18856387162	0	9.63086e+09	6.40109e+09	1.65446e+10	5.95489e+09	1.06673e+09	7233444732	2.23887e+09	3.50294e+09	7.8941e+09	13745075013	3.33126e+09	1.97405e+10	97894596	9.22406e+09	5.13332e+09	1.1242e+10	4.0724e+09	6.36097e+09	1.1852e+10	3947995475		6.53129e+09
P22570	NADPH:adrenodoxin oxidoreductase, mitochondrial OS=Homo sapiens OX=9606 GN=FDXR PE=1 SV=3 - [ADRO_HUMAN]	FDXR	0	137978788	172612304		0	0		0	1.96698e+08	0	15301991	2.33107e+08	2.48469e+08	19002136	6.07392e+07		36511795		81497320		2.13053e+08	1.19931e+08	53552815	0	18539404	0	3.06516e+07		675586100			6.48062e+07
P22626	Heterogeneous nuclear ribonucleoproteins A2/B1 OS=Homo sapiens OX=9606 GN=HNRNPA2B1 PE=1 SV=2 - [ROA2_HUMAN]	HNRNPA2B1	6.0429e+09	3.22332e+09	3.68582e+09	2.59289e+09	0	967060038	3.87794e+09	1.71344e+09	3.91878e+09	0	2543660851	4.85947e+09	2.16779e+09	2512306338	1.2913e+09	3.70255e+09	5.74301e+09	3.52702e+09	1.13162e+09	2.20325e+09	3650721106	5.47201e+09	196401382	1.24373e+09	4.15991e+09	4.37363e+09	1.23727e+09	1446700916	2040745073	2703058433	601994352	1611768410
P22676	Calretinin OS=Homo sapiens OX=9606 GN=CALB2 PE=2 SV=2 - [CALB2_HUMAN]	CALB2	854752206
P22692	Insulin-like growth factor-binding protein 4 OS=Homo sapiens OX=9606 GN=IGFBP4 PE=1 SV=2 - [IBP4_HUMAN]	IGFBP4	6.71356e+07																				58252157	1.19662e+08
P22695	Cytochrome b-c1 complex subunit 2, mitochondrial OS=Homo sapiens OX=9606 GN=UQCRC2 PE=1 SV=3 - [QCR2_HUMAN]	UQCRC2	1.55734e+11	141745270464	2.18162e+11	1.41874e+11	0	1.57305e+11	1.76772e+11	1.07638e+11	8.18565e+10	0	1.71684e+11	1.45255e+11	2.97931e+11	1.36469e+11	121806984475	114976758471	1.9633e+11	6.5379e+10	1.34992e+11	1.20448e+11	3.10966e+11	2.3429e+11	1.62932e+10	2.02791e+11	1.33727e+11	1.98055e+11	1.08128e+11	1.48716e+11	1.51433e+11	141169137472	9.85423e+10	8.09218e+10
P22792	Carboxypeptidase N subunit 2 OS=Homo sapiens OX=9606 GN=CPN2 PE=1 SV=3 - [CPN2_HUMAN]	CPN2	1.80576e+08	0					0	0			33658913					7.67962e+06		0				70082070						0
P22830	Ferrochelatase, mitochondrial OS=Homo sapiens OX=9606 GN=FECH PE=1 SV=2 - [HEMH_HUMAN]	FECH	1.47024e+09	2.91439e+09	4.03373e+09	4.81845e+09	0	2.70234e+09	2.38209e+09	1.68091e+09	2.92421e+09	0	1.39797e+09	2.74517e+09	1.57024e+09	3.11639e+09	539862826	3.40715e+09	3.68876e+09	8.44323e+08	1.24129e+09	1.74699e+09	1.96414e+09	1.69289e+09		8.12674e+08	2314581063	2.66783e+09	1.13882e+09	2.57014e+09	2.53862e+09	4.30924e+09	500487940	1.72501e+09
P23141	Liver carboxylesterase 1 OS=Homo sapiens OX=9606 GN=CES1 PE=1 SV=2 - [EST1_HUMAN]	CES1	1.6091e+10	1.19728e+09	183755012	3.28711e+08	0	9.69194e+08	3.68118e+08	2.8889e+09	452367073	0	7.23449e+08	5.21194e+06	8.67776e+07	1460679942	9.59584e+08	2900311191	1659706115	615315427	7.84525e+08	1.70752e+08	2565183629	205254641	71302447	409515955	1.0458e+09	1.19128e+09	1242965843	4.75165e+08	1212321150	5.47684e+08	0	1640033281
P23142	Fibulin-1 OS=Homo sapiens OX=9606 GN=FBLN1 PE=1 SV=4 - [FBLN1_HUMAN]	FBLN1	2.13627e+09	306186702	1.35832e+08	278703746	0	18217698	1.01139e+09	2.52724e+08	6.2968e+08	0	2.61943e+08	977422739	6.68731e+07	7.67631e+08	1844139710	2.51648e+09	1066633226	6.60206e+08	8.39456e+08	9.18472e+08	2.17654e+08	7.30298e+08			983575264	4.20336e+08	9.08344e+08	4.85535e+08	1.675e+08	5.50952e+08	6.35128e+06	123102019
P23229	Integrin alpha-6 OS=Homo sapiens OX=9606 GN=ITGA6 PE=1 SV=5 - [ITA6_HUMAN]	ITGA6	2.84815e+07	185833392	1.64492e+08	3.60142e+07	0	62223605	39637727	23109911	9.45251e+07	0		2.403e+08	8.47358e+07	70143377	2.15284e+07	12608953	4.1701e+07	1.68192e+07	47094802	7.4682e+07	0	3.67403e+07		3.19307e+07	142699515		19645647	2.06055e+07	0	80581002
P23284	Peptidyl-prolyl cis-trans isomerase B OS=Homo sapiens OX=9606 GN=PPIB PE=1 SV=2 - [PPIB_HUMAN]	PPIB	5428786683	2.48278e+09	2.98755e+09	3.80858e+09	0	2.45748e+09	4.22934e+09	1751778740	3.16035e+09	0	2.19279e+09	2.6506e+09	2.75992e+09	3.51599e+09	2.4688e+09	3.87961e+09	4.28091e+09	2.09678e+09	1.25734e+09	5.18835e+09	4.01643e+09	4.33638e+09	1410689066	4.92911e+08	2.76087e+09	3.47534e+09	2.01174e+09	2.48963e+09	3049576491	2.73537e+09	140759080	1.36064e+09
P23297	Protein S100-A1 OS=Homo sapiens OX=9606 GN=S100A1 PE=1 SV=2 - [S10A1_HUMAN]	S100A1	29751052148	32440429463	2.73554e+10	5.84343e+10	0	4.19632e+10	3.79476e+10	2.76509e+10	4.22914e+10	0	4.43688e+10	1.53049e+10	44410760822	3.36643e+10	18946699404	3.08541e+10	3.32554e+10	1.68465e+10	29382856472	32777433822	4.21956e+10	4.24504e+10	24252206	39954686836	23494464241	2.70044e+10	3.2956e+10	2.17226e+10	41311382657	3.31095e+10	20707591888	10945788049
P23327	Sarcoplasmic reticulum histidine-rich calcium-binding protein OS=Homo sapiens OX=9606 GN=HRC PE=1 SV=1 - [SRCH_HUMAN]	HRC	3.1026e+10	21781575318	3.97464e+10	4.40907e+10	0	13249579139	2.09048e+10	2.3458e+10	2.79546e+10	0	2.79341e+10	2.5736e+10	3.22732e+10	3.28326e+10	2.4678e+10	28427712142	3.55136e+10	1.22271e+10	24767981371	1.99125e+10	6.34741e+10	2.737e+10	4.87304e+09	2.46794e+10	28181172131	30167958434	1.61166e+10	2.61635e+10	31618781459	2.47137e+10	1.52761e+10	2.93174e+10
P23368	NAD-dependent malic enzyme, mitochondrial OS=Homo sapiens OX=9606 GN=ME2 PE=1 SV=1 - [MAOM_HUMAN]	ME2	8.59335e+09	6.81235e+09	5234047869	1.04375e+10	0	6.97551e+09	5.95208e+09	6.57476e+09	6.28582e+09	0	6.85496e+09	4.77256e+09	13230850074	8.99229e+09	5.53316e+09	3690816275	6655953549	4.02989e+09	1.08028e+10	5.05335e+09	1.37126e+10	3.98554e+09	1.76858e+09	7.1471e+09	5063659943	7.51804e+09	6.41864e+09	7.29095e+09	1.15746e+10	4871483835	5.10425e+09	1.4257e+09
P23381	Tryptophan--tRNA ligase, cytoplasmic OS=Homo sapiens OX=9606 GN=WARS1 PE=1 SV=2 - [SYWC_HUMAN]	WARS1	2501430322	1.00055e+10	6.04638e+09	9.43644e+09	0	5.71257e+09	3.42323e+09	7.26777e+09	9.81337e+09	0	4.85646e+09	2.22199e+09	5.54427e+09	3.60578e+09	2234282493	1.94003e+09	3.93745e+09	8.50941e+08	5159348061	8.99612e+09	9.06977e+09	4.46463e+09	5.30627e+08	5.58117e+09	4.08069e+09	2.0594e+09	5.26804e+08	2.73461e+09	4718662647	4.76538e+09	2.40177e+09	1726664587
P23396	40S ribosomal protein S3 OS=Homo sapiens OX=9606 GN=RPS3 PE=1 SV=2 - [RS3_HUMAN]	RPS3	1.70607e+09	1.62906e+09	2.42778e+09	1935047278	0	6.4109e+08	2.08014e+09	1.66068e+09	1628975176	0	1.07556e+09	4.57097e+09	1.31925e+09	1589401525	2.56527e+09	2.40913e+09	2.56765e+09	8.89618e+08	565644367	4.59976e+09	1.87029e+09	2433326232	9.81263e+08	1.2509e+09	2.86653e+09	2342916879	979870165	1766438881	3.54217e+09	1.1564e+09	600167324	8.27832e+08
P23434	Glycine cleavage system H protein, mitochondrial OS=Homo sapiens OX=9606 GN=GCSH PE=1 SV=2 - [GCSH_HUMAN]	GCSH	259045728	2574579047	3057388580	4909519414	0	3641776192	1399189508	2220552157	4386868529	0	786416288	2101292756	4234231280	1585362648	1135464944	1109450576	2291002008	608319328	1937961472	1781764863	2355748888	1713796157		1360123878	1173254908	2.25867e+09	1060753440	1132302544	1757106299	1731150276	0	1016639440
P23526	Adenosylhomocysteinase OS=Homo sapiens OX=9606 GN=AHCY PE=1 SV=4 - [SAHH_HUMAN]	AHCY	2.94802e+09	6570205891	3.88366e+09	5.04642e+09	0	4.02977e+09	2.92786e+09	2.73846e+09	1.02389e+10	0	2.4588e+09	4.30167e+09	5.26341e+09	5.20233e+09	2794669726	5.07334e+09	2.99757e+09	1.35434e+09	6441878859	6.62549e+09	5.44733e+09	5845405879	1261427612	4023119689	3.42144e+09	3.12121e+09	5.10365e+09	4.14926e+09	3.71606e+09	4.61594e+09	1.92556e+09	2.72879e+09
P23528	Cofilin-1 OS=Homo sapiens OX=9606 GN=CFL1 PE=1 SV=3 - [COF1_HUMAN]	CFL1	49253891983	2.93972e+10	3.29022e+10	1.57965e+10	0	8.89863e+09	5.01538e+10	1.01126e+10	3.56541e+10	0	3.54396e+10	7.25702e+09	4.0131e+10	3.11217e+10	23887587737	3.3905e+10	41278414023	2.0132e+10	2.25658e+10	3.61729e+10	5.01204e+10	4.57475e+10	172807581	5327748713	2.64735e+10	3.38165e+10	2.51289e+10	2.61468e+10	3.33075e+10	3.0432e+10	767624701	1.45009e+10
P23588	Eukaryotic translation initiation factor 4B OS=Homo sapiens OX=9606 GN=EIF4B PE=1 SV=2 - [IF4B_HUMAN]	EIF4B	5.56057e+08	3.649e+08	4.22791e+08	2.29161e+08	0	120557954	255251250	2.31337e+08	4.27193e+08	0	113610551	37174844	1.14493e+08	106468510	84628308	1.48228e+08	2.5131e+08	1.8879e+08	180514610	371944537	2.39191e+08	3.31536e+08	1.0949e+08	1.26066e+08	339239162	1.62995e+08	77724014	1.16718e+08	1.3254e+08	2.67954e+08	246608250	2.05328e+07
P23634	Plasma membrane calcium-transporting ATPase 4 OS=Homo sapiens OX=9606 GN=ATP2B4 PE=1 SV=2 - [AT2B4_HUMAN]	ATP2B4	2.79976e+08	4.25425e+08		2.32078e+08	0	8.68151e+07	5.98544e+08	5.46046e+08	334398956	0	297535959	7.94815e+08	1.77912e+08	1.63527e+09	7.5967e+08	2.45261e+09	2.03975e+08	2.62108e+08	492973770	1.29893e+09	1.54043e+09	481175927	364281820	0	1.22881e+09	144933323	1.85077e+08	7.0605e+08	1235257205	5.71115e+08	4.70756e+08	1.11758e+08
P23786	Carnitine O-palmitoyltransferase 2, mitochondrial OS=Homo sapiens OX=9606 GN=CPT2 PE=1 SV=2 - [CPT2_HUMAN]	CPT2	3.21704e+09	4.56446e+09	1.12453e+10	6.18523e+09	0	1.00636e+10	5.87972e+09	7.61357e+09	2.43549e+09	0	7.18445e+09	4.57182e+09	12336232605	6.2016e+09	4862374519	5.82439e+09	4850572470	2.65843e+09	3.90204e+09	8404693327	1.14189e+10	6.2215e+09	469366819	3419303905	5.67105e+09	5.52828e+09	4.9608e+09	8.26308e+09	5.72841e+09	9.73961e+09	1.56785e+09	4.3674e+09
P24043	Laminin subunit alpha-2 OS=Homo sapiens OX=9606 GN=LAMA2 PE=1 SV=4 - [LAMA2_HUMAN]	LAMA2	0		0	4.29113e+08	0	8.51616e+08	1.9165e+08	2.67089e+07	7.2067e+09	0		2.33932e+08	542960131	2.68851e+08	123060299	174292416	1.07899e+08	8.59019e+07	3.32171e+07	144641875	1004354991	7.17042e+08	3.19571e+07	2.15195e+08	9.86201e+08	4.26602e+08		0	1.99182e+08	5.46762e+07		18841811
P24298	Alanine aminotransferase 1 OS=Homo sapiens OX=9606 GN=GPT PE=1 SV=3 - [ALAT1_HUMAN]	GPT	130465268	2004286696	1.36619e+09	3.67996e+09	0	1.7933e+09	3.39005e+08	9.34412e+08	5.74286e+09	0	124359324	1.67969e+09	1.57967e+09	334555675	9.23016e+08	709056020	3.98197e+08	4.02101e+08	4009551647	3.44441e+09	1305416627	1.60541e+09		3.05433e+09	3.78598e+08	5.83111e+08	4.75197e+08	1.08773e+09	1.64597e+09	1.34277e+09	1028258471	1.2546e+09
P24310	Cytochrome c oxidase subunit 7A1, mitochondrial OS=Homo sapiens OX=9606 GN=COX7A1 PE=1 SV=2 - [CX7A1_HUMAN]	COX7A1	10035776921	2.72262e+10	21284433633	6142106788	0	6689707820	1.41678e+10	5815560156	2.58132e+09	0	6542197452	20356552918	17736425688	11472854950	1.3885e+10	10615310707	1.5829e+10	5807700031	19974432866	17343408028	24969134113	1.54682e+10	5291730208	13945373419	14941732418	14785101920	12637599730	11921706866	1.98828e+10	19678196170	22158680304	9184903726
P24311	Cytochrome c oxidase subunit 7B, mitochondrial OS=Homo sapiens OX=9606 GN=COX7B PE=1 SV=2 - [COX7B_HUMAN]	COX7B	1.18943e+07										1230399900	67672326	36868728		33342508						102566372		76100932	1076019506	6.57054e+07				42656881
P24534	Elongation factor 1-beta OS=Homo sapiens OX=9606 GN=EEF1B2 PE=1 SV=3 - [EF1B_HUMAN]	EEF1B2	3.76359e+09	1967161650	2798143353	2611177382	0	1834551110	976581876	1.39619e+09	1225730907	0	288017792	1.58869e+09	1488292220	2.36518e+09	397596842	2.16764e+09	1006373079	7.73501e+08	2149961321	5.31052e+09	1465895548	1277399788	60974750	1804471391	3.73362e+09	1.12168e+09	940188040	1784489034	1.93963e+09	2113769584	226546596	1238828670
P24539	ATP synthase F(0) complex subunit B1, mitochondrial OS=Homo sapiens OX=9606 GN=ATP5PB PE=1 SV=2 - [AT5F1_HUMAN]	ATP5PB	4.07574e+10	6.62324e+10	6.45163e+10	99226027034	0	7.27471e+10	3.79594e+10	4.41407e+10	8.76641e+10	0	6.85575e+10	5.98086e+10	8.75538e+10	4.77806e+10	4.05002e+10	5.4824e+10	6.81918e+10	2.83966e+10	5.00375e+10	5.6824e+10	1.02073e+11	80178527044	21129241755	6.7858e+10	4.44132e+10	5.90267e+10	3.42368e+10	5.21855e+10	6.69568e+10	5.25695e+10	3.5347e+10	4.25058e+10
P24666	Low molecular weight phosphotyrosine protein phosphatase OS=Homo sapiens OX=9606 GN=ACP1 PE=1 SV=3 - [PPAC_HUMAN]	ACP1	3.6498e+08	2.13311e+09	1.14172e+09	2503686819	0	9.1854e+08	1.28756e+09	1.0689e+09	814792961	0	4.85097e+08	4485231369	2.00832e+09	4.37164e+09	6053732722	5.53915e+09	1.45056e+09	1.51983e+10	3.36359e+09	2588530705	4.54477e+09	1.26953e+09	233416568	1.19196e+09	4.41109e+09	1703460196	4825417588	5.96905e+09	3883074643	5.29654e+09	4.68263e+08	4.72844e+09
P24752	Acetyl-CoA acetyltransferase, mitochondrial OS=Homo sapiens OX=9606 GN=ACAT1 PE=1 SV=1 - [THIL_HUMAN]	ACAT1	9.53746e+10	1.04386e+11	2.04868e+11	2.53763e+11	0	1.48643e+11	1.18562e+11	1.33931e+11	2.43842e+11	0	1.03971e+11	105498936775	2.87624e+11	1.17286e+11	6.09244e+10	92206690185	1.67215e+11	2.90054e+10	111794584165	1.2684e+11	255597715391	1.20469e+11	4.46589e+09	1.43405e+11	97566748658	8.93451e+10	8.07358e+10	9.24609e+10	8.92845e+10	1.15156e+11	4.32106e+10	7.19517e+10
P24844	Myosin regulatory light polypeptide 9 OS=Homo sapiens OX=9606 GN=MYL9 PE=1 SV=4 - [MYL9_HUMAN]	MYL9	445925625	92893610		119944376	0	166018282			3.52524e+09	0			0	1.74322e+08				5.24863e+08	75085455	201631100	30631582				5.31416e+08		142320169	4.54552e+08	7.31787e+08
P25311	Zinc-alpha-2-glycoprotein OS=Homo sapiens OX=9606 GN=AZGP1 PE=1 SV=2 - [ZA2G_HUMAN]	AZGP1	15865219227	2.82123e+09	5.60874e+09	2.81729e+09	0	3.6337e+09	1.04812e+10	5.85598e+09	6952400894	0	2.59151e+09	4227949910	2.58541e+09	1.5542e+09	1.20906e+09	4.30776e+09	1.45565e+10	3732784961	2.03314e+09	4871856416	7.62972e+09	15499990268		3.30816e+09	4538002521	6142568040	7.08353e+09	2614751096	3.40551e+09	2325369417	1778242684	2.20931e+09
P25325	3-mercaptopyruvate sulfurtransferase OS=Homo sapiens OX=9606 GN=MPST PE=1 SV=3 - [THTM_HUMAN]	MPST	1.82849e+09	1771251599	1.1844e+09	2335522245	0	318973331	1.42745e+08	1.00366e+09	2.17572e+09	0	5.84375e+08	7.44089e+08	2.17209e+09	348692636	654464556	4.93636e+08	5.29926e+08	4.35601e+08	553735216	1.39853e+09	3.51251e+09	3.83621e+08		5.46925e+08	1204731920	860534826	39233319	3.58595e+08	6.72209e+08	1.63147e+09	239022554	1.12207e+09
P25398	40S ribosomal protein S12 OS=Homo sapiens OX=9606 GN=RPS12 PE=1 SV=3 - [RS12_HUMAN]	RPS12	2.03271e+09	3.6173e+08	6.20408e+08	9.98585e+08	0	1.10858e+09	1.05337e+09	8.77411e+08	5.77281e+08	0	4.56549e+08	3.20122e+08	976075742	8.92108e+08	171750207	885717263	1.61788e+09	5.80509e+08	3.25496e+08	2.11063e+09	1627678917	6.46304e+08	36989079	1.34396e+08	715672932	1.79091e+09	4.41928e+08	4.48281e+08	560809142	453215512	1.35905e+08	2.27574e+08
P25705	ATP synthase subunit alpha, mitochondrial OS=Homo sapiens OX=9606 GN=ATP5F1A PE=1 SV=1 - [ATPA_HUMAN]	ATP5F1A	7.7063e+11	637281540170	1.02436e+12	1.11626e+12	0	8.99771e+11	7.96952e+11	8.10302e+11	1.09955e+12	0	8.01703e+11	5.93918e+11	1230474509775	5.60923e+11	5.74715e+11	5.20464e+11	961495199265	2.92642e+11	5.76589e+11	5.99044e+11	1.40121e+12	1.04586e+12	4.76694e+10	8.0915e+11	4.89458e+11	9.35495e+11	4.90646e+11	6.13966e+11	727547926351	5.75896e+11	2.81329e+11	3.72553e+11
P25786	Proteasome subunit alpha type-1 OS=Homo sapiens OX=9606 GN=PSMA1 PE=1 SV=1 - [PSA1_HUMAN]	PSMA1	7202097548	3.72525e+09	4.78596e+09	7.80055e+09	0	4.5015e+09	5.55564e+09	4.17873e+09	1.66577e+10	0	4.07461e+09	2.00486e+09	5.20849e+09	3.35459e+09	3.00778e+09	3.99098e+09	5.38796e+09	1.16298e+09	2078984006	4193799355	8.91463e+09	4.95945e+09	265559939	2.67408e+09	2526660382	4.45325e+09	1.85001e+09	3.20243e+09	4.54074e+09	2.75568e+09	1.61854e+09	1.53084e+09
P25787	Proteasome subunit alpha type-2 OS=Homo sapiens OX=9606 GN=PSMA2 PE=1 SV=2 - [PSA2_HUMAN]	PSMA2	1.9151e+09	3.10225e+09	3.31342e+09	4.07943e+09	0	3.63663e+09	2.94675e+09	2.66285e+09	4.99e+09	0	2.80643e+09	2784031107	4.64488e+09	1.84171e+09	189860403	3.13192e+09	2972496848	1.61993e+09	1.5614e+09	1584094443	1.63316e+09	3624087491	2.06937e+07	2.91024e+09	1.68705e+09	3.70275e+09	950937904	2.52597e+09	1.85773e+09	1122435705	1410133172	628809687
P25788	Proteasome subunit alpha type-3 OS=Homo sapiens OX=9606 GN=PSMA3 PE=1 SV=2 - [PSA3_HUMAN]	PSMA3	2137656118	1420784273	1.23689e+09	4.27992e+09	0	3.35752e+09	2.18945e+09	2.59048e+09	4.54924e+09	0	1.44262e+09	1.64557e+09	3.70033e+09	2.12644e+09	1304401806	1.92945e+09	2.29842e+09	1.04396e+09	1617901047	1.57785e+09	4.37144e+09	2209083699		1.70173e+09	1.46266e+09	2.16845e+09	1293756847	1567169709	2.2091e+09	1456050066	821557224	1.04753e+09
P25789	Proteasome subunit alpha type-4 OS=Homo sapiens OX=9606 GN=PSMA4 PE=1 SV=1 - [PSA4_HUMAN]	PSMA4	3201964099	2.41151e+09	1.63589e+09	4221855217	0	3.33372e+09	3.09142e+09	1.79439e+09	5.08071e+09	0	2048270807	2.71515e+09	3369590187	3545322299	1.5535e+09	2284719264	3.32467e+09	1.86588e+09	3.68612e+09	2668633817	4231243469	2260871088	3.4356e+07	1.92286e+09	3.5767e+09	3246120061	2644971414	1959697838	3.75821e+09	1.76941e+09	1226057165	1895620135
P26038	Moesin OS=Homo sapiens OX=9606 GN=MSN PE=1 SV=3 - [MOES_HUMAN]	MSN	3.90678e+10	1.9352e+10	3.46198e+10	3.51432e+10	0	2.31936e+10	3.19008e+10	3.20439e+10	4.74445e+10	0	2.17925e+10	7.43714e+09	1.17707e+10	9593908497	1.47108e+10	2.69597e+10	3.36952e+10	1.5961e+10	5.72422e+09	3.37255e+10	1.62812e+10	3.89932e+10	4.82038e+09	1.71249e+10	8.8789e+09	2.94457e+10	8.26498e+09	8.89675e+09	2.01202e+10	2.11863e+10	6.81658e+09	4.05111e+09
P26368	Splicing factor U2AF 65 kDa subunit OS=Homo sapiens OX=9606 GN=U2AF2 PE=1 SV=4 - [U2AF2_HUMAN]	U2AF2	472427336				0	0	1.88949e+07		0		0	1.22073e+08		6.9207e+07	120213649	95912070		5.48682e+07	50234444	164769792					54461370			0	162876870			1.36823e+07
P26373	60S ribosomal protein L13 OS=Homo sapiens OX=9606 GN=RPL13 PE=1 SV=4 - [RL13_HUMAN]	RPL13	3.35703e+08	5.27311e+08	103729524	512609620	0	237358735	200630323	1.98782e+08	7.63715e+08	0	549580209	165019432	215961803	329473646	140671210	128472928	109863596	4.07786e+08	237256515	717091720	1189681084	649489104	133348066	5.44388e+08	421553544	306482698	70059209	1.11502e+09	103735698	534667498		51889923
P26440	Isovaleryl-CoA dehydrogenase, mitochondrial OS=Homo sapiens OX=9606 GN=IVD PE=1 SV=2 - [IVD_HUMAN]	IVD	9.10262e+09	2.74469e+09	9.45353e+09	9.23893e+09	0	6.49348e+09	1.07419e+10	3.90594e+09	1.15206e+10	0	4.80769e+09	6.12339e+09	9.0832e+09	4.84848e+09	4549733862	7002996184	1.64626e+10	837984007	3732931484	3580909951	1.57554e+10	7.21271e+09	1.69924e+09	5.38741e+09	2.05599e+09	5.82023e+09	2.49495e+09	3.57405e+09	4.90101e+09	4841612504	1964608333	1127536223
P26447	Protein S100-A4 OS=Homo sapiens OX=9606 GN=S100A4 PE=1 SV=1 - [S10A4_HUMAN]	S100A4	3712932403	265331051	1441932865	9.78602e+08	0	6.40263e+08	1449068977	1575351295	1189504079	0	8.8622e+08	422774676	1642350093		4.85227e+08	881603630	1.2949e+09	1.2354e+09	124462698	123580426	7.19376e+08	1.56696e+09		7.78819e+08	637744636	1.39023e+09	3.54477e+08	0	8.83001e+08	7.90894e+07	225217486	180479218
P26583	High mobility group protein B2 OS=Homo sapiens OX=9606 GN=HMGB2 PE=1 SV=2 - [HMGB2_HUMAN]	HMGB2	147843843	137215510	1.02059e+08	1.04073e+08	0	0	245624181	76220932		0		357506219	2.24532e+07		3.31305e+08	242365900	2.02155e+08	2.53277e+08	117709080	1.40446e+08	331616676	138033260	87231842		4.05054e+08		170216980	3.69218e+08		2.67021e+08		7.31212e+07
P26599	Polypyrimidine tract-binding protein 1 OS=Homo sapiens OX=9606 GN=PTBP1 PE=1 SV=1 - [PTBP1_HUMAN]	PTBP1	1.01196e+09	5.18442e+08	7.4222e+08	3.45104e+08	0	200516197	6.65995e+08	6.23116e+08	7.81457e+08	0	6.20643e+08	648788729	2.70248e+08	5.57492e+08	313735938	4.42953e+08	966367431	2.39482e+08	177020280	8.47487e+08	319482229	616919331	180329500	2.82072e+08	5.95194e+08	2.43008e+08	4.6411e+08	509264948	523641859	410512269	2.24128e+08	123682042
P26640	Valine--tRNA ligase OS=Homo sapiens OX=9606 GN=VARS1 PE=1 SV=4 - [SYVC_HUMAN]	VARS1	193059392	171891646	79688031	95472548	0	32017086	3.63461e+07	2.19409e+07	3.1259e+08	0	1.00396e+08	216806641	26247304		0	1.444e+08	7.71881e+07	47055153	2.73138e+08	9.51547e+08	462065584			39654898	139778516	8.49419e+06	1.63698e+08	313159310	239779576	150019549	1.89731e+08	0
P26641	Elongation factor 1-gamma OS=Homo sapiens OX=9606 GN=EEF1G PE=1 SV=3 - [EF1G_HUMAN]	EEF1G	3302320430	5.07022e+09	4.49239e+09	6.01793e+09	0	3.46755e+09	1.94275e+09	4.57245e+09	5615539626	0	4.70759e+09	6.15493e+09	2.03964e+09	4119118892	4.13517e+09	4.32119e+09	3.58933e+09	1.72713e+09	2.99633e+09	8.88354e+09	4899744422	2.72051e+09	1951132254	4.37614e+09	3984434518	3.18607e+09	4.25191e+09	3852817847	4938751269	3.14206e+09	1916222463	2.2423e+09
P26678	Cardiac phospholamban OS=Homo sapiens OX=9606 GN=PLN PE=1 SV=1 - [PPLA_HUMAN]	PLN	5018431520	1.24801e+10	1.50839e+10	2.8627e+10	0	19196474218	12753778538	8694438315	2.1179e+10	0	1.71647e+10	1.77747e+10	1.67817e+10	30100929652	15264382384	1.96136e+10	15298392818	8915028939	12005707244	2.02558e+10	1.57453e+10	16894772193		2.11218e+10	1.78179e+10	1.17357e+10	14181727160	12761216534	25996070601	1.74245e+10		2.28289e+10
P26885	Peptidyl-prolyl cis-trans isomerase FKBP2 OS=Homo sapiens OX=9606 GN=FKBP2 PE=1 SV=2 - [FKBP2_HUMAN]	FKBP2	177762229	4.81017e+08	1002591895	1251767876	0	9.81647e+08	1374466542	746977185	1197536364	0	924110814	627226294	1057080601	819152719	546745556	9.73572e+08	817385993	3.58368e+08	555163113	4.92819e+08	232800036	480627648		223907352	1.61772e+09	5.32616e+08	593959106	566765116	8.96958e+08	5.35118e+08	522275760	0
P26992	Ciliary neurotrophic factor receptor subunit alpha OS=Homo sapiens OX=9606 GN=CNTFR PE=1 SV=2 - [CNTFR_HUMAN]	CNTFR	4.10048e+07
P27105	Stomatin OS=Homo sapiens OX=9606 GN=STOM PE=1 SV=3 - [STOM_HUMAN]	STOM	3.41303e+08	6.4794e+08	190434616	190686704	0	0		218906714	0	0		3.42458e+08	59421142	3.35079e+08	714500980	952095273	362859045	1.19966e+09	64390770	576281126	4.83952e+07	4.87441e+08		2.39403e+07	7.46905e+08	2.48828e+08	1.55665e+08	268653947	3.5157e+08	2.99622e+08	3.83403e+08	71382681
P27144	Adenylate kinase 4, mitochondrial OS=Homo sapiens OX=9606 GN=AK4 PE=1 SV=1 - [KAD4_HUMAN]	AK4	1.07399e+10	12885191144	27212907109	2.6492e+10	0	20333472168	19677311155	20878403717	1.89359e+10	0	1.55769e+10	1.74789e+10	24233983181	7.81477e+09	1.13684e+10	1.61302e+10	26798883598	4.17407e+09	1.0805e+10	7.96066e+09	4.77705e+10	1.85772e+10	1.7048e+09	1.64945e+10	1.06696e+10	2.75681e+10	1.1668e+10	1.39756e+10	14428628513	1.50622e+10	3.09379e+09	1.0716e+10
P27169	Serum paraoxonase/arylesterase 1 OS=Homo sapiens OX=9606 GN=PON1 PE=1 SV=3 - [PON1_HUMAN]	PON1	2.1429e+08	1.13308e+08	87294466		0		4.35326e+08	2.12039e+08		0	2.34477e+08	137179531			22094968	2.95138e+08	2.37379e+08	3.7776e+08	84321680	5.96409e+08		7.21872e+08			81933914	0	45292398	99352648	0	6.38806e+07	1.4878e+08	3.23898e+08
P27338	Amine oxidase [flavin-containing] B OS=Homo sapiens OX=9606 GN=MAOB PE=1 SV=3 - [AOFB_HUMAN]	MAOB	1.25305e+10	2.17111e+10	3.26443e+10	1.77084e+10	0	2.98276e+10	1.70496e+10	1.46837e+10	9.86137e+09	0	17559616034	2.2915e+10	2.34009e+10	2.27312e+10	1.32422e+10	20443536559	35552303651	7.99325e+09	2.01955e+10	1.36348e+10	4.85174e+10	2.46765e+10	3.35363e+09	1.92809e+10	1.91755e+10	1.73506e+10	2.00632e+10	26186085649	2.78595e+10	20418248017	6.49677e+09	1.29079e+10
P27348	14-3-3 protein theta OS=Homo sapiens OX=9606 GN=YWHAQ PE=1 SV=1 - [1433T_HUMAN]	YWHAQ	3.84277e+09	4.72455e+09	4561808034	5367008625	0	4.6338e+09	7.20656e+09	3.94709e+09	4.49389e+09	0	5651364900	9.46747e+09	1953775387	1.2532e+10	9.11543e+09	15546865679	7.49072e+09	8461419040	4.80181e+09	5.42914e+09	9531314483	3.57539e+09	0	2570969877	8.90162e+09	4.4126e+09	7.36163e+09	9.4407e+09	6762357501	6.68418e+09		3.77936e+09
P27482	Calmodulin-like protein 3 OS=Homo sapiens OX=9606 GN=CALML3 PE=1 SV=2 - [CALL3_HUMAN]	CALML3	145022416						0		0								76080297				0	206412596
P27635	60S ribosomal protein L10 OS=Homo sapiens OX=9606 GN=RPL10 PE=1 SV=4 - [RL10_HUMAN]	RPL10	6.06655e+07	2.49364e+08	1.70355e+08	2.40739e+08	0	84169357	141159583	167870791	8.62833e+07	0	315438228	4.0329e+08	184383609	194480935	143647874	3.41928e+08	133889937	3.71924e+08		532667744	27737417	145470368		3.89593e+08	165568903	1.63306e+08	37866858	1.75583e+08	4.79768e+08	77375949		65754093
P27695	DNA-(apurinic or apyrimidinic site) endonuclease OS=Homo sapiens OX=9606 GN=APEX1 PE=1 SV=2 - [APEX1_HUMAN]	APEX1	1.46525e+08	7.19689e+08		59787759	0	31037396	145113420	0	6.33454e+07	0	2.21082e+08	4.45769e+07	0	410283728	113498568	4.46742e+08	171447424	4.18812e+07	146982718	3.89864e+08	173874234	1.53752e+08	136306086	6.90359e+07	495579391	30268337	3.07139e+08	2.15721e+08	382679410	375211652	1.39307e+08	37687400
P27797	Calreticulin OS=Homo sapiens OX=9606 GN=CALR PE=1 SV=1 - [CALR_HUMAN]	CALR	2.57373e+10	9.70858e+09	2.11885e+10	1.85972e+10	0	7779799921	2.03618e+10	1.51879e+10	2.24766e+10	0	1.16367e+10	1.4726e+10	2.26285e+10	1.0518e+10	6.70322e+09	1.62907e+10	1.62449e+10	8.49878e+09	8.65778e+09	24386986638	3.39692e+10	2.36203e+10	5.54492e+09	7.57917e+09	1.2742e+10	1.84637e+10	7.97716e+09	10444323339	9.14604e+09	9.19927e+09	5251054652	4.66146e+09
P27816	Microtubule-associated protein 4 OS=Homo sapiens OX=9606 GN=MAP4 PE=1 SV=3 - [MAP4_HUMAN]	MAP4	2.03039e+10	6.99718e+09	1.42006e+10	1.57453e+10	0	7.90294e+09	3.20038e+10	1.28539e+10	7469057583	0	1.13285e+10	1.38647e+10	7.36997e+09	16947432555	8.39624e+09	15198362799	1.50883e+10	7.79067e+09	4.07819e+09	8.03282e+09	1.71523e+10	1.55012e+10	3575036286	2613554738	1.43232e+10	1.70675e+10	5.72818e+09	6.89493e+09	2.07336e+10	8960025096	2.53293e+09	5.46951e+09
P27824	Calnexin OS=Homo sapiens OX=9606 GN=CANX PE=1 SV=2 - [CALX_HUMAN]	CANX	10038935162	1.71157e+10	1.15245e+10	3.07725e+10	0	1.79355e+10	1.25645e+10	1.3982e+10	21556154808	0	1.60072e+10	2.48298e+10	8.83263e+09	2.39505e+10	1.30659e+10	2.54433e+10	1.54932e+10	1.27818e+10	1.0258e+10	1.71664e+10	3.38724e+10	1.86514e+10	2.78598e+09	1.02608e+10	2.24192e+10	1.04505e+10	15092382836	1.50306e+10	2.57411e+10	16312823061	7411123599	1.12649e+10
P28066	Proteasome subunit alpha type-5 OS=Homo sapiens OX=9606 GN=PSMA5 PE=1 SV=3 - [PSA5_HUMAN]	PSMA5	3803135757	1895268721	5178519339	4.79452e+09	0	3952589912	4742138215	2725986731	6013581968	0	2.21372e+09	2762280859	3952445959	2072181511	909018309	3.04711e+09	3.98058e+09	1.52822e+09	3.14548e+09	2.67945e+09	6650818193	5138039085		2126175089	2.83137e+09	6427995406	2497659875	2356154853	3.53402e+09	2.28887e+09	1967533488	1.66759e+09
P28070	Proteasome subunit beta type-4 OS=Homo sapiens OX=9606 GN=PSMB4 PE=1 SV=4 - [PSB4_HUMAN]	PSMB4	4817731030	2.71047e+09	3.4917e+09	3.05916e+09	0	2.48702e+09	3.27233e+09	3.42361e+09	3.94197e+09	0	822383910	1.12076e+09	2.89719e+08	2156905512	1167972587	2146911415	2851058717	6.49716e+08	1239994661	2.5306e+09	3.47282e+09	3.02598e+09	439858790	1071615300	1392411880	2.13919e+09	1085895013	1239336249	2063348446	1.40563e+09	1118521248	722893519
P28072	Proteasome subunit beta type-6 OS=Homo sapiens OX=9606 GN=PSMB6 PE=1 SV=4 - [PSB6_HUMAN]	PSMB6	5.92444e+09	3256711163	4342898698	1057629956	0	979707192	4523927712	4.07197e+09	4887349656	0	3565587440	1012541980	6559243884	3.3001e+09	2.50934e+09	3620820219	4895924244	1.11999e+09	1648552968	4.73155e+09	4011628936	5081529467	300443523	3373702478	2.98182e+09	4611446412	2871037764	1388973185	2735850754	1220713963		851844813
P28074	Proteasome subunit beta type-5 OS=Homo sapiens OX=9606 GN=PSMB5 PE=1 SV=3 - [PSB5_HUMAN]	PSMB5	1.66777e+09	1.83821e+09	2948915061	3.52675e+09	0	2.22716e+09	2675147445	2.5147e+09	3.98145e+09	0	1.0125e+09	1752839632	1.99103e+09	2748831217	8.10225e+08	1460250971	2.05369e+09	3.05318e+08	1095706582	2.97301e+09	3.96862e+09	2.34982e+09	2.46502e+08	575169289	1945183087	1.60089e+09	8.83976e+08	2.06444e+09	1.83114e+09	1.71827e+09		1.30378e+09
P28161	Glutathione S-transferase Mu 2 OS=Homo sapiens OX=9606 GN=GSTM2 PE=1 SV=2 - [GSTM2_HUMAN]	GSTM2	6668658854	4.7063e+09	8.37132e+09	1.05658e+10	0	9.27359e+09	8.92608e+09	9.45862e+09	1.12959e+10	0	4.80955e+09	5262737716	1.30623e+10	6722003018	2.9354e+09	5372604641	7.56218e+09	1.79658e+09	6.93157e+09	8.17038e+09	1.75847e+10	6.48416e+09	1712729969	1.00716e+10	6448378696	2.67563e+09	5.20839e+09	5051784169	5.9855e+09	4.82336e+09	2046894289	2.39562e+09
P28331	NADH-ubiquinone oxidoreductase 75 kDa subunit, mitochondrial OS=Homo sapiens OX=9606 GN=NDUFS1 PE=1 SV=3 - [NDUS1_HUMAN]	NDUFS1	4.22951e+10	9.78967e+10	1.28919e+11	1.25278e+11	0	1.02714e+11	9.61298e+10	76070371525	1.21333e+11	0	5.77436e+10	8.5279e+10	1.73752e+11	6.03987e+10	5.6802e+10	4.25652e+10	90892421293	3.25936e+10	7.37678e+10	7.81377e+10	187901935278	1.33004e+11	18110849340	8.15861e+10	6.98621e+10	1.27635e+11	4.24892e+10	5.40187e+10	7.76503e+10	7.94151e+10	5.02316e+10	3.87355e+10
P28482	Mitogen-activated protein kinase 1 OS=Homo sapiens OX=9606 GN=MAPK1 PE=1 SV=3 - [MK01_HUMAN]	MAPK1	1.68463e+08	9531029	2.53813e+08	3.03757e+08	0	1.09972e+08	8.17628e+08	137848156	2.80623e+08	0	1.02398e+08	6.45899e+08	5.73966e+07	4.27036e+08	4.55014e+08	6.75357e+08	221597409	5.95665e+08	116493030	752130737		8.00572e+07	0	0	6.88198e+08	353198600	1.02056e+08	3.30906e+08	922356191	5.17031e+08	52343498
P28799	Progranulin OS=Homo sapiens OX=9606 GN=GRN PE=1 SV=2 - [GRN_HUMAN]	GRN	2.6637e+08	4.62001e+07	5.25089e+08	142883929	0	9.21492e+07	2.34944e+08	159578661	1.90654e+08	0	49828843	212141343	8.63291e+06	8.6121e+07		1.04202e+08	3.31385e+07		1.81316e+07	7.69538e+07	9.93359e+07	3.55726e+08		0	4.14434e+07	273282700	118897458	33153529	106612583	1.0862e+08
P28838	Cytosol aminopeptidase OS=Homo sapiens OX=9606 GN=LAP3 PE=1 SV=3 - [AMPL_HUMAN]	LAP3	1.80257e+10	5.08654e+09	1.07938e+10	10887685159	0	1.23925e+10	1.00183e+10	1.27159e+10	1.33316e+10	0	5.61177e+09	5.3782e+09	7195411630	7.37519e+09	2.46624e+09	4.3824e+09	11062329298	3213831651	2.2487e+09	6.77702e+09	1.32604e+10	7.86849e+09	1.10587e+09	1453817298	4902317996	1.19049e+10	2.34874e+09	6617779317	8.93908e+09	5.74098e+09	1.73701e+09	2742839268
P28906	Hematopoietic progenitor cell antigen CD34 OS=Homo sapiens OX=9606 GN=CD34 PE=1 SV=2 - [CD34_HUMAN]	CD34	0	349696786	7.07951e+08				361779023				52240018	449750627		363293324	4.70989e+08	481901399	0	419296727	0	400121030					425266986	361645742	419359716	435922870	474244848	357524182		182482790
P29218	Inositol monophosphatase 1 OS=Homo sapiens OX=9606 GN=IMPA1 PE=1 SV=1 - [IMPA1_HUMAN]	IMPA1	5620225798	2798642692	2.18915e+09	2.0869e+09	0	3785209033	3.08883e+09	1.31852e+09	3928036833	0	1.41431e+09	2868204383	2.70176e+09	2.70369e+09	1993318667	2.30309e+09	2.3035e+09	1.26359e+09	1481597323	2.00134e+09	10033468702	4.0764e+09	267435888	1.25655e+09	3.55989e+09	3.9959e+09	1.20902e+09	1.50896e+09	3014760822	2.71113e+09	0	2.07768e+09
P29401	Transketolase OS=Homo sapiens OX=9606 GN=TKT PE=1 SV=3 - [TKT_HUMAN]	TKT	1.35921e+10	1.43422e+09	1.57445e+09	1.13419e+09	0	7.64441e+08	2771611568	1290191551	1064208123	0	1.57394e+09	3971672031	5.12194e+08	1.98603e+09	1763185416	1.68427e+09	3.56826e+09	5.69669e+09	1051896761	3148036795	1482405521	2.99259e+09	7.89239e+08	605519048	1.85967e+09	9.4576e+08	2.03918e+09	1.01178e+09	2.72238e+09	2.2159e+09	7.83506e+08	1.35732e+09
P29622	Kallistatin OS=Homo sapiens OX=9606 GN=SERPINA4 PE=1 SV=3 - [KAIN_HUMAN]	SERPINA4	1.49181e+08					1.00903e+07	297500696	143061739	0			0			96033458	4.90812e+08		136183083							127377940	25837195	302307053	90052732	2.21682e+08		83399476	13976890
P29692	Elongation factor 1-delta OS=Homo sapiens OX=9606 GN=EEF1D PE=1 SV=5 - [EF1D_HUMAN]	EEF1D	5.72903e+09	2.37294e+09	5.27252e+09	2.72403e+09	0	2.38094e+09	4059066935	6.30912e+09	4.80172e+09	0	2.74001e+09	2.67727e+09	6237859805	3.71389e+09	6.04492e+08	4.06143e+09	4019076706	1.54576e+09	3.09561e+09	3693099456	6659143277	3.293e+09	113465438	2.46984e+09	4202496849	5615936578	9.37834e+08	3738749592	2.70267e+09	3.59267e+09	9.47873e+08	2808220301
P29966	Myristoylated alanine-rich C-kinase substrate OS=Homo sapiens OX=9606 GN=MARCKS PE=1 SV=4 - [MARCS_HUMAN]	MARCKS	1.26406e+09	8.18244e+08	1.11672e+09	2.56866e+08	0	253034871	9.58268e+08	4.54695e+08	6.35106e+08	0	1.07804e+09	9.47211e+08	6.21671e+08	7.0673e+08	659861525	1650019454	8.34136e+08	1162711943	1.29561e+09	451214542	2.99177e+08	6.20009e+08	7.53733e+08	274538735	1.54949e+09	243959233	622154092	725635590	925729870	1.23543e+09	1.15147e+09	479253177
P29992	Guanine nucleotide-binding protein subunit alpha-11 OS=Homo sapiens OX=9606 GN=GNA11 PE=1 SV=2 - [GNA11_HUMAN]	GNA11	1.51413e+08	240437593	4.86451e+08	863950776	0	3.67473e+08	2.5332e+08	114072370	7.12198e+08	0		1.96416e+08	403843785	16967073	1.80117e+08	3.91817e+08	6.19354e+08	87421225	3.49689e+08	300267788	6.11253e+08	286370212		112716277	57540104	3.00205e+08	73031536	353965265	356690050	3.52294e+08	494157242	137435192
P30038	Delta-1-pyrroline-5-carboxylate dehydrogenase, mitochondrial OS=Homo sapiens OX=9606 GN=ALDH4A1 PE=1 SV=3 - [AL4A1_HUMAN]	ALDH4A1	2.3565e+10	13572659618	2.35629e+10	1.3972e+10	0	2.21635e+10	15797928354	1.88352e+10	1.62471e+10	0	5.68413e+09	1.67477e+10	1.40496e+10	2.38191e+10	7.5142e+09	1.79583e+10	2.65594e+10	9.78352e+09	8.0875e+09	8.51532e+09	27495284215	1.33386e+10	5.07489e+09	4.97623e+09	1.90932e+10	1.44378e+10	1.23316e+10	1.8702e+10	1.47032e+10	16900470894	2329961631	8388183514
P30040	Endoplasmic reticulum resident protein 29 OS=Homo sapiens OX=9606 GN=ERP29 PE=1 SV=4 - [ERP29_HUMAN]	ERP29	2461489071	760846800	1.40339e+09	1.26317e+09	0	512657576	9.40058e+08	9.90783e+08	1061367384	0	1013933742	463253468	1.81576e+09	1.20755e+09	90891684	1629721092	2622436071	7.01129e+08	1081903266	1179651898	3437181471	2.26292e+09	47188097	2.4211e+08	566063008	1.28677e+09	575660046	369517226	2.43896e+09	861450931	464967976	4.49984e+08
P30041	Peroxiredoxin-6 OS=Homo sapiens OX=9606 GN=PRDX6 PE=1 SV=3 - [PRDX6_HUMAN]	PRDX6	72696253272	4.34508e+10	47219477537	7.3337e+10	0	5.71563e+10	4.12046e+10	3.95021e+10	88295406531	0	3.85808e+10	29757488380	7.64581e+10	3.318e+10	2.8335e+10	2.87909e+10	4.62095e+10	2.20265e+10	4.81261e+10	5.52938e+10	8.03433e+10	55136600747	589495219	56697838747	2.92818e+10	3.93809e+10	29838523737	31809516908	3.75837e+10	3.4289e+10	12723660294	2.2213e+10
P30043	Flavin reductase (NADPH) OS=Homo sapiens OX=9606 GN=BLVRB PE=1 SV=3 - [BLVRB_HUMAN]	BLVRB	7813264029	6.60013e+09	1.14661e+10	11333538387	0	8969643841	13339007143	15494533736	9.4184e+09	0	5.61924e+09	5.27839e+09	13255773517	6.58892e+09	5.50976e+09	3.34842e+09	6463159576	9.01512e+09	5.76334e+09	7006752879	7.28874e+09	10458349192	179598464	7.63052e+09	4.28167e+09	8217988408	4.66744e+09	5.58412e+09	2.49505e+09	4.85851e+09	4.38746e+09	4172027615
P30044	Peroxiredoxin-5, mitochondrial OS=Homo sapiens OX=9606 GN=PRDX5 PE=1 SV=4 - [PRDX5_HUMAN]	PRDX5	7.83522e+10	5.10457e+10	7.28658e+10	8.74424e+10	0	64517690349	4.77323e+10	5.90961e+10	74202004334	0	3.86906e+10	4.06011e+10	1.13674e+11	4.66308e+10	21920274824	33773494125	45214881274	19782313861	52081702695	45841835328	1.00356e+11	5.21897e+10	1.24577e+10	5.04558e+10	3.20447e+10	46047318476	3.132e+10	36363504894	3.99339e+10	4.19055e+10	2.81863e+10	2.1265e+10
P30046	D-dopachrome decarboxylase OS=Homo sapiens OX=9606 GN=DDT PE=1 SV=3 - [DOPD_HUMAN]	DDT	1.68136e+10	1.18165e+10	16954009719	2.37586e+10	0	9438787024	1.19945e+10	8.84243e+09	1.97863e+10	0	9.81102e+09	7.08226e+09	16891527231	6.89e+09	3278219710	9.09419e+09	9.10396e+09	4.49056e+09	8.87594e+09	11277513166	15157103520	13096204161	2.08805e+09	11081997510	7.2931e+09	14259747378	6609954295	2.77167e+09	8.58589e+09	6177373892	458156712	3.53442e+09
P30048	Thioredoxin-dependent peroxide reductase, mitochondrial OS=Homo sapiens OX=9606 GN=PRDX3 PE=1 SV=3 - [PRDX3_HUMAN]	PRDX3	7.4191e+10	6.77055e+10	8.86352e+10	1.19023e+11	0	9.76315e+10	7.27382e+10	7.54708e+10	9.5485e+10	0	7.67448e+10	6.65696e+10	1.14007e+11	6.47401e+10	49921551550	6.02009e+10	8.14102e+10	21048509915	6.5158e+10	6.44922e+10	96754183758	8.42866e+10	5.02992e+09	6.87215e+10	5.4138e+10	7.44515e+10	54612239426	40421395537	7.07306e+10	69099824689	4.86487e+10	4.21569e+10
P30049	ATP synthase subunit delta, mitochondrial OS=Homo sapiens OX=9606 GN=ATP5F1D PE=1 SV=2 - [ATPD_HUMAN]	ATP5F1D	6.52014e+10	34506702010	6.80806e+10	6.29651e+10	0	5.60913e+10	54505570673	5.3625e+10	60441249961	0	45021777141	10883782015	90392283444	9802317213	24700643136	21568103684	5.83855e+10	1.15036e+10	28862800684	2.42991e+10	5.35745e+10	7.12483e+10	182912652	5.54224e+10	27624985952	5.70305e+10	18286711934	24856143192	28247123456	25988069163	1.85043e+10	17786514447
P30050	60S ribosomal protein L12 OS=Homo sapiens OX=9606 GN=RPL12 PE=1 SV=1 - [RL12_HUMAN]	RPL12	1689554782	1119195198	2.13944e+09	1.00773e+09	0	270431238	4189303822	9.47713e+08	1250696750	0	8.43839e+08	2.35399e+09	3.9991e+08	266804736	1.27299e+09	277926235	1.597e+09	5.87277e+08	251016042	1.69014e+09	1.68731e+09	2.47111e+09		4.30039e+08	1896111783	1.01962e+09	6.70797e+08	2.11874e+09	1419483892	1.48001e+09	1.05343e+09
P30084	Enoyl-CoA hydratase, mitochondrial OS=Homo sapiens OX=9606 GN=ECHS1 PE=1 SV=4 - [ECHM_HUMAN]	ECHS1	1.70959e+10	2.83855e+10	6.64662e+10	69804057658	0	6.11136e+10	4.62651e+10	5.03018e+10	8.25011e+10	0	64297673522	3.03152e+10	1.16911e+11	3.19906e+10	1.4698e+10	3.14916e+10	54861575242	11178131852	3.15898e+10	4.72841e+10	7.97937e+10	50178516647	0	5.28941e+10	2.90721e+10	4.27747e+10	3.04439e+10	31413569453	4.87507e+10	3.10942e+10	1.37267e+10	2.7936e+10
P30085	UMP-CMP kinase OS=Homo sapiens OX=9606 GN=CMPK1 PE=1 SV=3 - [KCY_HUMAN]	CMPK1	1682022289	1959272143	2415567801	3.7871e+09	0	2.29058e+09	3266520045	2610712204	4.76829e+09	0	1296549064	2.02897e+09	3.61012e+09	1855284913	1250219484	2.31617e+09	2.61979e+09	1103953695	1.77437e+09	2.24951e+09	4.24906e+09	2.43732e+09	264220664	1196946987	1.38111e+09	1.44166e+09	1.47616e+09	1954402906	2154774435	2.48782e+09	361485539	3.84551e+08
P30086	Phosphatidylethanolamine-binding protein 1 OS=Homo sapiens OX=9606 GN=PEBP1 PE=1 SV=3 - [PEBP1_HUMAN]	PEBP1	1.45904e+11	1.12107e+11	1.4879e+11	1.5619e+11	0	1.10013e+11	127861917382	9.972e+10	1.49297e+11	0	9.00248e+10	75231598430	1.56438e+11	1.15487e+11	80554471379	8.84879e+10	1.49538e+11	5.09455e+10	9.90773e+10	112031456004	164900021266	9.42931e+10	2.30775e+09	1.12456e+11	9.35138e+10	1.07498e+11	9.16146e+10	8.71483e+10	9.18496e+10	1.01903e+11	26198682202	6.24557e+10
P30101	Protein disulfide-isomerase A3 OS=Homo sapiens OX=9606 GN=PDIA3 PE=1 SV=4 - [PDIA3_HUMAN]	PDIA3	3.46671e+10	17000211323	2.63862e+10	3.0911e+10	0	1.35858e+10	2.38849e+10	1.73288e+10	20174096333	0	1.63938e+10	1.90847e+10	1.79169e+10	2.03821e+10	9.50021e+09	2.14385e+10	3.14833e+10	1.05513e+10	11290634342	1.65576e+10	26551117731	24834471975	0	7.36653e+09	17434691067	17758228109	9.05134e+09	1.24746e+10	1.79941e+10	13031348018	5325759834	8.54429e+09
P30153	Serine/threonine-protein phosphatase 2A 65 kDa regulatory subunit A alpha isoform OS=Homo sapiens OX=9606 GN=PPP2R1A PE=1 SV=4 - [2AAA_HUMAN]	PPP2R1A	8.67916e+09	1.67056e+10	1.50745e+10	2.4547e+10	0	15142548753	1.41984e+10	1.5445e+10	2.70745e+10	0	1.05417e+10	1.55455e+10	1.12049e+10	2.01502e+10	1.18961e+10	1.69465e+10	1.78643e+10	7.38848e+09	1.46266e+10	19230306737	2.29427e+10	8.85488e+09	6202409892	8.72223e+09	17571955210	8.99305e+09	1.49178e+10	1.49593e+10	1.58358e+10	1.68542e+10	7662790094	8.15316e+09
P30291	Wee1-like protein kinase OS=Homo sapiens OX=9606 GN=WEE1 PE=1 SV=2 - [WEE1_HUMAN]	WEE1	113343452
P30405	Peptidyl-prolyl cis-trans isomerase F, mitochondrial OS=Homo sapiens OX=9606 GN=PPIF PE=1 SV=1 - [PPIF_HUMAN]	PPIF	14179616375	2859741184	8160775418	1.90752e+10	0	14824204595	8919324828	10701069134	12444816783	0	6.86554e+09	2.88972e+09	8.6329e+09	2.5445e+09	721099133	1.44431e+09	9134551429	530479301	6.6691e+08	2.67034e+09	1.77065e+10	8.23424e+09	1.70087e+08	4.79021e+09	774040246	9.733e+09	947664405	1.78485e+09	3225928126	2.42873e+09		1836326477
P30519	Heme oxygenase 2 OS=Homo sapiens OX=9606 GN=HMOX2 PE=1 SV=2 - [HMOX2_HUMAN]	HMOX2	160713535	3.28273e+08	100049143	3.857e+08	0	46112642			200459566	0	0	3.22085e+08	110407811	4.14088e+08	79383128	70617180		4.19524e+07	1.81529e+08	6.67855e+08	15458379	278914579	2.20421e+08	47886381	3.23895e+08	0	1.34446e+08	59363534	4.18257e+08	56062824	1.06882e+08	0
P30533	Alpha-2-macroglobulin receptor-associated protein OS=Homo sapiens OX=9606 GN=LRPAP1 PE=1 SV=1 - [AMRP_HUMAN]	LRPAP1	372755914	184651460	381199904	1.3479e+08	0	21251408	1.41897e+08	81564362	506973345	0	8.73027e+07	87757701	124989607	91768442		77582415	3.9238e+08	0		65612582	7.55008e+08	3.61417e+08		149294490	27625381	6.66797e+08	4.12065e+07	3.38369e+07	250379118	42341302		3.50301e+07
P30566	Adenylosuccinate lyase OS=Homo sapiens OX=9606 GN=ADSL PE=1 SV=2 - [PUR8_HUMAN]	ADSL	0	372190629	120780068	1.42576e+07	0	32960637	26517225	381323000	2.86358e+08	0	2.47274e+08	3.3489e+08	5.26802e+07	4.13333e+08	3.64315e+08	271552413	0	265113737	1.58814e+08	2.55326e+08	2.1963e+08	399431793	264421586		2.10786e+07		0	3.11113e+08	5.19993e+08	4.36279e+08	247741668	1.13218e+08
P30622	CAP-Gly domain-containing linker protein 1 OS=Homo sapiens OX=9606 GN=CLIP1 PE=1 SV=2 - [CLIP1_HUMAN]	CLIP1	3.24756e+07	39171259	53557274	0	0		41818673	30289375	9.77916e+07	0	0	11674147	9.73733e+07						3.61131e+07	8.47956e+07	25958050				5.69973e+07	2.75274e+07				3.79451e+07
P30626	Sorcin OS=Homo sapiens OX=9606 GN=SRI PE=1 SV=1 - [SORCN_HUMAN]	SRI	5.55654e+08	2.0626e+09	759022226	1.80093e+09	0	1.04163e+09	1377455893	0	1558739207	0	1.94203e+07	1.46802e+09	1.85597e+09	1.24809e+09	1.1151e+09	732356051	1.03909e+09	504788301	1.44753e+09	1.92884e+09	1.62063e+09	1.77313e+09		328724506	1.9887e+09	1020817183	117496809	491112737	1069988143	1108315893	727565958	626629051
P30711	Glutathione S-transferase theta-1 OS=Homo sapiens OX=9606 GN=GSTT1 PE=1 SV=4 - [GSTT1_HUMAN]	GSTT1	2570531743	46502864	451379707	2.56692e+09	0			1.1038e+07	3466624187	0	2.0433e+08	579223392	1.62205e+09			1824683026	291225776			6.41999e+08	8.1874e+08			2.34786e+09	678343705		1.32118e+09	184088402	53420058	435878596	203558394	96408700
P30740	Leukocyte elastase inhibitor OS=Homo sapiens OX=9606 GN=SERPINB1 PE=1 SV=1 - [ILEU_HUMAN]	SERPINB1	75908148	827255260	2.41314e+08	0	0	129865608	1128011857	97455696	1.45488e+09					427783424	143342379	1.64943e+08	111797704		3.31816e+08	5.2079e+08	4.41339e+08	80841847		2.8167e+08	249632865	0	0	248434493	261342296		309800616	0
P30837	Aldehyde dehydrogenase X, mitochondrial OS=Homo sapiens OX=9606 GN=ALDH1B1 PE=1 SV=3 - [AL1B1_HUMAN]	ALDH1B1	2.49695e+09	3.33219e+08	463201549	2.02459e+09	0	3.14795e+09	1.12983e+09	3.47814e+08	1.02072e+09	0	1714148731	1194048346	627313449	122727552	9.04954e+08	218671323		31111691	2.08496e+08	1.22778e+09	1.7426e+09	2114997005	28931848		9.35293e+08	1412475903	556845862	4.15324e+08	2035930169	3.63155e+08		1.07821e+08
P31040	Succinate dehydrogenase [ubiquinone] flavoprotein subunit, mitochondrial OS=Homo sapiens OX=9606 GN=SDHA PE=1 SV=2 - [SDHA_HUMAN]	SDHA	5.95066e+10	1.06645e+11	1.48334e+11	7.63702e+10	0	1.1495e+11	88044193887	75189325101	6.47342e+10	0	1.05593e+11	9.04013e+10	1.42502e+11	66927353069	6.75934e+10	6.36201e+10	9.23296e+10	3.12958e+10	7.07373e+10	7.55454e+10	1.76641e+11	1.30906e+11	11505127132	1.06928e+11	6.57113e+10	1.00093e+11	6.43277e+10	7.83962e+10	108891183787	7.93209e+10	2.27602e+10	5.79712e+10
P31146	Coronin-1A OS=Homo sapiens OX=9606 GN=CORO1A PE=1 SV=4 - [COR1A_HUMAN]	CORO1A	165964268	110483535	44185748		0	1.19774e+07	2.71045e+08		53587245	0	0	2.57522e+08		0	6.7946e+06		19823393	1495905597		213809636	6.8725e+07	3.43497e+08			114310378	0	0		0	168092874		19745741
P31150	Rab GDP dissociation inhibitor alpha OS=Homo sapiens OX=9606 GN=GDI1 PE=1 SV=2 - [GDIA_HUMAN]	GDI1	2681474451	3553165042	5509529089	2.04386e+10	0	1.61984e+10	6744405523	3.26318e+09	4.80903e+09	0	2.75495e+09	5.5587e+09	5016716162	6671078800	3413248045	6.91233e+09	1.42672e+10	9.2718e+08	4.06665e+09	6.04126e+09	6.43739e+09	4.88507e+09	2.24648e+09	1606025001	5143822376	2.92445e+09	9.27114e+09	2.3962e+09	5982277398	5.92488e+09	3574180889	2.29912e+09
P31153	S-adenosylmethionine synthase isoform type-2 OS=Homo sapiens OX=9606 GN=MAT2A PE=1 SV=1 - [METK2_HUMAN]	MAT2A	1.30393e+08	2.31121e+08	235438510	6.46315e+08	0	2.20877e+08	185739819	2.01505e+08	4.3926e+08	0	98267888	497465554	0	7.61932e+08	416117292	434712276	3.01735e+08	3.57807e+08	23077498	197236090	2.04151e+08	1.56917e+08		3.89981e+07	6.82756e+08	2.88289e+07	4.59487e+08	5.02187e+08	7.2458e+08	396363426		360453384
P31321	cAMP-dependent protein kinase type I-beta regulatory subunit OS=Homo sapiens OX=9606 GN=PRKAR1B PE=1 SV=4 - [KAP1_HUMAN]	PRKAR1B	2.12434e+07				0	0			0												0			0
P31323	cAMP-dependent protein kinase type II-beta regulatory subunit OS=Homo sapiens OX=9606 GN=PRKAR2B PE=1 SV=3 - [KAP3_HUMAN]	PRKAR2B	1.20895e+09	18226447	86256882	83586943	0	224223444	2.47732e+08	5.60221e+07	86051277	0	37741200	5.58822e+08	2.1499e+08	98864014	2.06383e+08	2.87212e+08	2.94391e+08	178662661	1.42165e+08	339457624	1.47518e+08	1.95513e+07		7.83102e+07	3.16168e+08	2.42791e+08	1.55241e+08	1.62175e+08	4.10759e+08	59466957	0	5.83579e+08
P31689	DnaJ homolog subfamily A member 1 OS=Homo sapiens OX=9606 GN=DNAJA1 PE=1 SV=2 - [DNJA1_HUMAN]	DNAJA1	177775831	2.10123e+08	1.16221e+08	2.83559e+08	0	7.15255e+07	9.15054e+06	66244120	1.90374e+09	0			1.59837e+08	77616668			18724272		147483373	2.06347e+08	94951417	9.43072e+07			19498434	1.43821e+08	38082456	0				0
P31930	Cytochrome b-c1 complex subunit 1, mitochondrial OS=Homo sapiens OX=9606 GN=UQCRC1 PE=1 SV=3 - [QCR1_HUMAN]	UQCRC1	1.15996e+11	1.81811e+11	2.19805e+11	1.27462e+11	0	1.91531e+11	1.4794e+11	90849312235	7.52065e+10	0	1.47793e+11	1.60483e+11	2.91271e+11	145663399989	1.06284e+11	1.20696e+11	181893190088	6.2934e+10	1.46503e+11	1.3418e+11	2.87301e+11	2.17036e+11	1.21821e+10	1.88779e+11	1.33581e+11	1.96801e+11	1.01807e+11	1.51243e+11	1.39908e+11	1.51774e+11	95144616648	89234227269
P31937	3-hydroxyisobutyrate dehydrogenase, mitochondrial OS=Homo sapiens OX=9606 GN=HIBADH PE=1 SV=2 - [3HIDH_HUMAN]	HIBADH	1.31959e+10	2.16516e+10	21047682368	3.32072e+10	0	2.45509e+10	9.89682e+09	1.90298e+10	3.17377e+10	0	12917014416	1.25546e+10	3.52366e+10	1.30997e+10	6.34676e+09	1.01643e+10	1.62628e+10	4.26421e+09	1.73684e+10	1.93124e+10	2.89911e+10	12090003850	1952681326	1.47333e+10	8331218608	10449210385	10555738545	1.44259e+10	1.68664e+10	1.77405e+10	8635935974	8.99927e+09
P31939	Bifunctional purine biosynthesis protein ATIC OS=Homo sapiens OX=9606 GN=ATIC PE=1 SV=3 - [PUR9_HUMAN]	ATIC	1.3109e+09	2104956544	3.63993e+09	4.22e+09	0	3.09079e+09	2.98024e+09	1.79905e+09	5.05775e+09	0	8.68471e+08	2.85237e+09	2.69549e+09	2.14187e+09	1.13106e+09	2.38911e+09	1751268330	1214098669	1243167605	2.82236e+09	3.19833e+09	1.65241e+09	1.14757e+08	1.35809e+09	1.79939e+09	1.9682e+09	1.30199e+09	1.3277e+09	3.01821e+09	1.77821e+09	115473774	5.33545e+08
P31942	Heterogeneous nuclear ribonucleoprotein H3 OS=Homo sapiens OX=9606 GN=HNRNPH3 PE=1 SV=2 - [HNRH3_HUMAN]	HNRNPH3	2.046e+08		1.79675e+08	25727006	0	4.88263e+07	2.77245e+08		2.76431e+07	0	0	2.5314e+08	0		3.35964e+06	93840756	1.10152e+07	4.5176e+07	0		7612076	163661120			0	251698777				4.08848e+07	0	49690011
P31943	Heterogeneous nuclear ribonucleoprotein H OS=Homo sapiens OX=9606 GN=HNRNPH1 PE=1 SV=4 - [HNRH1_HUMAN]	HNRNPH1	1.85222e+09	1.10789e+09	1.49293e+09	519920146	0	436348501	1.09125e+09	5.27749e+08	911917030	0	175638592	1.34096e+09	1.25445e+09	735042944	1.79505e+08	6.95886e+08	1.23024e+09	7.51433e+08	503442795	1.36152e+09	1971510255	5.3571e+08		1.0176e+08	5.32777e+08	1.13062e+09	420478384	7.11844e+08	8.24941e+08	4.94417e+08	2.80251e+08	2.33093e+08
P31946	14-3-3 protein beta/alpha OS=Homo sapiens OX=9606 GN=YWHAB PE=1 SV=3 - [1433B_HUMAN]	YWHAB	7.14317e+09	5.50221e+09	6.30508e+09	4889280980	0	3669806937	6601137213	4.99103e+09	5.68113e+09	0	4.42266e+09	7.63578e+09	4.5134e+09	4.17367e+09	4.88046e+09	5.50318e+09	8579996012	5572485224	4508797820	5381420256	7.38829e+09	7396385863	1870426881	2.0775e+09	7.28568e+09	4.95213e+09	4.14299e+09	5.51697e+09	5.95794e+09	5.0385e+09	1863517678	4391222090
P31948	Stress-induced-phosphoprotein 1 OS=Homo sapiens OX=9606 GN=STIP1 PE=1 SV=1 - [STIP1_HUMAN]	STIP1	3964042739	2.95658e+09	4.16945e+09	6.23196e+09	0	1.96995e+09	4.15565e+09	3.95937e+09	5.48929e+09	0	3.27208e+09	2357182929	4.0747e+09	3.54294e+09	602528867	3.91015e+09	3.45077e+09	851407926	4.08697e+09	5.33537e+09	4.64255e+09	2.16915e+09	409089747	1.90304e+09	2.38713e+09	2.29174e+09	1.01089e+09	2.69216e+09	2435655054	2.75566e+09	293861535	726827096
P31949	Protein S100-A11 OS=Homo sapiens OX=9606 GN=S100A11 PE=1 SV=2 - [S10AB_HUMAN]	S100A11	8432272107	1066662680	3703421983	4765685417	0	2.63426e+09	4.03065e+09	2.56928e+09	5.72756e+09	0	4.30727e+09	2719826421	4.04208e+09	2.55709e+09	1504075004	2.67645e+09	6.99007e+09	2.77082e+09	866240540	3566123855	4.85181e+09	8618358123	704166616	1909659812	199130021	5.6896e+09	2295532504	2030374757	1942885970	1.43795e+09	442939744	834749558
P32119	Peroxiredoxin-2 OS=Homo sapiens OX=9606 GN=PRDX2 PE=1 SV=5 - [PRDX2_HUMAN]	PRDX2	7.05796e+10	62235834258	6.98014e+10	1.23785e+11	0	9.53654e+10	84401492393	105077535350	8.35794e+10	0	64227094999	3.57788e+10	9.01825e+10	63115629332	3.68795e+10	5.84646e+10	80767081301	2.79085e+10	3.75518e+10	4.57361e+10	1.19855e+11	1.09791e+11	0	6.51396e+10	32618625967	7.37017e+10	3.36815e+10	3.55014e+10	4.56025e+10	28188845779	1.10763e+10	1.77911e+10
P32969	60S ribosomal protein L9 OS=Homo sapiens OX=9606 GN=RPL9 PE=1 SV=1 - [RL9_HUMAN]	RPL9	102359499	270007371	117635021	163734052	0	1.24005e+08	0	224815951	166959155	0	167100656	671031095	94214783	538381719	242969291	8.59177e+07	2.41439e+08		38288215	1.09755e+09	216863406	154031322		118333208	4.76971e+08	0	2.0767e+08	479817578	5.20115e+08	7.07061e+07
P33121	Long-chain-fatty-acid--CoA ligase 1 OS=Homo sapiens OX=9606 GN=ACSL1 PE=1 SV=1 - [ACSL1_HUMAN]	ACSL1	1.5598e+10	6.13183e+10	3.05475e+10	68910521686	0	6.92807e+10	4.90218e+10	36656151094	62865660298	0	3.7771e+10	3.47536e+10	5.90128e+10	45954049159	4.66068e+10	2.65805e+10	2.06651e+10	9610819929	6.82494e+10	8.46595e+10	6.55958e+10	3.27903e+10	1.15569e+10	4.97065e+10	3.30199e+10	1.92036e+10	3.32309e+10	3.20371e+10	3.83185e+10	4.5265e+10	2.70526e+10	3.14088e+10
P33176	Kinesin-1 heavy chain OS=Homo sapiens OX=9606 GN=KIF5B PE=1 SV=1 - [KINH_HUMAN]	KIF5B	4.23486e+08	1.53439e+09	1.35157e+09	1.83704e+09	0	9.64324e+08	6.37032e+08	3.55426e+08	2.46904e+09	0	1.32153e+09	2.2848e+09	1.40959e+09	1.91924e+09	864349654	1.78242e+09	1.17663e+09	7.40718e+08	6.23791e+08	1.13124e+09	5858761006	1.17832e+09	1.99523e+08	4.37776e+08	1.74244e+09	7.73111e+08	696388402	1.85262e+09	1.98718e+09	1.51612e+09	7.20166e+08	6.7026e+08
P33240	Cleavage stimulation factor subunit 2 OS=Homo sapiens OX=9606 GN=CSTF2 PE=1 SV=1 - [CSTF2_HUMAN]	CSTF2	37102778								1.37812e+07
P33316	Deoxyuridine 5'-triphosphate nucleotidohydrolase, mitochondrial OS=Homo sapiens OX=9606 GN=DUT PE=1 SV=4 - [DUT_HUMAN]	DUT	178251250	220025521		122242249	0		7.29657e+07		54266508		80542241	1.1523e+08		165821639		7.83971e+07		18377239	64630386	5.09645e+07	343639522	43630280		7.32164e+06	233368220		8.81076e+07	55797398		54336086	156784187
P34096	Ribonuclease 4 OS=Homo sapiens OX=9606 GN=RNASE4 PE=1 SV=3 - [RNAS4_HUMAN]	RNASE4	138186172		7005135		0	5.82842e+06	2.53443e+07		6.88879e+07					25654187								800641079	0		8.84678e+07	1.46302e+07	6.82947e+07
P34913	Bifunctional epoxide hydrolase 2 OS=Homo sapiens OX=9606 GN=EPHX2 PE=1 SV=2 - [HYES_HUMAN]	EPHX2	63430274	3.88253e+08	40201393	623971208		269026105		3.2809e+07	5.85714e+08			31766624	8.09425e+07	168853757		44001718	193119225	11718095	1.0103e+09	4.40554e+08	903963383	188231844			6.25649e+08	60327941	6.03946e+08	704609621	105556800	27443958	87158940	2.0019e+08
P34932	Heat shock 70 kDa protein 4 OS=Homo sapiens OX=9606 GN=HSPA4 PE=1 SV=4 - [HSP74_HUMAN]	HSPA4	2.97441e+09	5.03466e+09	3.31848e+09	7.98759e+09	0	3.53539e+09	1.08203e+10	3.5302e+09	4116713754	0	2.80585e+09	4270075146	2.65438e+09	7.77229e+09	3.7125e+09	8576245629	4.2351e+09	3.25445e+09	3.93144e+09	6.3989e+09	6.99963e+09	2.92673e+09	522004587	2492529735	5721946789	4.16426e+09	4.12831e+09	3.88307e+09	6517809367	5184652416	1.04136e+09	2.22466e+09
P34949	Mannose-6-phosphate isomerase OS=Homo sapiens OX=9606 GN=MPI PE=1 SV=2 - [MPI_HUMAN]	MPI	1.23936e+09	1773830991	1.46329e+09	1.57738e+09	0	8.93274e+08	1.87913e+09	1668670398	4.13673e+09	0	4.19685e+08	1.66707e+09	1411339089	625031399	1.0127e+09	9.54886e+08	1.30725e+09	99599854	2.65075e+09	2674610103	1.52497e+09	3.17593e+09	477969390	1.22593e+09	775802572	1.09067e+09	1.01428e+09	1.42325e+09	1.87824e+09	1.63744e+09	8.72958e+08	935019977
P35052	Glypican-1 OS=Homo sapiens OX=9606 GN=GPC1 PE=1 SV=2 - [GPC1_HUMAN]	GPC1	53768065	233236067	2.49584e+08	3.70702e+07	0	140682856	208604404	1.57827e+08	6.78223e+08	0	44557662	6.86203e+08	3.45893e+08	794472735	92894734	4.24267e+08	2.48701e+08	189262998	120178360	6.90342e+08	709364366	2.34818e+08	564738616	1.52724e+08	9.62415e+08	43374721	542228446	3.47548e+08	1178978624	3.50634e+08	84741153	412252934
P35080	Profilin-2 OS=Homo sapiens OX=9606 GN=PFN2 PE=1 SV=3 - [PROF2_HUMAN]	PFN2	91171993	638965013		0	0	7.87651e+08		245524215	590229448	0		6.2005e+07	666626064	7.2047e+08			5.27934e+07	241705634	510416088	555568624	291834280	362863272		545844556	147401244		470083348	64641428			119600142	372896592
P35221	Catenin alpha-1 OS=Homo sapiens OX=9606 GN=CTNNA1 PE=1 SV=1 - [CTNA1_HUMAN]	CTNNA1	554877538	5.48335e+09	3.94045e+09	5.94834e+09	0	8.53911e+09	4134515189	2.592e+09	7942024788	0	2264565797	1.14434e+10	2656224156	6.81667e+09	7.89984e+09	3.96203e+09	4.24798e+09	2606896050	7.06442e+09	11762302138	1.23891e+10	3.58425e+09	2166468240	3.37384e+09	7.98202e+09	7.18858e+09	4.24439e+09	6.61006e+09	1.2356e+10	4.9266e+09	9.87902e+08	3762176588
P35222	Catenin beta-1 OS=Homo sapiens OX=9606 GN=CTNNB1 PE=1 SV=1 - [CTNB1_HUMAN]	CTNNB1	6.9237e+08	3.65178e+09	4.99037e+09	4.52591e+09	0	8.69567e+09	3300255435	5.0003e+09	1.29619e+10	0	3.80992e+09	9.6534e+09	2.17832e+09	6.59033e+09	9786651878	8333798727	7.40941e+09	1.31591e+09	5198632600	9527829187	1.31938e+10	5888303907	3.00989e+09	3.01895e+09	9.6973e+09	1.19153e+10	5.83031e+09	7.85998e+09	9.21701e+09	4193889539	8153757338	4.26474e+09
P35232	Prohibitin OS=Homo sapiens OX=9606 GN=PHB PE=1 SV=1 - [PHB_HUMAN]	PHB	22368712515	2.61341e+10	44740387419	1.95229e+10	0	37606123516	3.96679e+10	2.10316e+10	6.93142e+09	0	2.90509e+10	2.77135e+10	4.83536e+10	2.53897e+10	1.95495e+10	1.98404e+10	42158999104	9.89729e+09	1.3919e+10	2.0004e+10	4.05092e+10	4.44686e+10	2.63459e+07	2.6525e+10	18881513126	3.74459e+10	1.61138e+10	23772915242	33551700419	2.08145e+10	24045701239	1.50472e+10
P35237	Serpin B6 OS=Homo sapiens OX=9606 GN=SERPINB6 PE=1 SV=3 - [SPB6_HUMAN]	SERPINB6	7.43365e+09	1.25514e+10	11650559679	1.30509e+10	0	6.93242e+09	6.88619e+09	7.38824e+09	9.49596e+09	0	2274882673	6663297311	1.42823e+10	1.08684e+10	4.62036e+09	9.51238e+09	4.82503e+09	6.10009e+09	9.68442e+09	11603725164	1.1694e+10	5.28657e+09	994099852	8.41197e+09	9.66167e+09	7.64205e+09	4261308271	7.75015e+09	1.10578e+10	6.59892e+09	7.06134e+09	6.45923e+09
P35241	Radixin OS=Homo sapiens OX=9606 GN=RDX PE=1 SV=1 - [RADI_HUMAN]	RDX	1391740010	1.24621e+09	1056973230	9.74752e+08	0	8.67335e+08	1050391575	664151503	1604949559	0	246004285	3.41973e+08	1599743709	2.93791e+08	4.59816e+08	6.39171e+08	924332192	1.29246e+08	1.05611e+09	1.77543e+09	3023228271	6.45587e+08	0	578545193	8.60438e+08	6.96017e+08	497980259	8.64215e+08	4.29272e+08	8.34308e+08	3.66093e+08	2.73763e+08
P35244	Replication protein A 14 kDa subunit OS=Homo sapiens OX=9606 GN=RPA3 PE=1 SV=1 - [RFA3_HUMAN]	RPA3	2.18633e+08	33239085	2.84548e+08	0	0	3.54105e+08	210407328		139585097			142172749	103437061	159644499		124288596		83412620	32175438	175498884	184656916	122644820	132180128		1.38865e+08	84641854	175758022	136448106	171058194	161022156	8.83604e+07
P35268	60S ribosomal protein L22 OS=Homo sapiens OX=9606 GN=RPL22 PE=1 SV=2 - [RL22_HUMAN]	RPL22	477726064	650230493	470493948	274959746	0	130509579	299208640	393984145	291949084	0	320122748	1.70143e+09		1.24277e+09	1549048280	1.39139e+09	628861184	488524285	7.96531e+08	1722324705	0	560940520		199572721	1432528999	1.92672e+08	5.08397e+08	1.59224e+09	821408847	1.1056e+09	489507319	5.28891e+08
P35270	Sepiapterin reductase OS=Homo sapiens OX=9606 GN=SPR PE=1 SV=1 - [SPRE_HUMAN]	SPR	1.34713e+09	2552052787	3.70117e+09	3.60487e+09	0	1936135072	2.40084e+09	3.23976e+09	4428904666	0	3.09155e+09	2.79739e+09	4.00304e+09	3.23246e+09	890787310	2.35818e+09	1.63835e+09	2.55558e+08	2951202424	6.24542e+09	7.24475e+09	1.51962e+09		2.9938e+09	1547874323	2.87207e+09	2.56718e+09	3296684151	3.29033e+09	3.33439e+09	183003959	1010215795
P35443	Thrombospondin-4 OS=Homo sapiens OX=9606 GN=THBS4 PE=1 SV=2 - [TSP4_HUMAN]	THBS4	9.74975e+08	70669765	722989499	185751235	0	1.00135e+08	10052409038	8.85282e+08	314096603	0	6354334574	1.80625e+10		1.2771e+10	2.86539e+09	1.22598e+10	4.20522e+09	7.45195e+09	116052093	2.83305e+08	349738481	6.11938e+07	1759497387		1.52115e+10	1.8943e+09	1.22787e+09	1.67614e+09	4.94926e+09		154402117	5.90023e+08
P35527	Keratin, type I cytoskeletal 9 OS=Homo sapiens OX=9606 GN=KRT9 PE=1 SV=3 - [K1C9_HUMAN]	KRT9	8.86489e+09	9.3739e+08	3.17854e+09	4.24961e+09	0	4.4145e+09	1.77561e+10	2.23554e+09	2.14797e+10	0	1.05533e+08		1.84948e+10	4.30704e+08	1.17491e+10	1872127524	3.09418e+10	572554035	100343781	6.09297e+08	1.29722e+09	1.16231e+09	2.62676e+08	54184334	3.79703e+09	1.06147e+10	1.29703e+09	580145561	9.23822e+08	8.49632e+07	0	517712080
P35542	Serum amyloid A-4 protein OS=Homo sapiens OX=9606 GN=SAA4 PE=1 SV=2 - [SAA4_HUMAN]	SAA4	1504700017		976082979	260667822	0		9.49037e+08	7.91183e+08	6.91086e+07	0	361740844	102662640	374328474				9.16678e+08	1.29069e+08				954293842				271093206
P35555	Fibrillin-1 OS=Homo sapiens OX=9606 GN=FBN1 PE=1 SV=4 - [FBN1_HUMAN]	FBN1	924115559	2.30048e+08	2.44571e+08	2.71905e+09	0	7.87413e+08	9.74334e+07	2.0856e+08	1.003e+09	0	34947499	51525426	5.55355e+07	733139914	9.07247e+08	5.89119e+08	1.11184e+09	231076046	1.49486e+09	4.34947e+08	2.64879e+08	2.59103e+07		2.52754e+08	3.71329e+08	1.54139e+08	398298163	224151248	2.51676e+08	3.85597e+08	92585693	193147572
P35573	Glycogen debranching enzyme OS=Homo sapiens OX=9606 GN=AGL PE=1 SV=3 - [GDE_HUMAN]	AGL	3320012173	1.60927e+10	1.05928e+10	20242470723	0	13614697750	6.24667e+09	9513602016	2.27353e+10	0	8.14559e+09	1.12679e+10	6.00318e+09	16519703033	1.15161e+10	1.93726e+10	9.36531e+09	5.49317e+09	1.85435e+10	1.29946e+10	2.7215e+10	1.04076e+10	1.74918e+09	1.04476e+10	10652792866	5608298768	8.64082e+09	1.4676e+10	2.00537e+10	21238634729	5780256215	7.20021e+09
P35579	Myosin-9 OS=Homo sapiens OX=9606 GN=MYH9 PE=1 SV=4 - [MYH9_HUMAN]	MYH9	17016459	3.4324e+08		7.12214e+09	0	1.97394e+08		35565330	1.57252e+10	0	0			4.09384e+09		5.67949e+08		3.17497e+07	9.0905e+09	4.8282e+09	2.56251e+08		1.09754e+08	1470557851	5.04787e+08		7.8204e+08		4.82153e+08	6.17824e+07
P35606	Coatomer subunit beta' OS=Homo sapiens OX=9606 GN=COPB2 PE=1 SV=2 - [COPB2_HUMAN]	COPB2	0	4.22196e+08	2.14167e+08	4.13578e+08	0	463441624	60876886	1.66492e+08	7.06814e+08	0	279244830	4.79378e+08	1.48666e+07	323447944	68606443	5.34213e+08	246157036	52262400	1.18789e+08	9.59799e+08	2.18761e+07	2.50338e+08	262166127	1.87252e+08	264994297	111825046	189483221	3.0256e+08	4.22797e+08	1.38136e+08	143590160	1.11923e+08
P35609	Alpha-actinin-2 OS=Homo sapiens OX=9606 GN=ACTN2 PE=1 SV=1 - [ACTN2_HUMAN]	ACTN2	4.10777e+10	2.78093e+10	2.97478e+10	1.30336e+10	0	1.16796e+10	4.57875e+10	1.28018e+10	1.61431e+10	0	9.98885e+09	3.48167e+10	9.38854e+09	2.43099e+10	2.163e+10	2.2625e+10	6.61544e+09	6.53484e+10	9.11081e+09	9.92478e+09	4.1839e+10	3.49867e+10	2.7612e+10	7.19214e+09	47761172982	3.0205e+10	1.83262e+10	6.19558e+09	4.89827e+10	1.16835e+10	13710423205	9.64309e+09
P35611	Alpha-adducin OS=Homo sapiens OX=9606 GN=ADD1 PE=1 SV=2 - [ADDA_HUMAN]	ADD1	1567108086	5.09964e+08	6.21519e+08	378906903	0	186932924	5.71784e+07	3.23757e+08	125017025	0	436846768	131327141	0	5.77048e+08	3.29169e+08	1.46722e+09	8.56021e+08	5.44473e+08	3.26601e+08	8.03033e+08	7.81768e+08		0	66608246	2.80321e+08	2.22825e+08	378127431	5.01055e+08	1236663627	150390963	594456842	592892600
P35613	Basigin OS=Homo sapiens OX=9606 GN=BSG PE=1 SV=2 - [BASI_HUMAN]	BSG	1.49805e+09	1.59088e+09	4351972981	5.0584e+09	0	3214776189	2790728924	2.64827e+09	4.56953e+09	0	8.77511e+08	3.93959e+09	1810465721	2.52671e+09	2.11749e+09	2.76328e+09	2091952528	1.06324e+09	2550404500	4.68331e+09	1696415625	4.91026e+09	5226514817	1217589130	796832958	3432959380	3.43504e+09	4.87645e+09	4.63475e+09	948012180	1.54988e+08	2.87267e+09
P35625	Metalloproteinase inhibitor 3 OS=Homo sapiens OX=9606 GN=TIMP3 PE=1 SV=2 - [TIMP3_HUMAN]	TIMP3	132227828
P35637	RNA-binding protein FUS OS=Homo sapiens OX=9606 GN=FUS PE=1 SV=1 - [FUS_HUMAN]	FUS	93921188		175408114	7.41459e+07		2.16152e+07			9.22652e+07		1.12822e+08	2.18546e+08		26084072	1.39241e+08	3.40808e+07		94128788	0		1.00475e+07	7.10126e+07				118438418		6.89203e+07	5.58453e+07	0	5.72636e+07	5.45509e+07
P35749	Myosin-11 OS=Homo sapiens OX=9606 GN=MYH11 PE=1 SV=3 - [MYH11_HUMAN]	MYH11	5.33292e+08	2.4402e+09	28621593	659910901	0	5.69447e+08	0	2.8266e+07	3.5835e+09	0	4.95893e+08	22301061	2.60017e+08	5.71123e+09	2.94505e+08	1.05644e+10		1.10518e+09	1.57459e+09	3.55155e+09	48841751	1.05424e+07	89837140	296545195	2.30954e+09		6.85522e+09	9.39806e+08	7138183616	1.64752e+09	5.3234e+08	2.30866e+08
P35754	Glutaredoxin-1 OS=Homo sapiens OX=9606 GN=GLRX PE=1 SV=2 - [GLRX1_HUMAN]	GLRX	1.56388e+10	6325278054	8881896008	8.56284e+09	0	6535013223	5577623182	8.31862e+09	6924816240	0	7.04019e+09	5851769258	3215935312	1.15469e+10	1684892824	7139940614	4636607788	3710226814	4.13132e+09	7258598255	24731817349	7243281016		3533203517	6459077695	8300090391	6.26685e+09	6.93916e+09	9.60364e+09	8.04507e+09	2964824574	4831703623
P35813	Protein phosphatase 1A OS=Homo sapiens OX=9606 GN=PPM1A PE=1 SV=1 - [PPM1A_HUMAN]	PPM1A	8.14433e+07	355681557	6.59253e+07	114409744	0	180394224	0	41581591	4.86779e+08	0	196767121	331444934	0	284454882	326347598	3.51057e+08	0	151995112	3.05858e+08	121595204	3.11156e+08	14399265		0	348189630	47895229	0	122070232	564355949	332393208	2.45378e+08	70873824
P35908	Keratin, type II cytoskeletal 2 epidermal OS=Homo sapiens OX=9606 GN=KRT2 PE=1 SV=2 - [K22E_HUMAN]	KRT2	3.56016e+09		3.36879e+09	8.82193e+08	0	1988790013	9.95459e+09	2.56466e+08	14802230752	0			1.2949e+10		9.99715e+09	7.18707e+08	5.52262e+09	261351434	411447608	691456862	1.66697e+08	8.5674e+09		28386861	2.0468e+10	1.81374e+09		5.64435e+08	1.16456e+09			287064726
P35914	Hydroxymethylglutaryl-CoA lyase, mitochondrial OS=Homo sapiens OX=9606 GN=HMGCL PE=1 SV=2 - [HMGCL_HUMAN]	HMGCL	1.1496e+08	8.46781e+08	362551757	228604523	0	1.25059e+09	2.17493e+08	1.61403e+08	7.54142e+08	0	602852970	9.26888e+08	9.16327e+08	430741095	325654218	7.24559e+08	853756997	212022131	770253384	1.05036e+09	1.07945e+09	2.22711e+08	365493256	4.01202e+08	6.7083e+08	2.49568e+08	417453388	9.5049e+08	5.6375e+08	473018220		2.97311e+08
P35998	26S proteasome regulatory subunit 7 OS=Homo sapiens OX=9606 GN=PSMC2 PE=1 SV=3 - [PRS7_HUMAN]	PSMC2	1986061575	1.20477e+09	1.34379e+09	1.68943e+09	0	1513118092	1.0637e+09	1262535060	1.99934e+09	0	1.09407e+09	1.18693e+09	755222224	8.82324e+08	992881125	1.37292e+09	2.16469e+09	2.62369e+08	9.28515e+08	9.32761e+08	1047660066	1.25495e+09		4.60799e+08	1.74672e+09	1.43958e+09	1.16039e+09	1459829296	1.04273e+09	1.60728e+09		530252419
P36269	Glutathione hydrolase 5 proenzyme OS=Homo sapiens OX=9606 GN=GGT5 PE=1 SV=2 - [GGT5_HUMAN]	GGT5	159490683	1.14678e+08	2.57743e+08	344411766	0	1.8311e+08	6.16837e+08	172374129	853615470	0	540105058	5.66746e+08	207498007		3.13372e+07	743018324	726939779	236331299	7.34123e+07	280783560	2.50493e+08	79335896			2.72183e+08	66423397	118212630	199843101	1.58363e+09		0	1.70307e+07
P36404	ADP-ribosylation factor-like protein 2 OS=Homo sapiens OX=9606 GN=ARL2 PE=1 SV=4 - [ARL2_HUMAN]	ARL2	3.48112e+07	3.31105e+07				1.45425e+08	0		24044282		16846494					40358748			26049855		51138120		61593702			23917935			8.05031e+07
P36405	ADP-ribosylation factor-like protein 3 OS=Homo sapiens OX=9606 GN=ARL3 PE=1 SV=2 - [ARL3_HUMAN]	ARL3	830329453	219055576	1391411830	1340519992	0	1.86743e+09	1589649002	753479661	1.6374e+09	0	7.71322e+08	407012946	2.2562e+09	135576717		324845336	1867627861	159737168		515387472	2.07105e+09	332574790		3.07307e+08	3.33733e+08	1056423216	462778536	0	1.20048e+08	192966667	1.26113e+08	2.09983e+08
P36507	Dual specificity mitogen-activated protein kinase kinase 2 OS=Homo sapiens OX=9606 GN=MAP2K2 PE=1 SV=1 - [MP2K2_HUMAN]	MAP2K2	3.49615e+08		5.01781e+08	8.66737e+08	0	3.22903e+07		5.14205e+08	1.04705e+09	0		9.25667e+07	176523657	3.88125e+07				171710267	2.03718e+08	1.00072e+08	1.25791e+09			1.66318e+07	2.96458e+08	4.29879e+08		8.0624e+07	3.88767e+07		35539255
P36542	ATP synthase subunit gamma, mitochondrial OS=Homo sapiens OX=9606 GN=ATP5F1C PE=1 SV=1 - [ATPG_HUMAN]	ATP5F1C	82247391101	87445710955	81882633315	1.02136e+11	0	82521101401	7.18429e+10	71713545995	91750253863	0	71515538789	7.05301e+10	1.12942e+11	7.17048e+10	6.49112e+10	5.11201e+10	7.17788e+10	19928207286	7.26502e+10	6.54064e+10	1.3774e+11	8.45779e+10	6.32079e+08	8.60774e+10	6.49584e+10	7.82553e+10	4.57609e+10	7.57689e+10	79010492919	70334402460	1.72027e+10	5.04051e+10
P36543	V-type proton ATPase subunit E 1 OS=Homo sapiens OX=9606 GN=ATP6V1E1 PE=1 SV=1 - [VATE1_HUMAN]	ATP6V1E1	230791928			5.0753e+07	0	39456498	21177281		93049848	0	1.94718e+07		110567741				6.23644e+07		17618643	2.82948e+07	173677548			2.4886e+07
P36551	Oxygen-dependent coproporphyrinogen-III oxidase, mitochondrial OS=Homo sapiens OX=9606 GN=CPOX PE=1 SV=3 - [HEM6_HUMAN]	CPOX	3.92598e+07	30261451		23522997	0	23421719		328349456	7.51135e+06	0		102851248		9.4806e+07	39294127	4.48776e+07		2.17651e+07	59815590	74250826							87188852	71698844	1.00454e+08	9.16242e+07		27738075
P36578	60S ribosomal protein L4 OS=Homo sapiens OX=9606 GN=RPL4 PE=1 SV=5 - [RL4_HUMAN]	RPL4	1585102522	2.24597e+09	7.64483e+08	594830524	0	3.5034e+08	6.44947e+08	1001761567	567590616	0	1.07797e+09	3.09633e+09	9.77569e+07	1497130226	5.77204e+08	1.95494e+09	8.65748e+08	1.32858e+09	4.62381e+08	3.56651e+09	5.91561e+08	199694441	352194508	4.08597e+08	1920415326	6.41891e+08	628722560	2.78468e+09	3.1996e+09	1.4188e+09	5.58317e+08	1.04153e+09
P36776	Lon protease homolog, mitochondrial OS=Homo sapiens OX=9606 GN=LONP1 PE=1 SV=2 - [LONM_HUMAN]	LONP1	2.54543e+09	1.25427e+10	1.30744e+10	2.18271e+10	0	1.5014e+10	1.09274e+10	8.74963e+09	1.96026e+10	0	7.74549e+09	11862250918	1.11391e+10	8.0521e+09	4.44944e+09	4.51949e+09	8.66725e+09	2.48147e+09	8.81803e+09	9.4779e+09	9.14531e+09	5.94969e+09	1.54837e+09	6.45331e+09	6616897851	7.93716e+09	6.1104e+09	6.93997e+09	1.35132e+10	6758748669	4.91497e+09	4.49299e+09
P36871	Phosphoglucomutase-1 OS=Homo sapiens OX=9606 GN=PGM1 PE=1 SV=3 - [PGM1_HUMAN]	PGM1	1.67431e+10	3.56657e+10	3.87279e+10	5.36428e+10	0	4.3139e+10	4.00917e+10	2.72181e+10	5.94406e+10	0	2.28674e+10	3.52876e+10	3.19932e+10	3.72e+10	22217123010	29543392487	2.7528e+10	1.61689e+10	3.97341e+10	3.3963e+10	7.72465e+10	4.10437e+10	3300593497	3.28129e+10	3.32419e+10	2.60286e+10	1.5069e+10	3.05186e+10	3.46522e+10	4.38463e+10	1.23148e+10	20350838882
P36955	Pigment epithelium-derived factor OS=Homo sapiens OX=9606 GN=SERPINF1 PE=1 SV=4 - [PEDF_HUMAN]	SERPINF1	7.17395e+09	4.88212e+08	1172577971	62027351	0	3.3789e+08	4917055253	8.95694e+08	4.06178e+08	0	578632663	1333202975	892042239	578211766	132407984	3922328022	4.07643e+09	2.65053e+09		1085561377	2.33207e+09	7.54437e+09		338252801	2022641903	1407883498	1.54178e+09	1.30881e+09	1.22358e+09	958367252	271240096	6.24469e+08
P36957	Dihydrolipoyllysine-residue succinyltransferase component of 2-oxoglutarate dehydrogenase complex, mitochondrial OS=Homo sapiens OX=9606 GN=DLST PE=1 SV=4 - [ODO2_HUMAN]	DLST	5.27415e+10	3.80545e+10	60233168348	69306527825	0	4.82814e+10	5.01568e+10	5.46477e+10	62598928922	0	6.3404e+10	4.46357e+10	8.36245e+10	42701749931	35224728531	4.34049e+10	60963597119	1.5877e+10	3.41415e+10	2.85011e+10	9.61528e+10	6.5219e+10	10392818255	3.82116e+10	33342249033	5.86519e+10	3.20041e+10	4.32864e+10	5.72152e+10	3.93534e+10	3.03607e+10	26539529510
P36959	GMP reductase 1 OS=Homo sapiens OX=9606 GN=GMPR PE=1 SV=1 - [GMPR1_HUMAN]	GMPR	0		86944516	6.81988e+08	0	2.81679e+07	3.48463e+08	195095048	171969148	0	0	6.71198e+07	1.10603e+08	120849369				28302070	7.18061e+07		2.0502e+08	4.81449e+08		242585424		246771817	173871969	50631184	64334388		0	4.22636e+07
P36969	Phospholipid hydroperoxide glutathione peroxidase OS=Homo sapiens OX=9606 GN=GPX4 PE=1 SV=3 - [GPX4_HUMAN]	GPX4	1.10177e+09	1.05932e+09	747131693	1.54918e+09	0	2.16259e+09	5.67069e+08	4.69312e+08	1.73792e+09	0	831043997	351073018	1686460296	1.10835e+09	3.97779e+08	1.70291e+09	469146197	9.38315e+08	1.56474e+09	2.32753e+09	4.02152e+08	7.75831e+08	0	4.78197e+08	1.11257e+09	8.02254e+08	203414232	7.83116e+08	1.06872e+09	808206530	67854804	2.94218e+08
P36980	Complement factor H-related protein 2 OS=Homo sapiens OX=9606 GN=CFHR2 PE=1 SV=1 - [FHR2_HUMAN]	CFHR2	3.64057e+07		24319926	0	0		1.72928e+08	0	18845970						59130132		41049636	46799400				109189716			34022920	0			29189566	1.95305e+07	20097274
P37802	Transgelin-2 OS=Homo sapiens OX=9606 GN=TAGLN2 PE=1 SV=3 - [TAGL2_HUMAN]	TAGLN2	3.13182e+10	8.54611e+09	1.64871e+10	8734301434	0	3.19743e+09	22557427558	1.08399e+10	1.37327e+10	0	1.16358e+10	11612046874	7.62892e+09	9.1145e+09	6.61429e+09	1.3298e+10	1.57632e+10	9.94428e+09	6.50942e+09	1.09169e+10	5257624104	13908965240		6.06314e+09	8266820045	6346404022	10002246648	9.29136e+09	7898877505	4.34328e+09	3424821742	2402412918
P37837	Transaldolase OS=Homo sapiens OX=9606 GN=TALDO1 PE=1 SV=2 - [TALDO_HUMAN]	TALDO1	6.43509e+09	1.85786e+09	3.24936e+09	2496704980	0	3.11582e+09	2.12647e+09	2.66982e+09	5248745372	0	3.68769e+09	4.54022e+09	3.85e+09	2.63947e+09	1642674952	3.79287e+09	3.38017e+09	3.26796e+09	1.83695e+09	1.60662e+09	1.98236e+09	2.05835e+09		1248357280	3267432642	1.92453e+09	1.77584e+09	2618022650	2.6146e+09	2.15204e+09	1756960857	1.56504e+09
P37840	Alpha-synuclein OS=Homo sapiens OX=9606 GN=SNCA PE=1 SV=1 - [SYUA_HUMAN]	SNCA	100664924						0	170725809			192078144				35495693	153301383		661862829			146115420	1.44766e+08			46819641		58454384	6.90279e+07	66870044	37299779		74466785
P38117	Electron transfer flavoprotein subunit beta OS=Homo sapiens OX=9606 GN=ETFB PE=1 SV=3 - [ETFB_HUMAN]	ETFB	6.7908e+10	7.26739e+10	1.14251e+11	134706815592	0	106330955937	7.50953e+10	9.70465e+10	9.99419e+10	0	8.16108e+10	6.58992e+10	130103322039	6.00345e+10	3.40463e+10	5.95632e+10	7.24812e+10	2.56052e+10	7.18198e+10	6.88594e+10	127104608619	6.39918e+10		9.35511e+10	4.60194e+10	7.67701e+10	3.93373e+10	5.71407e+10	6.20209e+10	8.34965e+10	1.56864e+10	4.14629e+10
P38159	RNA-binding motif protein, X chromosome OS=Homo sapiens OX=9606 GN=RBMX PE=1 SV=3 - [RBMX_HUMAN]	RBMX	99676886				0		2.13086e+08	1.6787e+07		0	7.75909e+07	4.8222e+08					169784562	38430416				4.54288e+08				275399562			4.74192e+07
P38606	V-type proton ATPase catalytic subunit A OS=Homo sapiens OX=9606 GN=ATP6V1A PE=1 SV=2 - [VATA_HUMAN]	ATP6V1A	238771624	5.14922e+08	363480420	1.15382e+09	0	2.29621e+08	2.07785e+08	199699375	1.29745e+08	0	9.31039e+07	1.43473e+08	2.76738e+07	411164746	7.45609e+07	3.29877e+08	72895493	9.94911e+07	52945618	5.27095e+08	2.40242e+08	112386203	87980174	1.5154e+08	239899846	1.14176e+08	191180267	143667608	3.96458e+08	2.05598e+08	0	6.37111e+07
P38646	Stress-70 protein, mitochondrial OS=Homo sapiens OX=9606 GN=HSPA9 PE=1 SV=2 - [GRP75_HUMAN]	HSPA9	4.80155e+10	5.88283e+10	6.90683e+10	78683061479	0	6.0704e+10	5.93918e+10	5.32165e+10	7.95496e+10	0	5.5898e+10	5.90579e+10	1.04011e+11	4.75088e+10	35168745926	4.72968e+10	54096538380	2.19784e+10	53938467927	5.42776e+10	9.355e+10	5.01595e+10	9.91753e+09	5.5292e+10	4.09236e+10	6.88038e+10	3.84321e+10	5.0695e+10	51354285278	5.52007e+10	9.37383e+09	2.26181e+10
P39019	40S ribosomal protein S19 OS=Homo sapiens OX=9606 GN=RPS19 PE=1 SV=2 - [RS19_HUMAN]	RPS19	2148737663	1.05171e+09	9.50509e+08	359015028	0	1.39246e+09	1584647168	1.38244e+09	5.77737e+08	0	9.20123e+08	1480343532	1.00904e+09	9.26159e+08	739464617	1122214694	1.70138e+09	747873857	333018200	1.65961e+09	1.57596e+09	1.95665e+09		7.73201e+08	292412416	1413696544	5.5729e+08	1.44055e+09	688448893	7.15928e+08		1.77919e+08
P39023	60S ribosomal protein L3 OS=Homo sapiens OX=9606 GN=RPL3 PE=1 SV=2 - [RL3_HUMAN]	RPL3	119081169	3.79407e+07								0		220410046		1140767726	305885303	4.1377e+08		245862197	1.08688e+09	1320741408				1.90277e+08	2.25028e+08		86694844	1246340862	967610644	65439220	167857502	1.66156e+08
P39059	Collagen alpha-1(XV) chain OS=Homo sapiens OX=9606 GN=COL15A1 PE=1 SV=2 - [COFA1_HUMAN]	COL15A1	3.65932e+08	1.22084e+07	0	0	0				4.16783e+07						117178193	0	28575054	1.49311e+08	54753006	30008854	3.18892e+08	99608756			1.96252e+08	2.52651e+07			8.35803e+07	58758840	54098086
P39060	Collagen alpha-1(XVIII) chain OS=Homo sapiens OX=9606 GN=COL18A1 PE=1 SV=5 - [COIA1_HUMAN]	COL18A1	7.66876e+09	83059510	3.73242e+09	1.31646e+09	0	2051011169	2.28427e+09	713349129	632208670	0	406986094	4396989606	846216620	1540682017	659044290	3.23182e+09	7757512917	488527490	1.75249e+08	2.19662e+08	1.49969e+10	4.67605e+09	1.82033e+08	1.02033e+09	1.37389e+09	4.79994e+09	1.93307e+09	398415466	9.07793e+08	3.7298e+08	6.67234e+08	2.31862e+08
P39656	Dolichyl-diphosphooligosaccharide--protein glycosyltransferase 48 kDa subunit OS=Homo sapiens OX=9606 GN=DDOST PE=1 SV=4 - [OST48_HUMAN]	DDOST	3.86339e+08	1374786354	1.52431e+08	5.40022e+08	0	4.70977e+08	689882320	96659242	6.30448e+08	0	298372196	1.27964e+09	3.91223e+08	7.5208e+08	1.08399e+09	1598371152	9.08964e+08	449232851	4.80753e+08	1737518815	4.92236e+08	2.67401e+08		2.36849e+08	1.54406e+09	4.13389e+08	4.4679e+08	375498352	1602575096	482269890		420889080
P39687	Acidic leucine-rich nuclear phosphoprotein 32 family member A OS=Homo sapiens OX=9606 GN=ANP32A PE=1 SV=1 - [AN32A_HUMAN]	ANP32A	1309996953	7.06207e+08	1670203458	1.20631e+09	0	584128379	1.80905e+09	9.08679e+08	6.7589e+08	0	2.44987e+08	1.70804e+09	9.44989e+08	1.49709e+09	203151318	1382054676	3119854601	517614766	7.27251e+08	1657956146	1061593793	280732218		312818258	1826011066	8.80452e+08	7.03581e+08	4.89834e+08	9.60178e+08	1054805261	836013048	3.16241e+08
P40121	Macrophage-capping protein OS=Homo sapiens OX=9606 GN=CAPG PE=1 SV=2 - [CAPG_HUMAN]	CAPG	368127951
P40123	Adenylyl cyclase-associated protein 2 OS=Homo sapiens OX=9606 GN=CAP2 PE=1 SV=1 - [CAP2_HUMAN]	CAP2	8.4568e+08	1.21836e+09	1.84405e+09	4.12664e+09	0	2.30037e+09	2.49196e+09	1.4885e+09	1.53933e+09	0	379502241	3.0924e+09	2.32247e+09	3.70009e+09	1.94602e+09	2.18481e+09	2798540497	2.49661e+08	1.00989e+09	2.06332e+09	6.36957e+09	8.86005e+08	0	1.93771e+09	1.69126e+09	1.59586e+09	1.57586e+09	1073196798	3.41208e+09	2.05396e+09	4.99569e+08	1.65628e+09
P40227	T-complex protein 1 subunit zeta OS=Homo sapiens OX=9606 GN=CCT6A PE=1 SV=3 - [TCPZ_HUMAN]	CCT6A	1.46053e+09	3.6218e+09	3.42707e+09	4.28507e+09	0	4.40957e+09	2511557184	1.69872e+09	4.87994e+09	0	1.96903e+09	2.62864e+09	4.91237e+09	2.76277e+09	7.09761e+08	2.39803e+09	2623921102	1.2465e+09	2772195013	3260027934	5.30736e+09	1871322515	1282511210	1.81492e+09	1.34701e+09	2.24562e+09	2.11027e+09	1.92078e+09	2993637066	2.02931e+09	5.77692e+08	8.31283e+08
P40261	Nicotinamide N-methyltransferase OS=Homo sapiens OX=9606 GN=NNMT PE=1 SV=1 - [NNMT_HUMAN]	NNMT	74142632			1.49163e+07	0					0		2.05958e+07		2.80058e+07				2.68704e+07		63668143	0	373499720			0
P40818	Ubiquitin carboxyl-terminal hydrolase 8 OS=Homo sapiens OX=9606 GN=USP8 PE=1 SV=1 - [UBP8_HUMAN]	USP8	1.54078e+08		47207266																					1.37657e+07		70028128
P40855	Peroxisomal biogenesis factor 19 OS=Homo sapiens OX=9606 GN=PEX19 PE=1 SV=1 - [PEX19_HUMAN]	PEX19	0	9.92232e+07	6.46411e+07		0		0	0				73712336			25124436				109340907			0			9.88142e+07	6.57714e+07		82444888		100685640
P40925	Malate dehydrogenase, cytoplasmic OS=Homo sapiens OX=9606 GN=MDH1 PE=1 SV=4 - [MDHC_HUMAN]	MDH1	179610097836	3.07968e+11	3.38643e+11	5.10634e+11	0	3.73448e+11	2.6541e+11	3.0838e+11	4.67249e+11	0	2.69265e+11	2.52522e+11	3.9613e+11	3.07171e+11	218930034783	2.53451e+11	2.85405e+11	1.12235e+11	314210029581	3.54021e+11	4.18869e+11	3.171e+11	730584741	3.60155e+11	2.54799e+11	2.38236e+11	246092610081	2.82073e+11	295430711538	299767468725	1.53522e+11	2.29627e+11
P40926	Malate dehydrogenase, mitochondrial OS=Homo sapiens OX=9606 GN=MDH2 PE=1 SV=3 - [MDHM_HUMAN]	MDH2	5.16381e+11	3.65452e+11	6.33418e+11	6.28224e+11	0	5.22315e+11	4.07321e+11	520844759264	6.36575e+11	0	435414562985	3.49377e+11	759397959357	3.23317e+11	2.56604e+11	2.94621e+11	4.79685e+11	1.47878e+11	3.83106e+11	3.6372e+11	8.13404e+11	5.62484e+11	4.90548e+09	4.70232e+11	3.00271e+11	394539154740	3.17577e+11	2.87292e+11	3.49931e+11	374019507107	90798790510	2.17584e+11
P40939	Trifunctional enzyme subunit alpha, mitochondrial OS=Homo sapiens OX=9606 GN=HADHA PE=1 SV=2 - [ECHA_HUMAN]	HADHA	1.71886e+11	2.04902e+11	2.93017e+11	4.13522e+11	0	3.5901e+11	2.21348e+11	2.96624e+11	3.03665e+11	0	2.39469e+11	1.66962e+11	5.08149e+11	2.48998e+11	1.36072e+11	2.15812e+11	235538727475	9.02636e+10	2.96352e+11	181473147598	4.68188e+11	1.92185e+11	8.68508e+09	2.71254e+11	1.88228e+11	2.21253e+11	195075329173	1.77313e+11	1.81554e+11	2.73196e+11	1.13319e+11	1.28189e+11
P41091	Eukaryotic translation initiation factor 2 subunit 3 OS=Homo sapiens OX=9606 GN=EIF2S3 PE=1 SV=3 - [IF2G_HUMAN]	EIF2S3	409563939	5.09393e+08	7.10682e+08	1.07671e+09	0	4.61149e+08	4.26918e+08	1.35733e+08	487633895	0	154049283	7.50301e+08	269874670	7.46756e+08	871973601	433694264	3.17342e+08	1.83935e+08	2.46542e+08	1.68864e+09	6.7256e+08	403481605		9.85034e+07	7.68082e+08	1.83778e+08	2.24882e+08	8.72662e+08	845586677	6.81802e+08	275786426	4.86098e+08
P41219	Peripherin OS=Homo sapiens OX=9606 GN=PRPH PE=1 SV=2 - [PERI_HUMAN]	PRPH	41481160												0
P41222	Prostaglandin-H2 D-isomerase OS=Homo sapiens OX=9606 GN=PTGDS PE=1 SV=1 - [PTGDS_HUMAN]	PTGDS	2842145603	785676948	2616113734	1870554352	0	469085790	199433940	1.57492e+09	1.18764e+09	0	1081111803	1153197780	2665322181	6.43916e+08	625839439	634441058	1.30013e+09	754111318	1.59216e+09	1052383028	2691405008	1.20027e+09		1136407459	107721771	1719359776	0	1110949240	326116176	0	773717748	1269401238
P41236	Protein phosphatase inhibitor 2 OS=Homo sapiens OX=9606 GN=PPP1R2 PE=1 SV=2 - [IPP2_HUMAN]	PPP1R2	2.58363e+08			2.25945e+08	0	7.93946e+07		51132050	187862130	0		43767693	1.43114e+08	8.50619e+07		81856623		5.94013e+07	22588669		1.04106e+08	83566442			6.68488e+07	3.38144e+07		9.03749e+07				49678692
P41250	Glycine--tRNA ligase OS=Homo sapiens OX=9606 GN=GARS1 PE=1 SV=3 - [GARS_HUMAN]	GARS1	2.39535e+08	1.86782e+08	4.99325e+08	1.22521e+09	0	9.66282e+08	1.25361e+09	732042102	976720159	0	6.00239e+08	8.67975e+08	5.82751e+08	3.00068e+08	1.2731e+08	7.43865e+08	4.54993e+08	214040187	4.32471e+08	4.92039e+08	1.15811e+09	1.40314e+09	45508896	3.7623e+08	5.2924e+08	368427873		514681580	9.24405e+08	5.20993e+08	55059714	4.16449e+08
P41252	Isoleucine--tRNA ligase, cytoplasmic OS=Homo sapiens OX=9606 GN=IARS1 PE=1 SV=2 - [SYIC_HUMAN]	IARS1	0	9.1057e+07	5.55645e+06	2.16273e+08	0	1.69064e+08	75330587		65815796	0	0	2.67278e+08		132820748	50383903	67058815	7.6253e+07		230769047	248916659	43919512			34698318	1.09812e+08		119990906	1.42401e+08	1.58646e+08	148692186	0
P42025	Beta-centractin OS=Homo sapiens OX=9606 GN=ACTR1B PE=1 SV=1 - [ACTY_HUMAN]	ACTR1B	1.08353e+08		9.93331e+08	8.22884e+08	0	2.07453e+09	1.01765e+09	1.49386e+09	1003156142	0		882474242	634263535	0		0	1157915882			1.88054e+08		9.37512e+08	0	1014170373					90260131	71280456		36775683
P42126	Enoyl-CoA delta isomerase 1, mitochondrial OS=Homo sapiens OX=9606 GN=ECI1 PE=1 SV=1 - [ECI1_HUMAN]	ECI1	2.09163e+10	2.1913e+10	25221557284	2.98643e+10	0	3.20283e+10	2.16317e+10	1.96709e+10	3.15412e+10	0	20088214371	22948075365	40318788679	2.48868e+10	10953019286	2.01836e+10	23097248550	6.49448e+09	2.32252e+10	2.48029e+10	3.55429e+10	20860666893	3.39302e+08	8.81705e+09	1.87574e+10	1.81569e+10	7.38908e+09	17237797694	24077582577	1.54737e+10	1.16157e+10	5.93455e+09
P42167	Lamina-associated polypeptide 2, isoforms beta/gamma OS=Homo sapiens OX=9606 GN=TMPO PE=1 SV=2 - [LAP2B_HUMAN]	TMPO	303807640	1.30641e+08	1.74577e+08	158848721	0		166207134		196749964	0	1.94419e+08	232619539		140161432		4.0637e+08	2.83943e+08	288216201	6.74241e+07	316269890		291233327		9.8164e+07	6.65299e+07	23955313	191989491	191948885	239234422	274009586		99588746
P42262	Glutamate receptor 2 OS=Homo sapiens OX=9606 GN=GRIA2 PE=1 SV=3 - [GRIA2_HUMAN]	GRIA2	0
P42330	Aldo-keto reductase family 1 member C3 OS=Homo sapiens OX=9606 GN=AKR1C3 PE=1 SV=4 - [AK1C3_HUMAN]	AKR1C3	1263278936		4.20325e+08	100763725	0	0	5.35123e+08	1.67465e+08	86204232	0	6.15595e+08	9.24801e+08	1.44825e+07	216154401		91956254	6.32271e+08	4.88497e+08	205095446	62069462		233050832	229838216	0	844823560	288202429			1.64596e+08	5.31237e+08	442691328	2.558e+07
P42566	Epidermal growth factor receptor substrate 15 OS=Homo sapiens OX=9606 GN=EPS15 PE=1 SV=2 - [EPS15_HUMAN]	EPS15	90300667	6.08175e+07		7.07199e+06	0		4.51214e+07							5.43611e+07	0	53466448			22619160	8.41516e+07						1.36842e+07			43175659
P42704	Leucine-rich PPR motif-containing protein, mitochondrial OS=Homo sapiens OX=9606 GN=LRPPRC PE=1 SV=3 - [LPPRC_HUMAN]	LRPPRC	3.63249e+09	1.48661e+10	1.52966e+10	2.92013e+10	0	2.36759e+10	6.85254e+09	1.65236e+10	2.33956e+10	0	1.70279e+10	1.88197e+10	11177910789	1.64183e+10	7.21833e+09	1.24875e+10	9.20438e+09	3.41684e+09	1.36747e+10	15437245370	1.37315e+10	9.63674e+09	1119385898	1.63226e+10	1.38869e+10	8.16264e+09	8.90527e+09	1.23202e+10	1.26234e+10	1.1538e+10	4.06466e+09	4.54935e+09
P42765	3-ketoacyl-CoA thiolase, mitochondrial OS=Homo sapiens OX=9606 GN=ACAA2 PE=1 SV=2 - [THIM_HUMAN]	ACAA2	7.89409e+10	7.42236e+10	1.12842e+11	139498554956	0	1.1691e+11	7.9796e+10	1.13898e+11	1.45237e+11	0	7.24884e+10	5.83543e+10	2.33741e+11	7.35564e+10	4.95322e+10	6.45918e+10	7.50008e+10	3.13746e+10	1.23122e+11	74413484650	2.22607e+11	8.21999e+10	11308798270	1.16086e+11	5.5593e+10	9.28746e+10	6.59908e+10	6.62903e+10	6.85589e+10	9.47208e+10	2.72057e+10	4.07321e+10
P42766	60S ribosomal protein L35 OS=Homo sapiens OX=9606 GN=RPL35 PE=1 SV=2 - [RL35_HUMAN]	RPL35	409688123		5.95346e+07	2.50613e+07	0		151697692	1.13374e+08		0	1.25888e+08				236366688	88655842	1.77949e+08	1.39084e+08		2.33812e+08	7.48675e+07	1.35082e+08		3.20004e+07	2.68e+07	3.31017e+07		855659290	56536354	128188491	6.04191e+07	9.87932e+06
P42785	Lysosomal Pro-X carboxypeptidase OS=Homo sapiens OX=9606 GN=PRCP PE=1 SV=1 - [PCP_HUMAN]	PRCP	2.45706e+07	0							46170699	0		1.61041e+07								7.02277e+07					58234838		0		5.29023e+07	0	57044198
P43034	Platelet-activating factor acetylhydrolase IB subunit beta OS=Homo sapiens OX=9606 GN=PAFAH1B1 PE=1 SV=2 - [LIS1_HUMAN]	PAFAH1B1	2920865256	2.53003e+09	1.83044e+09	3.11627e+09	0	2.74448e+09	2.90638e+09	2.44114e+09	3.52099e+09	0	1.23495e+09	2.93347e+09	3.17475e+09	3751174515	1.43443e+09	2.55617e+09	2.67839e+09	605190467	2.18025e+09	3.02289e+09	5.77688e+09	1.55995e+09	391580492	1430977248	2.66843e+09	2.09088e+09	1.59992e+09	2.56889e+09	2.70095e+09	2.65714e+09	8.41063e+08	1.19396e+09
P43121	Cell surface glycoprotein MUC18 OS=Homo sapiens OX=9606 GN=MCAM PE=1 SV=2 - [MUC18_HUMAN]	MCAM	1.17158e+09	2.79705e+08	221587492	2.7108e+08	0	2.24973e+08	8.26175e+08	6.67944e+08	5.59853e+08	0	480089095	171519409	1.07879e+08	1.68249e+08	429788304	1.52685e+08	250765232	83924713	93989974	1.69705e+07	107830928	5.47459e+08	109967502	0	4.60074e+08	318536632	88840744	1.13589e+08	3.96201e+08	65409957	133004488	31300271
P43155	Carnitine O-acetyltransferase OS=Homo sapiens OX=9606 GN=CRAT PE=1 SV=5 - [CACP_HUMAN]	CRAT	2.24113e+09	5.36631e+09	6.92023e+09	1.2907e+10	0	7.93752e+09	3747796161	7.12302e+09	11459693923	0	4.71573e+09	3172950211	7.17604e+09	3.74144e+09	671620157	2.98528e+09	6.14061e+09	1.51889e+09	6.40062e+09	8316512110	1.07475e+10	7632751474	305421234	9.36896e+09	2.1151e+09	5.74977e+09	2.68676e+09	4.29081e+09	5515868566	3843156033	1180270840	2747297035
P43243	Matrin-3 OS=Homo sapiens OX=9606 GN=MATR3 PE=1 SV=2 - [MATR3_HUMAN]	MATR3	710798536		1.10848e+09	7.10797e+08	0	6.62116e+08	1.16169e+09	1.05519e+09	908607251	0	3.70824e+08	1.38822e+09	1.12558e+09	1.17753e+09	4.86423e+08	1.20853e+09	1733899364	343115506	193211554	851625343	1.85477e+09	860040670		2.73963e+08	1187077735	1.43334e+09	923418717	1103748636	7.36496e+08	531304363	0	1.42501e+08
P43304	Glycerol-3-phosphate dehydrogenase, mitochondrial OS=Homo sapiens OX=9606 GN=GPD2 PE=1 SV=3 - [GPDM_HUMAN]	GPD2	455674332	198902328	215763114	39343529	0	2.61791e+08	3.177e+07	1.677e+08	4.17995e+08	0	185080265	2.36542e+08	166548162	2.32927e+08	65105068	8.96625e+07	1.0332e+08	35038484	2.56108e+07	352985792	276798243			1.68589e+08	176717043		0	9.20335e+07	284183666	130033418	0	1.0146e+08
P43307	Translocon-associated protein subunit alpha OS=Homo sapiens OX=9606 GN=SSR1 PE=1 SV=3 - [SSRA_HUMAN]	SSR1	6.28848e+07											0			3.30482e+07							32718531			52373994				70233421
P43487	Ran-specific GTPase-activating protein OS=Homo sapiens OX=9606 GN=RANBP1 PE=1 SV=1 - [RANG_HUMAN]	RANBP1	7.52059e+08		4.2034e+08	449789815	0	119260752	441277808	257029358	5.46611e+08	0			606383344	351394122		64636778	8.01634e+08	94564282	64780812	3.00332e+08	501956428	8.03169e+08			85411598	142895536				231855620
P43490	Nicotinamide phosphoribosyltransferase OS=Homo sapiens OX=9606 GN=NAMPT PE=1 SV=1 - [NAMPT_HUMAN]	NAMPT	1269718985	8.28757e+09	4.89913e+09	3.77487e+09	0	2.06385e+09	2.53735e+09	3262736859	1.37305e+10	0	5.59632e+08	8.51027e+08	7.66491e+09	7.079e+08	957092974	743165570	1109054957	175190161	2.27779e+09	1.20986e+10	1.04314e+10	1.48457e+10	1.25943e+09	4.63713e+09	2.11731e+09	3.13724e+09	1050463015	1.5259e+09	3.09554e+08	719225368	1.8997e+08	460915596
P43652	Afamin OS=Homo sapiens OX=9606 GN=AFM PE=1 SV=1 - [AFAM_HUMAN]	AFM	1.44332e+09		1.02664e+09	9.65643e+07	0	1.19633e+08	3.63911e+09	1.67862e+09	7.90126e+07	0	964427346	300285708	3.00442e+07	1.23076e+08	383235734	3.49871e+08	419460565	9.63769e+08	6.40601e+08	3.44382e+08		276198006		1.16792e+08	4.22021e+08	2.70076e+08	5.44348e+08	1084377434	6.29643e+08	6.2587e+08	1.69829e+08	7.43804e+08
P43686	26S proteasome regulatory subunit 6B OS=Homo sapiens OX=9606 GN=PSMC4 PE=1 SV=2 - [PRS6B_HUMAN]	PSMC4	1.84513e+09	1.43658e+09	1.50917e+09	1.25613e+09	0	1.48743e+09	9.37866e+08	1.30807e+09	1.83438e+09	0	8.34847e+08	1.26026e+09	1275278790	1036866038	1.33257e+09	1.86974e+09	1.28609e+09	2.07312e+08	850315862	704495019	1362938376	1016874255	1.90992e+08	155753461	1.00333e+09	3.38456e+09	564259963	1.29174e+09	1605047800	9.21924e+08	358919168	4.95853e+08
P43897	Elongation factor Ts, mitochondrial OS=Homo sapiens OX=9606 GN=TSFM PE=1 SV=2 - [EFTS_HUMAN]	TSFM	0	3867815982	127498436	3.19594e+08	0	762310583	193687161	127920008	52464881	0	1.94678e+08	2.88318e+09	2.35402e+08	3.22929e+08	3.32696e+08	870405979	38755690	60140328	0	6.32532e+08	1.38895e+08	153521040	4.2006e+08	54657285	1.56382e+09	2.5979e+08	1583636344	6.01594e+08	741656018	7.00875e+08	284238724	2.06649e+08
P45379	Troponin T, cardiac muscle OS=Homo sapiens OX=9606 GN=TNNT2 PE=1 SV=3 - [TNNT2_HUMAN]	TNNT2	1.50899e+11	9.62875e+10	1.49524e+11	2.10396e+11	0	1.32453e+11	1.69296e+11	7.45272e+10	1.81668e+11	0	9.01217e+10	8.67098e+10	217960280022	1.73944e+11	8.7851e+10	105027420086	1.65107e+11	8.71187e+10	131235284320	93949533711	346588985699	1.27725e+11	1.60468e+09	1.37266e+11	1.9015e+11	1.50848e+11	8.68867e+10	7.43444e+10	1.33872e+11	9.04442e+10	3.87134e+10	5.30096e+10
P45877	Peptidyl-prolyl cis-trans isomerase C OS=Homo sapiens OX=9606 GN=PPIC PE=1 SV=1 - [PPIC_HUMAN]	PPIC	0
P45880	Voltage-dependent anion-selective channel protein 2 OS=Homo sapiens OX=9606 GN=VDAC2 PE=1 SV=2 - [VDAC2_HUMAN]	VDAC2	5.27437e+10	6.97735e+10	79393038159	3.26543e+10	0	4.4604e+10	93778469062	40547725045	1.55227e+10	0	56699225415	8.52693e+10	85521106351	6.30329e+10	42678414404	5.83738e+10	9.32075e+10	3.93958e+10	55634046708	4.20197e+10	105063442417	9.85216e+10	1.03483e+10	5.68877e+10	78315694326	8.14835e+10	49141781049	6.38814e+10	89061892569	6.28348e+10	35848250772	44601644252
P45954	Short/branched chain specific acyl-CoA dehydrogenase, mitochondrial OS=Homo sapiens OX=9606 GN=ACADSB PE=1 SV=1 - [ACDSB_HUMAN]	ACADSB	8.56543e+09	3.87661e+09	8396989756	1.15901e+10	0	8.56075e+09	6.75991e+09	6.93367e+09	3.87686e+09	0	6.57585e+09	4.64186e+09	5.23702e+09	5010187561	4.12377e+09	6.15753e+09	7.68188e+09	1.57441e+09	3.94587e+09	4.07026e+09	9.10218e+09	4.43239e+09	9.51479e+08	3.9744e+09	4.87466e+09	5208373918	4525824861	4005487970	6883389907	8572343861	1004992139	3.4506e+09
P45974	Ubiquitin carboxyl-terminal hydrolase 5 OS=Homo sapiens OX=9606 GN=USP5 PE=1 SV=2 - [UBP5_HUMAN]	USP5	2250642959	1.71399e+09	1623289341	3.75993e+09	0	2.10822e+09	2.77402e+09	1.45348e+09	2.59466e+09	0	1.09656e+09	1.30107e+09	1.18897e+09	1.96144e+09	68023654	1338774015	2.22905e+09	1.87184e+09	1.14647e+09	8.17664e+08	1845698274	2.7122e+09	2.91545e+08	1.46793e+09	1.87586e+09	8.81629e+08	1.39076e+09	3.13975e+09	1.88493e+09	2.19428e+09	1226083318	870880417
P46108	Adapter molecule crk OS=Homo sapiens OX=9606 GN=CRK PE=1 SV=2 - [CRK_HUMAN]	CRK	4.43963e+08	1.73365e+07	4.31502e+08	2.65446e+08	0	274215327	5.52237e+08	4.5944e+08	246318319	0	53702382	196330200	139870208	242452230	1.39147e+08	1.76875e+08	4.25228e+08	2.00633e+08	0	1.71855e+08	2.58509e+07	8.94876e+07		2.37323e+07	4.69268e+08	181035110	7.81112e+07	76784753	169085413	258900396	41771404	2.49402e+07
P46109	Crk-like protein OS=Homo sapiens OX=9606 GN=CRKL PE=1 SV=1 - [CRKL_HUMAN]	CRKL	3.45712e+08	2.1385e+08	0	323595746	0	327862884	432288121	75113257	6.08935e+08	0	38804504	547578234		6.02429e+08	0	6.08556e+08	515291209	279431746	2.3385e+08	386211938	9.45911e+08	1.23795e+08		27098031	683719001	309996623	4.77225e+08	392902176	680474457	375447692	142082970	1.33266e+08
P46199	Translation initiation factor IF-2, mitochondrial OS=Homo sapiens OX=9606 GN=MTIF2 PE=1 SV=2 - [IF2M_HUMAN]	MTIF2	2.50402e+07	303889758	0	2.40186e+08	0	159014962		7.94457e+07	6.80452e+07	0	5.79673e+07	245394899	1.23674e+08	1.20803e+08	1.42708e+08	232442082	6.37276e+07	686070466	0	1.2457e+08	1.75648e+08	8.64396e+07	1.95143e+08	0	1.10474e+08	1.71613e+08	53448365	1.37599e+08	273350131	167971259	1.58868e+08	7.2288e+07
P46379	Large proline-rich protein BAG6 OS=Homo sapiens OX=9606 GN=BAG6 PE=1 SV=2 - [BAG6_HUMAN]	BAG6	3.46621e+07	2.61883e+07	0	3.60746e+07	0	3.06963e+07	0	192547161	1.02935e+08	0	5.14411e+07	2.07325e+08	7.38456e+07	3.58556e+08	126434368	68685764	0	17589140	0	66085754	49950832	64743825			142284580	0	164302152	2.42915e+08	1.24792e+08	55363814	195560250	9.3794e+06
P46736	Lys-63-specific deubiquitinase BRCC36 OS=Homo sapiens OX=9606 GN=BRCC3 PE=1 SV=2 - [BRCC3_HUMAN]	BRCC3	7.23962e+07	0	6.19611e+07	38000425	0	25887542	45386488	41154562	66334178	0	0	0	45534439				8.2344e+07			0	72073700	51778793		1.73755e+07		45221953
P46776	60S ribosomal protein L27a OS=Homo sapiens OX=9606 GN=RPL27A PE=1 SV=2 - [RL27A_HUMAN]	RPL27A	46919682	1328528736	48633488	0	0	0	73099140	18232133		0	1.32573e+08	9.01135e+08	0	522170880	921143452	1.21005e+09	4.90677e+08	987796617		1684776171	0	3.0798e+07			1680104378	64177635	1145226853	809169408	1.78688e+09	197863010	207835800	5.85117e+08
P46777	60S ribosomal protein L5 OS=Homo sapiens OX=9606 GN=RPL5 PE=1 SV=3 - [RL5_HUMAN]	RPL5	386540441	6.01259e+08	82060996	280975774	0	196013177	125271187	297659079	3.20119e+08	0		7.37747e+08	2.90531e+08	657297971	3.68704e+08	4.77026e+08	5.93077e+08	191849277	124528087	1.63014e+09	363138905	375059925	442686180	267635372	9.83463e+08	3.3549e+08	100403930	5.26193e+08	1116694887	5.8289e+08	240677328	9.66474e+07
P46779	60S ribosomal protein L28 OS=Homo sapiens OX=9606 GN=RPL28 PE=1 SV=3 - [RL28_HUMAN]	RPL28	1.23054e+08	1.88667e+08	1.59536e+08	3.70268e+08	0	1.42268e+08	1.05968e+08	53316168	2.859e+08	0		465744850	3.32462e+08	2.99924e+08	130321260	21868085	3.85106e+08	765789694	9.52449e+07	1.73797e+08	0	2.44784e+07	357863345		2.99899e+08	317968224	3.25412e+08	359857859	917839033	3.06527e+08	2.0718e+07	89707811
P46781	40S ribosomal protein S9 OS=Homo sapiens OX=9606 GN=RPS9 PE=1 SV=3 - [RS9_HUMAN]	RPS9	132325648	7.44067e+08	2.69598e+08	644648720	0	6.01192e+08		215512044	1.68403e+08	0	2.55217e+08	1.30625e+09	8.52149e+07	9.68042e+08	9.42489e+08	9.27259e+08	7.89023e+07	3.26592e+08	701577289	1.22938e+09	3.89049e+08	379254684		2.63564e+07	454556794	2.90082e+08	3.35778e+08	7.59465e+08	605180849	4.98388e+08	152958877	293553357
P46782	40S ribosomal protein S5 OS=Homo sapiens OX=9606 GN=RPS5 PE=1 SV=4 - [RS5_HUMAN]	RPS5	379891608	613592584	3.86904e+08	1.19909e+08	0	184229642	462080211	695504364	302880290		466232960	1.02027e+09	3.66295e+08	6.0613e+08	179692018	727674703	750646128	496905750	670230738	936810343	460071527	110482681		2.91331e+08	1066366808	155837262	0	598172428	1.08788e+09	2.82011e+08	551980108	387982508
P46783	40S ribosomal protein S10 OS=Homo sapiens OX=9606 GN=RPS10 PE=1 SV=1 - [RS10_HUMAN]	RPS10	3.07394e+08	8.12813e+08	130345678	1.01405e+09	0	1.16945e+09		1.12145e+09	9.59615e+08	0	1092328245	9.22895e+08	1603229070	7.59821e+08	1.7203e+08	7.32461e+08	103110223	5.20328e+08	3.89849e+08	1012443127	1695661219	1500092187	3.2454e+08	903650164	1.1269e+09	462847256	570729802	7.58156e+08	9.34187e+08	7.80422e+08	112514624	76809527
P46821	Microtubule-associated protein 1B OS=Homo sapiens OX=9606 GN=MAP1B PE=1 SV=2 - [MAP1B_HUMAN]	MAP1B	2401564982	3.2633e+08	70143905	1.88134e+08	0	4.63325e+06	3.11124e+08	55914696	463236428	0	2.3977e+08	3.70229e+08	9.64134e+07	4.09684e+08	5.67549e+08	2881698478	7.75228e+08	1.39774e+09	1.1396e+08	1.76187e+09	1067997232	1.1339e+09			941581372	5.16988e+08	648871637	1.12617e+09	999230120	343944581		75257307
P46926	Glucosamine-6-phosphate isomerase 1 OS=Homo sapiens OX=9606 GN=GNPDA1 PE=1 SV=1 - [GNPI1_HUMAN]	GNPDA1	321823360	249449863	1.40388e+09	2817114300	0	1.44522e+09	8.70635e+08	1009823347	1589960232	0	158625562	2.42567e+08	6.11801e+08	911793238	2.18659e+08	173129797	1.37149e+08		7.35958e+08	605321416	1031569904	3.24685e+08	89421673	3.35047e+08	489457198	5.71787e+08	1.84168e+08	228445546	7.02069e+08	4.67337e+08	343857828	3.52653e+08
P46937	Transcriptional coactivator YAP1 OS=Homo sapiens OX=9606 GN=YAP1 PE=1 SV=2 - [YAP1_HUMAN]	YAP1	2.42487e+08		1.80105e+07	1.3682e+07					7321483				1.70539e+08			36747106			0	0						3.63566e+07			8.78989e+07		0
P46940	Ras GTPase-activating-like protein IQGAP1 OS=Homo sapiens OX=9606 GN=IQGAP1 PE=1 SV=1 - [IQGA1_HUMAN]	IQGAP1	676284578	1.17391e+09	716173952	6.736e+08	0	1.57997e+08	5.91449e+08	2.80541e+08	689908363	0	2.38168e+08	2.0931e+09	6.6782e+07	1.62009e+09	5.21973e+08	1.82545e+09	1.59206e+09	2499266315	1931861366	1877582131	244996123	5.35794e+08	1.87382e+08	172504105	583195624	0	6.40197e+08	9.15868e+08	9.96089e+08	438702535	548920420	2.43817e+08
P46976	Glycogenin-1 OS=Homo sapiens OX=9606 GN=GYG1 PE=1 SV=4 - [GLYG_HUMAN]	GYG1	8.69366e+09	8.33683e+09	17013094770	1.80546e+10	0	1.63869e+10	1.93582e+10	10063833404	19623660887	0	9.00378e+09	4664833268	13655356436	11121098019	8.88217e+09	1.28616e+10	1.54094e+10	3.35429e+09	1.09948e+10	1.10765e+10	34725771180	1.40385e+10		7442615411	7688587135	17237931955	7.59537e+09	1.26053e+10	1.64008e+10	11999622025	5.27922e+09	5.50471e+09
P47755	F-actin-capping protein subunit alpha-2 OS=Homo sapiens OX=9606 GN=CAPZA2 PE=1 SV=3 - [CAZA2_HUMAN]	CAPZA2	0	683811055	4.06797e+08	9.22702e+08		6.94407e+08	724986223	128848197	1.11569e+09	0	59813479	344655478	609505086	1510915792	437614887	1.49434e+09	113618803	337519764	744226622	1.74997e+09	859168848			362471644	1.96838e+09	116894176	7.74112e+08	6.95308e+08	1.48617e+09	8.19171e+08	496460599	3.107e+08
P47756	F-actin-capping protein subunit beta OS=Homo sapiens OX=9606 GN=CAPZB PE=1 SV=4 - [CAPZB_HUMAN]	CAPZB	446854612	1171469928	135804110	857745906	0	7.59813e+08	1.06597e+09	6.10626e+08	3.34058e+08	0	365259779	375549220	1267242844	1439771137	136271210	1.65809e+09	175813616	6.83012e+08	1028153645	1.57743e+09	1857647523	1.55524e+08	0	502599015	1155916982	49768267	1.59153e+09	7.57975e+08	1.87157e+09	825116797	62354290	577346438
P47914	60S ribosomal protein L29 OS=Homo sapiens OX=9606 GN=RPL29 PE=1 SV=2 - [RL29_HUMAN]	RPL29	704926778					2.00498e+08	429896277	312730020	328251750	0	327470378	1051753510			890544381	721074111	298247296	615162258	566210782	1214795236	1.3667e+08	548268968			1.07433e+09	445931585	746358464	1.17491e+09	1057533304	779854306
P47985	Cytochrome b-c1 complex subunit Rieske, mitochondrial OS=Homo sapiens OX=9606 GN=UQCRFS1 PE=1 SV=2 - [UCRI_HUMAN]	UQCRFS1	5.43207e+10	6.92828e+10	9.92473e+10	5.15045e+10	0	7.81416e+10	7.89415e+10	5.2951e+10	31691836586	0	78264578147	61388953054	1.28262e+11	54347455730	39309603926	4.18013e+10	95471930450	2.30734e+10	4.14612e+10	6.05008e+10	1.09968e+11	1.06643e+11	6301850496	1.00171e+11	40279331521	1.03788e+11	4.25131e+10	5.83857e+10	5.76861e+10	5.73422e+10	5.40021e+10	33592518204
P48047	ATP synthase subunit O, mitochondrial OS=Homo sapiens OX=9606 GN=ATP5PO PE=1 SV=1 - [ATPO_HUMAN]	ATP5PO	164290092370	1.26477e+11	1.97661e+11	209985590911	0	1.97191e+11	1.60713e+11	166357012144	1.96197e+11	0	1.37977e+11	1.0858e+11	2.69749e+11	1.04896e+11	97467831599	107152993425	175389872774	4.97152e+10	8.78788e+10	1.16164e+11	2.95627e+11	1.934e+11	14797194091	1.49568e+11	92986919249	1.90185e+11	7.64397e+10	1.08962e+11	1.30698e+11	113002604501	35151747379	5.81149e+10
P48059	LIM and senescent cell antigen-like-containing domain protein 1 OS=Homo sapiens OX=9606 GN=LIMS1 PE=1 SV=4 - [LIMS1_HUMAN]	LIMS1	4741487691	2.04005e+09	2.23424e+09	2.80215e+09	0	2.00861e+09	2.21437e+09	1.47238e+09	2.484e+09	0	2.27947e+09	2.05821e+09	2.58753e+09	2.31735e+09	9.83871e+08	2471598215	2.40162e+09	840266276	1.37532e+09	2611048268	4.59132e+09	1.853e+09	0	8.88951e+08	2.21502e+09	4.42305e+08	1.60816e+09	1761016265	2641757171	1.62862e+09	113236566	1.09728e+09
P48147	Prolyl endopeptidase OS=Homo sapiens OX=9606 GN=PREP PE=1 SV=2 - [PPCE_HUMAN]	PREP	3.77368e+08	2062365692	1.12409e+09	1.38812e+09	0	1.24758e+09	822719648	4.32201e+08	1.68295e+09	0	1.06674e+09	1.99595e+09	3.20966e+08	1.63798e+09	355766946	1.16168e+09	9.72276e+08	4.89133e+08	1076169667	1261919617	3156656440	3.21752e+07	163813576	1386043902	1.23099e+09	6.12755e+08	7.75515e+08	1.28085e+09	1.17306e+09	1.84779e+09		6.70851e+08
P48163	NADP-dependent malic enzyme OS=Homo sapiens OX=9606 GN=ME1 PE=1 SV=1 - [MAOX_HUMAN]	ME1	7.77182e+08	2.37041e+08	186671432	128376113	0	533923276	3.38643e+08	389848460	668314030	0	1.97991e+08	1.15085e+08	3.62164e+08	0		3.85349e+08	2.09302e+08	9.87485e+06	4.30672e+08	298257256	895296644	274264398	117154308	0		5.49105e+07	4.37273e+07	19382966	7.44206e+08	569831026	1.4927e+08	8.17823e+07
P48444	Coatomer subunit delta OS=Homo sapiens OX=9606 GN=ARCN1 PE=1 SV=1 - [COPD_HUMAN]	ARCN1	3.56592e+08	122521860	308588882	6.4601e+08	0	2.50188e+08	3.76291e+08	152265589	7.76272e+08	0	81352578	175987116	545932934	1.03592e+08	64692252	4.97923e+08	3.39999e+08		181078942	1.14101e+09	313919189	463760112	69948928	0	1.81842e+08	4.47798e+08	107690456	113668767	437586787	4.99166e+08	171655154	1.16071e+08
P48449	Lanosterol synthase OS=Homo sapiens OX=9606 GN=LSS PE=1 SV=1 - [LSS_HUMAN]	LSS	9.9534e+07			87938486	0	5.11134e+07	536185328	27839529	0	0	87954274	0	0	8.34131e+07			0	0		35751523	187047672			90185670	2.2681e+07	2.39731e+07	2.01612e+07	0	357870479	9.28692e+07	109085906
P48509	CD151 antigen OS=Homo sapiens OX=9606 GN=CD151 PE=1 SV=3 - [CD151_HUMAN]	CD151	523540645	1.05657e+09	665003616	6.303e+08	0	3.47006e+08	6.2157e+08	717283542	5.90045e+08	0	9.09522e+08	1740281980	678188267	1.60236e+09	8.17368e+08	1247113747	973330640	817455180	1.20072e+09	9.83855e+08	823595580	8.23936e+08		864732536	1.50303e+09	4.28926e+08	1028648742	1.19262e+09	1100742186	9.17789e+08		7.82056e+08
P48556	26S proteasome non-ATPase regulatory subunit 8 OS=Homo sapiens OX=9606 GN=PSMD8 PE=1 SV=2 - [PSMD8_HUMAN]	PSMD8	39640079	364203567	4.47112e+08	848430022	0	8.58029e+08	5.71189e+08	392504172	860386453	0	486046436	227964096	394064736	266476261	257746276	318305084	249046596	120839088	2.76051e+08	432624816	378520066	172528162		336863613	4.50819e+08	4.64215e+08	2.57725e+08	2.82856e+08	7.71908e+08	646991038	543639942	200170282
P48637	Glutathione synthetase OS=Homo sapiens OX=9606 GN=GSS PE=1 SV=1 - [GSHB_HUMAN]	GSS	2.38772e+09	442310562	1.63947e+09	2092002465	0	7.09397e+08	1634712105	1.19915e+09	830209866	0	5.90981e+08	6.51449e+08	8.28128e+08	546991186	525311421	5.60981e+08	1.12421e+09	573264533	5.51234e+08	5.5038e+08	1.94842e+09	1656956225	88315988	0	786385494	9.59434e+08	8.54618e+08	855860288	1.10767e+09	166854284	4.13687e+08	132772579
P48643	T-complex protein 1 subunit epsilon OS=Homo sapiens OX=9606 GN=CCT5 PE=1 SV=1 - [TCPE_HUMAN]	CCT5	2.9452e+09	3450251755	3.21642e+09	4.52851e+09	0	3.62199e+09	3.54854e+09	1.76653e+09	6.21786e+09	0	1.47402e+09	4890563104	4.31503e+09	3.14001e+09	1836679860	3474713135	2.15027e+09	7.20648e+08	2.95479e+09	4.62572e+09	6837127319	2.97413e+09	214286864	3.29928e+08	2136292999	2.7528e+09	1.79447e+09	2.7694e+09	1.82016e+09	3.7065e+09	1198191420	655113055
P48681	Nestin OS=Homo sapiens OX=9606 GN=NES PE=1 SV=2 - [NEST_HUMAN]	NES	18334946800	2.04601e+08	1.68001e+09	2.05841e+09	0	1.17997e+09	6.82626e+09	3.53268e+09	7.32219e+08	0	6.45465e+09	1.16165e+10	2.42123e+08	1.03664e+10	6.9488e+09	1.71635e+10	1.34053e+10	1.18685e+10	1.62529e+08	6.78028e+09	1996281914	3.59921e+09	1204441442	74868689	1.15572e+10	8.62202e+09	8.43634e+09	2272043233	9353699821	2.70479e+09	268946742	2.00013e+09
P48728	Aminomethyltransferase, mitochondrial OS=Homo sapiens OX=9606 GN=AMT PE=1 SV=1 - [GCST_HUMAN]	AMT	4.21828e+07	381824818	2.09412e+08	543722152	0	6.67623e+08	400770884	4.60131e+08		0	219350892	365463122	5.70794e+08	86309028	72422320	1.39455e+08	1.42943e+08	16761687	2.93188e+08	425239268	6.26836e+08	6.88754e+07		6.43241e+08	160171968	3.0309e+08	144969474	347457232	85525188	144268667		5.92958e+07
P48735	Isocitrate dehydrogenase [NADP], mitochondrial OS=Homo sapiens OX=9606 GN=IDH2 PE=1 SV=2 - [IDHP_HUMAN]	IDH2	1.46802e+11	3.82659e+11	5.55261e+11	7.84748e+11	0	6.19678e+11	3.63416e+11	4.68966e+11	6.59054e+11	0	3.69565e+11	2.75589e+11	8.19775e+11	2.32915e+11	1.55852e+11	231813412016	3.74473e+11	1.02586e+11	3.86431e+11	4.21037e+11	7.37217e+11	5.62588e+11	13272397096	5.17579e+11	1.80055e+11	2.98759e+11	204074128881	242113765417	3.6439e+11	2.94974e+11	8.8666e+10	1.70081e+11
P49023	Paxillin OS=Homo sapiens OX=9606 GN=PXN PE=1 SV=3 - [PAXI_HUMAN]	PXN	74848006	1.08566e+08	3.22655e+08	3.19953e+08	0	1.80715e+07	321759430	3.54503e+08	17777251	0		2.21694e+08	9.97237e+07	2.56427e+08	0	120391782	0	28420011	34967387	1.87264e+08	8.36456e+08	2.17623e+08	0		1.68901e+07			121129342	31259761	132084439		77851695
P49189	4-trimethylaminobutyraldehyde dehydrogenase OS=Homo sapiens OX=9606 GN=ALDH9A1 PE=1 SV=3 - [AL9A1_HUMAN]	ALDH9A1	7.49097e+09	7.23843e+09	1.0457e+10	1.38681e+10	0	1.58634e+10	7225096015	7348464674	9.93764e+09	0	1.16345e+10	1.26218e+10	8707544027	1.03544e+10	6.70287e+09	1.24808e+10	1.33206e+10	5.10533e+09	8.26564e+09	8.26458e+09	1.65861e+10	1.21603e+10	18304976	6.43119e+09	9.74651e+09	9.32705e+09	1.04823e+10	7.58348e+09	1.57373e+10	1.45773e+10	3285100975	7.14143e+09
P49257	Protein ERGIC-53 OS=Homo sapiens OX=9606 GN=LMAN1 PE=1 SV=2 - [LMAN1_HUMAN]	LMAN1	0	1.19546e+09	509657328	412482090	0	6.21843e+08	63747186		251935666	0	4.76036e+08	1.5906e+09	4.00294e+08	1.62186e+09	528339202	1.54768e+09	4.74078e+07	9.21644e+08		602160748	1.26788e+09	906754028	36410279	1.61338e+08	1142957293	226157586	126450214	1139901098	945239987	805117673	176455482	7.71791e+08
P49327	Fatty acid synthase OS=Homo sapiens OX=9606 GN=FASN PE=1 SV=3 - [FAS_HUMAN]	FASN	2.0393e+09			6649790		5.72284e+08			1.57257e+08		41928514	401048912		3.7817e+08	4.85121e+09	5.61266e+08	17753915	1.67412e+09	9.4013e+08	7.19797e+08			410910382	0		85740468	1.70781e+08	4.29397e+08			0	20412105
P49354	Protein farnesyltransferase/geranylgeranyltransferase type-1 subunit alpha OS=Homo sapiens OX=9606 GN=FNTA PE=1 SV=1 - [FNTA_HUMAN]	FNTA	74150479	2.8108e+08	41783595	110272701	0		1.73886e+07	197380082	1.26592e+08		91772766	98788166		4.57948e+07	3.89496e+07	8.84313e+06	3.60713e+08	1.00809e+08		1.93055e+08	219894380	195971898			2.21625e+07	0	36342950	25446802	4.37106e+07	33725357	9146582	23897666
P49368	T-complex protein 1 subunit gamma OS=Homo sapiens OX=9606 GN=CCT3 PE=1 SV=4 - [TCPG_HUMAN]	CCT3	1.69656e+09	6559038079	5.87739e+09	7.89175e+09	0	7.78079e+09	4.10415e+09	1.76409e+09	8.84247e+09	0	2595934858	5.97601e+09	6688993378	5.82059e+09	1503396207	5259975533	3.11002e+09	886238095	4480010166	8.43196e+09	1.03775e+10	3.23034e+09	945441746	2.88627e+09	5.65269e+09	5.16824e+09	4411054519	5.22626e+09	3.4958e+09	3.9965e+09	1.33127e+09	2.23185e+09
P49406	39S ribosomal protein L19, mitochondrial OS=Homo sapiens OX=9606 GN=MRPL19 PE=1 SV=2 - [RM19_HUMAN]	MRPL19	0	7.09157e+07	5.3011e+06	5.30505e+07	0	2.12792e+08	1.6837e+08	4.82579e+07	8.96365e+07		39107579	131992846	57258311	5.97931e+07		0	60810574	0	8.65414e+07	159944393	8.81643e+07	44040027				1.20572e+08		1.29361e+08	1.31197e+08	1.4882e+08	34089541	25034378
P49411	Elongation factor Tu, mitochondrial OS=Homo sapiens OX=9606 GN=TUFM PE=1 SV=2 - [EFTU_HUMAN]	TUFM	6.69883e+10	6.82854e+10	9.07835e+10	103996100663	0	8.27158e+10	6.67597e+10	7.45064e+10	1.02015e+11	0	8.07301e+10	83116763805	1.20284e+11	5.78403e+10	3.71612e+10	6.08743e+10	7.23569e+10	2.64128e+10	7.45882e+10	5.96662e+10	142824653634	7.68102e+10	11928360958	7.77865e+10	6.18432e+10	6.08933e+10	4.72714e+10	5.4763e+10	7.59494e+10	5.89075e+10	2.49014e+10	3.67837e+10
P49419	Alpha-aminoadipic semialdehyde dehydrogenase OS=Homo sapiens OX=9606 GN=ALDH7A1 PE=1 SV=5 - [AL7A1_HUMAN]	ALDH7A1	5401620800	6.46677e+09	6.15281e+09	9.59849e+09	0	1.25178e+10	6448808097	9.95499e+09	1.96443e+10	0	5.95013e+09	6.17186e+09	1.4396e+10	7.2099e+09	5454763483	5.07183e+09	5.777e+09	1.12864e+09	4.40222e+09	7.60654e+09	1.60671e+10	9.44594e+09	1.58091e+09	7.18046e+09	3.93995e+09	5555114596	4.73031e+09	4.35404e+09	4281143019	5517062762	2.36285e+09	2.33453e+09
P49441	Inositol polyphosphate 1-phosphatase OS=Homo sapiens OX=9606 GN=INPP1 PE=1 SV=1 - [INPP_HUMAN]	INPP1	42186132		46341246											6.47438e+07					7.15412e+07
P49458	Signal recognition particle 9 kDa protein OS=Homo sapiens OX=9606 GN=SRP9 PE=1 SV=2 - [SRP09_HUMAN]	SRP9	313021338						53927093				96513192			3.25844e+07			0				1.85584e+08			76411634
P49585	Choline-phosphate cytidylyltransferase A OS=Homo sapiens OX=9606 GN=PCYT1A PE=1 SV=2 - [PCY1A_HUMAN]	PCYT1A	345172208	276799089			0		450722484			0		723036726	226490692	393299028	236548859	269787306	1.20605e+08	0	261250366	4.85717e+08	1.23639e+08				348305175		1.85289e+08	3.47764e+07	2.86476e+08	258213634	229580814
P49588	Alanine--tRNA ligase, cytoplasmic OS=Homo sapiens OX=9606 GN=AARS1 PE=1 SV=2 - [SYAC_HUMAN]	AARS1	138788830	4.30449e+08	2.94985e+08	2.73977e+08	0	2.6892e+08	309397754	1.10349e+08	1.14781e+09	0	1.46979e+08	3.53615e+08	119400208	4.57143e+08	110801180	3.9868e+08	1.75172e+08	1.90014e+08	1.91206e+08	1.41691e+09	3.52038e+08	1.0772e+08	0	1.2956e+08	186262386	34511696	0	4.56917e+08	348360779	3.70879e+08	71873870	1.7299e+08
P49590	Histidine--tRNA ligase, mitochondrial OS=Homo sapiens OX=9606 GN=HARS2 PE=1 SV=1 - [SYHM_HUMAN]	HARS2	0	3.1594e+08	6.32011e+08	8.75888e+08	0	8.45975e+08	3.27947e+08	5.30444e+08	1.99695e+08		5.34997e+08	5.3381e+08	3.39363e+08	319382929	4.92996e+08	5.86334e+08	8.49982e+07	1.33514e+08	1.68777e+08	593520569	1.05329e+09	449810971		281309930	2.52557e+08	524672345	485117590	8.82382e+08	492756379	350419235	356287799	0
P49591	Serine--tRNA ligase, cytoplasmic OS=Homo sapiens OX=9606 GN=SARS1 PE=1 SV=3 - [SYSC_HUMAN]	SARS1	6.05579e+07	436569692	66757168	1.32479e+08	0	1.49908e+08	149202380	54287351	5.7055e+07	0	480132778	855584782	1.21542e+08	339046509	126665374	268883369	1.34275e+08	162395382	3.90026e+08	8.11799e+08	3.0642e+08	165477663	3.14263e+07	5.49301e+07	289597060	6.01261e+07	116258057	224061942	3.67002e+08	4.70355e+08		1.86662e+08
P49593	Protein phosphatase 1F OS=Homo sapiens OX=9606 GN=PPM1F PE=1 SV=3 - [PPM1F_HUMAN]	PPM1F	1.74397e+08	0	31808008	1.33841e+08	0	94679691	65351654	31525500	2.93708e+07	0		8.69132e+06				0			47537236	0	0	1.73401e+07						90681805	191556302
P49720	Proteasome subunit beta type-3 OS=Homo sapiens OX=9606 GN=PSMB3 PE=1 SV=2 - [PSB3_HUMAN]	PSMB3	2.73511e+09	2592427780	1762210488	4.40103e+09	0	2.9724e+09	3.18032e+09	3.12056e+09	4704689633	0	2143341342	2606820983	3.59298e+09	2577946045	865019216	2520414393	3.22853e+09	495171191	2259965288	2.81372e+09	4.00995e+09	3.84883e+09	9.13965e+07	2.02366e+09	2.23957e+09	2593286484	9.9415e+08	2.41192e+09	2557793699	2.05356e+09	147874538	1093569952
P49721	Proteasome subunit beta type-2 OS=Homo sapiens OX=9606 GN=PSMB2 PE=1 SV=1 - [PSB2_HUMAN]	PSMB2	1798942004	1.7302e+09	1.78446e+09	2.22133e+09	0	2.77956e+09	906832372	1308666668	2.43193e+09	0	1.53721e+09	1.51315e+09	1.30062e+09	2204192576	2137470087	1.51656e+09	9.87601e+08	8.91321e+08	1489093890	2.15948e+09	2.51572e+09	1050354640	176895528	2.13336e+09	1.44449e+09	7.85192e+08	1258657756	1431764549	1.57637e+09	1792134352	859142358	6.39405e+08
P49747	Cartilage oligomeric matrix protein OS=Homo sapiens OX=9606 GN=COMP PE=1 SV=2 - [COMP_HUMAN]	COMP	21711233						3.08433e+07																							1.83294e+08
P49748	Very long-chain specific acyl-CoA dehydrogenase, mitochondrial OS=Homo sapiens OX=9606 GN=ACADVL PE=1 SV=1 - [ACADV_HUMAN]	ACADVL	162793229198	1.78755e+11	2.94651e+11	3.49539e+11	0	2.78421e+11	1.78848e+11	295873049740	2.43633e+11	0	1.93625e+11	1.52724e+11	4.72459e+11	1.84499e+11	1.1034e+11	1.49913e+11	1.79523e+11	7.66991e+10	256966985921	1.7059e+11	3.72135e+11	1.87456e+11	1.76689e+10	2.52436e+11	1.36572e+11	2.23502e+11	1.39661e+11	1.66153e+11	1.61598e+11	193939187068	6.75032e+10	147790173501
P49753	Acyl-coenzyme A thioesterase 2, mitochondrial OS=Homo sapiens OX=9606 GN=ACOT2 PE=1 SV=6 - [ACOT2_HUMAN]	ACOT2	3.75917e+10	2.52199e+10	3.18351e+10	4.8289e+10	0	31819366609	1.86961e+10	4.10267e+10	4.03415e+10	0	4.55889e+10	2.8302e+10	6.91346e+09	4.05056e+10	3.19787e+10	3.17249e+10	2.02787e+10	9.51164e+09	1.50931e+10	2.94689e+10	4.85005e+10	4.68676e+10		1.79587e+10	2.11969e+10	2.42796e+10	25681369301	2.1241e+10	3.53256e+10	3.6623e+10	1.35457e+10	2.13112e+10
P49755	Transmembrane emp24 domain-containing protein 10 OS=Homo sapiens OX=9606 GN=TMED10 PE=1 SV=2 - [TMEDA_HUMAN]	TMED10	397152031	219976698		1.28384e+08	0	1.91351e+08	260102266	143001293	93247636	0	283957751	4.18417e+08	2.91539e+08	361725208	328559684	456014470	314544054	2.59485e+08	0	630282130	4.18208e+08	31147502		124105917	495112396	209766824	214522060	2.89082e+08	7.34093e+08	3.84941e+08	112498828
P49773	Histidine triad nucleotide-binding protein 1 OS=Homo sapiens OX=9606 GN=HINT1 PE=1 SV=2 - [HINT1_HUMAN]	HINT1	1.16114e+10	4071660363	9674692995	18180896524	0	11305423610	8403041819	10085901934	1.84095e+10	0	5.22552e+09	7.07423e+09	24581404315	8923637962	5.52803e+09	6.82778e+09	9330489071	2.73723e+09	7.44918e+09	9.07753e+09	1.80504e+10	1.13298e+10	2929248529	3025037584	7676626839	8037692136	3055651812	6.13371e+09	6.06469e+09	5.61686e+09	2646150605	2.99775e+09
P49789	Bis(5'-adenosyl)-triphosphatase OS=Homo sapiens OX=9606 GN=FHIT PE=1 SV=3 - [FHIT_HUMAN]	FHIT	90519816	8.87408e+08	452127078	672452100	0	119484034	4.58411e+08	226387393	4.11873e+08	0	83799900	1.33254e+08	1.42402e+09	203711209	99554998	115311839	191516817	26936110	6.76461e+08	8.83205e+07	661800644	782268781	116877928	512442377	222799276	224719288	245013759	155369202	3.1874e+08	212372236	5.07571e+08	344820774
P49821	NADH dehydrogenase [ubiquinone] flavoprotein 1, mitochondrial OS=Homo sapiens OX=9606 GN=NDUFV1 PE=1 SV=4 - [NDUV1_HUMAN]	NDUFV1	26318889917	6.53508e+10	7.69906e+10	7.01456e+10	0	6.14171e+10	5.28008e+10	3.82477e+10	71763405466	0	3.57391e+10	5.86749e+10	9.07929e+10	3.96945e+10	3.7841e+10	2.90836e+10	4.61084e+10	2.4131e+10	5.05375e+10	4.53097e+10	1.01872e+11	6.95854e+10	7778144581	4.91129e+10	4.8354e+10	5.78212e+10	32513862287	3.95654e+10	6.69908e+10	5.3128e+10	2.14501e+10	2.00185e+10
P49902	Cytosolic purine 5'-nucleotidase OS=Homo sapiens OX=9606 GN=NT5C2 PE=1 SV=1 - [5NTC_HUMAN]	NT5C2	102334018	1.09766e+07					46309287		56029185	0	104608878			53723356			17438417	1.92487e+07	0	77545708				92675647	144457795		59103708	0	0	40415992
P49903	Selenide, water dikinase 1 OS=Homo sapiens OX=9606 GN=SEPHS1 PE=1 SV=2 - [SPS1_HUMAN]	SEPHS1	49676136			59898948	0		0	43325744					84802836										0	29169844
P49908	Selenoprotein P OS=Homo sapiens OX=9606 GN=SELENOP PE=1 SV=3 - [SEPP1_HUMAN]	SELENOP	127488886											37947931		38824201		39032012	1.00848e+08	48541958		0							40435657	32411246	0		39896244
P50213	Isocitrate dehydrogenase [NAD] subunit alpha, mitochondrial OS=Homo sapiens OX=9606 GN=IDH3A PE=1 SV=1 - [IDH3A_HUMAN]	IDH3A	4.67219e+10	3.29379e+10	4.39373e+10	6.1203e+10	0	5.12089e+10	4.25421e+10	4.66999e+10	44788359558	0	34711986441	3.28835e+10	3.87049e+10	23119133581	2.51289e+10	2.39661e+10	36553744837	1.2304e+10	38521513853	2.82721e+10	48061901413	4.13433e+10	8.18761e+07	4.28125e+10	27600237125	4.58379e+10	22518223272	34775160424	3.704e+10	49548818088	8.71095e+09	2.16218e+10
P50238	Cysteine-rich protein 1 OS=Homo sapiens OX=9606 GN=CRIP1 PE=1 SV=3 - [CRIP1_HUMAN]	CRIP1	5.56928e+09		3345337246	1.6073e+09	0	8.36621e+08	2.77646e+09	6.81718e+08	1.95458e+09	0	470730024	1.06572e+09	2.69854e+09	1135333506	9.38108e+08	860590448	1.6337e+09	466447391		686289010		1.92508e+09		7.09125e+08	1.26611e+09	1452226816			7.44852e+08	5.0109e+08
P50336	Protoporphyrinogen oxidase OS=Homo sapiens OX=9606 GN=PPOX PE=1 SV=1 - [PPOX_HUMAN]	PPOX	6916255	130835528	1.25701e+07		0	2.55116e+07	0		34591168	0		1.20409e+08	1.52605e+07	1.32209e+08	0	115674908			2.12077e+08	228073639	0	1.18091e+07			36750039		1.31145e+08	32952599	6.97173e+07	6.45756e+07	56037378	23852074
P50395	Rab GDP dissociation inhibitor beta OS=Homo sapiens OX=9606 GN=GDI2 PE=1 SV=2 - [GDIB_HUMAN]	GDI2	1.59074e+10	1.00193e+10	1.56758e+10	8.76484e+09	0	5.55342e+09	2.12179e+10	15431223121	1.91387e+10	0	15327904218	13942815079	1.30577e+10	1.40638e+10	1.02848e+10	15219710956	5.0515e+09	7.25971e+09	9.52367e+09	1.28286e+10	2.75694e+10	1.5895e+10	537214728	1.16009e+10	1.07756e+10	1.41183e+10	3.24847e+09	1.11328e+10	1.40582e+10	9790794927	6.24713e+09	5.27267e+09
P50402	Emerin OS=Homo sapiens OX=9606 GN=EMD PE=1 SV=1 - [EMD_HUMAN]	EMD	1.68308e+08			173830406		165728791	199080136	150623491		0		310043789	1.52948e+08	77812178	76267030	110400976	131972606	121457122		57883768	1.33438e+08	0	39359817		2.4056e+08		6.50644e+07	1.15019e+08	1.32592e+08	351490045		1.9292e+08
P50416	Carnitine O-palmitoyltransferase 1, liver isoform OS=Homo sapiens OX=9606 GN=CPT1A PE=1 SV=2 - [CPT1A_HUMAN]	CPT1A	0	1.29248e+08	1.39318e+08	1.50016e+08	0	1.57804e+08	2.28266e+08	1.56154e+08	1.23414e+08	0	92186600	167089937	0	698266580	1.42677e+08	3.64291e+08	9673987	71164860	387654702	203922424	1.09237e+08	2.026e+08		5.07956e+07	1.21372e+08	1.04291e+08	234545225	350992237	1.07773e+08	224345821	83972823	124198667
P50440	Glycine amidinotransferase, mitochondrial OS=Homo sapiens OX=9606 GN=GATM PE=1 SV=1 - [GATM_HUMAN]	GATM	1.17748e+08	2.36505e+07	414528056	158752746	0	18980238	646130132	373715008		0	308972270	8.19032e+08		723518196	6.5092e+07	5.59835e+08	61826104	239756900		0	754462368	257348244	0		200708924	153074584	4.19731e+07	77513289	2.10326e+09	0		5.48356e+08
P50454	Serpin H1 OS=Homo sapiens OX=9606 GN=SERPINH1 PE=1 SV=2 - [SERPH_HUMAN]	SERPINH1	5.77003e+08	3.82402e+08	8.68275e+08	1.06237e+09	0	4.62894e+08	1.60375e+09	6.79442e+07	3589972896	0	8.7177e+08	1.81052e+08	5.34397e+08	146935182	3.56601e+08	7.62008e+08	1.15857e+09		9.43581e+07	2.17489e+09	1.15037e+09	1047799762	9.7039e+07	4.09818e+08	55705353	1.15335e+09		0	1.32923e+07	32029304		91271498
P50461	Cysteine and glycine-rich protein 3 OS=Homo sapiens OX=9606 GN=CSRP3 PE=1 SV=1 - [CSRP3_HUMAN]	CSRP3	1.44612e+11	1.24731e+11	1.78345e+11	2.23685e+11	0	1.60132e+11	1.78362e+11	1.39556e+11	1.58392e+11	0	1.0684e+11	171929651923	1.46765e+11	1.68273e+11	1.45945e+11	1.4299e+11	1.97989e+11	8.29489e+10	1.11186e+11	1.26581e+11	307157414941	1.7251e+11	38946757534	7.69634e+10	135220869296	227538167513	1.31921e+11	139197464679	1.68622e+11	181632960681	7.89569e+10	1.18315e+11
P50502	Hsc70-interacting protein OS=Homo sapiens OX=9606 GN=ST13 PE=1 SV=2 - [F10A1_HUMAN]	ST13	9.23312e+09	6099804212	5.89351e+09	9552112469	0	9.41677e+09	1.08515e+10	6.71339e+09	9.90063e+09	0	3.33109e+09	3459694481	6.87583e+09	7.49038e+09	4.05566e+09	5411557697	6.02748e+09	5346213897	2359845075	6.96087e+09	6.80249e+09	5.00429e+09		1798737504	5.2866e+09	8.07705e+09	6.06472e+09	4.4827e+09	5255397313	6717689792		3.74523e+09
P50552	Vasodilator-stimulated phosphoprotein OS=Homo sapiens OX=9606 GN=VASP PE=1 SV=3 - [VASP_HUMAN]	VASP	4.23215e+07	1.9295e+08	2.50991e+08	3.38359e+08	0	6.33214e+07	2.05485e+08	47464212	2.12178e+08	0	129189740	1.75876e+08	50245988	43516586	1.29439e+08		164124620	75460814	218826400	3.7549e+08	7.08889e+07	396956113	73132860	207620682	32141206	4.21652e+08		1.50654e+08	1.17151e+08	0	7.1686e+07	2.81214e+07
P50570	Dynamin-2 OS=Homo sapiens OX=9606 GN=DNM2 PE=1 SV=2 - [DYN2_HUMAN]	DNM2	487454739	7.25779e+08	1.63563e+09	1.85249e+09	0	1.09786e+09	682093216	6.63071e+08	2.15796e+09	0	716710549	1543719698	9.62882e+08	6.21611e+08		1444965888	951879917	7.3479e+08	970584347	8.99237e+08	1755832663	839657501		9.0731e+08	7.39198e+08	6.52677e+08	9.02025e+08	1331649912	915420368	4.66072e+08		3.56614e+08
P50579	Methionine aminopeptidase 2 OS=Homo sapiens OX=9606 GN=METAP2 PE=1 SV=1 - [MAP2_HUMAN]	METAP2	1.89894e+08	1.48861e+08	127387575	1.39622e+08	0	35698822	61942796	87223001	1.20397e+08	0		96490834	78529028	55442243	35942246					7.7894e+07	3.43449e+08	81837832		0	1.12021e+08	26141925		1.17343e+08	4.6251e+07	1.23934e+08		50838347
P50583	Bis(5'-nucleosyl)-tetraphosphatase [asymmetrical] OS=Homo sapiens OX=9606 GN=NUDT2 PE=1 SV=3 - [AP4A_HUMAN]	NUDT2	18646097	8.83714e+07	0	2.3241e+08	0	49432438	1.22972e+08	91245364	126381590	0	237547280		0	265895511		5.78999e+07	0		65128502	30573762				1.21821e+07	204166520	185903772			85420034	7.34117e+07
P50895	Basal cell adhesion molecule OS=Homo sapiens OX=9606 GN=BCAM PE=1 SV=2 - [BCAM_HUMAN]	BCAM	8.19159e+08	6.62091e+08	7.87421e+08	7.64541e+08	0	1.26651e+09	119121914	3.03463e+08	1762292518	0	3.52664e+08	1.86455e+09	2.06762e+08	5.85142e+08	505074480	5.61033e+08	683387828	4.48106e+08	6.74013e+08	8.26056e+08	745652948	2.9756e+08	98857856	1.00997e+08	1252296780	115294864	573882476	4.40115e+08	3.854e+08	9.23629e+08	2.2967e+08	3.2333e+08
P50897	Palmitoyl-protein thioesterase 1 OS=Homo sapiens OX=9606 GN=PPT1 PE=1 SV=1 - [PPT1_HUMAN]	PPT1	1.00551e+09	1.03542e+09	6.97364e+08	1163197399	0	0	589715028	358943656	7.10676e+08	0	2.52487e+08	1721324484	5.62629e+08	1.77921e+09	5.45835e+07	597658117	0		1315724990	711358298	883693022	382466133	360281754	251761072	8.63828e+08		610100891	345954629	1775022566	474025925	465069773	326889676
P50914	60S ribosomal protein L14 OS=Homo sapiens OX=9606 GN=RPL14 PE=1 SV=4 - [RL14_HUMAN]	RPL14	1172092005	670731770	8.35441e+08	3.20948e+08	0	1.6989e+08	5.24187e+08	530888300	2.08645e+07	0	1.44284e+08	2.15431e+09	698755777	1.09177e+09	1.21057e+08	9.30526e+08	672001004	3.36062e+08	4.71347e+08	1.44817e+09	1.44322e+09	744227698		5.24305e+08	1093721056	1.0032e+09	543653163	8.34559e+08	1030188857	713632389	0	854729206
P50990	T-complex protein 1 subunit theta OS=Homo sapiens OX=9606 GN=CCT8 PE=1 SV=4 - [TCPQ_HUMAN]	CCT8	1.78841e+08	4.08901e+09	3255351143	4.98006e+09	0	4532755592	2.88952e+09	1.16199e+09	6.13493e+09	0	1.65225e+09	3.47265e+09	3.16043e+09	4.59466e+09	1.44443e+09	3397454578	2.79152e+09	1.56072e+09	3.00426e+09	8.41498e+09	3.71683e+09	2181895276	452210216	1.00172e+09	4.59974e+09	2.69929e+09	2.55156e+09	3894167279	3.19679e+09	3.7717e+09	1.61953e+09	1.10765e+09
P50991	T-complex protein 1 subunit delta OS=Homo sapiens OX=9606 GN=CCT4 PE=1 SV=4 - [TCPD_HUMAN]	CCT4	1.20942e+09	4.98665e+09	3.40998e+09	2884524787	0	5.04486e+09	2.76769e+09	1.95927e+09	6.22923e+09	0	1.58597e+09	3.74506e+09	2812527102	3.62572e+09	2.51658e+09	3.29817e+09	2.28992e+09	1.06559e+09	2.61401e+09	6.12345e+09	5.30243e+09	2.03766e+09	600633571	1.32882e+09	3.81633e+09	2551409496	1.95629e+09	4183668356	2.61727e+09	4.32525e+09	1765387508	1.19408e+09
P50995	Annexin A11 OS=Homo sapiens OX=9606 GN=ANXA11 PE=1 SV=1 - [ANX11_HUMAN]	ANXA11	3294587138	5121276368	5563223531	6.73111e+09	0	6.64717e+09	6391075335	4.29874e+09	6.54899e+09	0	7.20685e+09	4241567244	6065755337	7.58678e+09	6.06394e+09	6.64394e+09	1.01537e+10	2.22028e+09	3.54984e+09	4.05101e+09	1.34783e+10	7.33016e+09	37528963	3377708752	8494843979	10627147658	3826430333	5.21759e+09	9.14667e+09	4.63262e+09	0	3.14766e+09
P51114	Fragile X mental retardation syndrome-related protein 1 OS=Homo sapiens OX=9606 GN=FXR1 PE=1 SV=3 - [FXR1_HUMAN]	FXR1	166737903			8.2332e+07	0		1.84888e+07		0			72752212	0	0		99208596	104353870				1.10074e+08	6.14808e+07		0		14254060	2.69819e+07	98179360		149819565
P51148	Ras-related protein Rab-5C OS=Homo sapiens OX=9606 GN=RAB5C PE=1 SV=2 - [RAB5C_HUMAN]	RAB5C	180172734	6.21903e+08	440716878	271720579	0	2.89995e+08	0	6.93087e+08	508118096	0	179459500		0	344047808	142544192		1.00639e+09	190979065	133000923	644163011	8.33591e+08	800071205	21189396	154544328	278614211	289912368		172669160	1.18271e+07	118750024
P51149	Ras-related protein Rab-7a OS=Homo sapiens OX=9606 GN=RAB7A PE=1 SV=1 - [RAB7A_HUMAN]	RAB7A	1573235086	791817089	2.5151e+09	1.63146e+09	0	2.86583e+09	1.38694e+09	799416944	2.38694e+09	0	1.33141e+09	2178301240	1.09836e+09	5.30724e+09	907884700	3909625892	2.49779e+09	1269951959	2.24448e+09	2.75175e+09	2.39798e+09	1.119e+09	589711356	1.77056e+09	2.26526e+09	912705501	2198493785	1.61899e+09	3.70516e+09	1.81277e+09	1061618852	1017692471
P51151	Ras-related protein Rab-9A OS=Homo sapiens OX=9606 GN=RAB9A PE=1 SV=1 - [RAB9A_HUMAN]	RAB9A	0	39723103		5.1335e+07	0	0	1.67882e+07	1.80711e+07	17570999	0			25277747	1.75868e+08		8.41727e+07			55913884	0	41002016					0				0		2.49157e+07
[truncated: 3,608 more rows]

## Sheet: PXD012466
			Normal	Hypertrophic cardiomyopathy	Normal	Normal	Hypertrophic cardiomyopathy	Hypertrophic cardiomyopathy	Hypertrophic cardiomyopathy	Hypertrophic cardiomyopathy	Hypertrophic cardiomyopathy	Hypertrophic cardiomyopathy	Hypertrophic cardiomyopathy	Hypertrophic cardiomyopathy	Hypertrophic cardiomyopathy	Normal	Hypertrophic cardiomyopathy	Hypertrophic cardiomyopathy	Hypertrophic cardiomyopathy	Hypertrophic cardiomyopathy	Normal	Hypertrophic cardiomyopathy	Hypertrophic cardiomyopathy	Hypertrophic cardiomyopathy	Hypertrophic cardiomyopathy	Hypertrophic cardiomyopathy	Hypertrophic cardiomyopathy	Hypertrophic cardiomyopathy	Hypertrophic cardiomyopathy	Hypertrophic cardiomyopathy	Hypertrophic cardiomyopathy	Hypertrophic cardiomyopathy	Hypertrophic cardiomyopathy	Hypertrophic cardiomyopathy	Hypertrophic cardiomyopathy	Hypertrophic cardiomyopathy	Hypertrophic cardiomyopathy	Normal	Hypertrophic cardiomyopathy	Hypertrophic cardiomyopathy	Hypertrophic cardiomyopathy	Hypertrophic cardiomyopathy	Hypertrophic cardiomyopathy	Hypertrophic cardiomyopathy	Hypertrophic cardiomyopathy	Hypertrophic cardiomyopathy	Hypertrophic cardiomyopathy	Hypertrophic cardiomyopathy	Hypertrophic cardiomyopathy
[truncated: 6,523 more rows]
[truncated: 10 more columns]

[truncated: 5 more sheets: PXD054266, PXD001474, PXD027722, MSV000094959, PXD040617]
