# Supplementary material for: A Proteomics Resource Investigating Fibrosis: Proof‐of‐Concept for Identifying Novel Drug Candidates
Source: Proteomics. 2025 Dec 12;26(1):94–9. doi: 10.1002/pmic.70090 (PMC12809004; doi:10.1002/pmic.70090)
Supplement: Supplementary file 2 — Supporting file 2: pmic70090‐sup‐0002‐Tables.zip [file PMIC-26--s002.zip › Supplementary Table 1.xlsx]

## Sheet: heart
Title	Identifier	Publication	Year of dataset submission	Instrument	Number of proteins identified	Number of proteins passing QC (% total)	BH- corrected significant	Number of heart fibrosis samples	Number of control samples	Remarks
Characterization of proteomic changes in human heart failure	PXD008934	Chen CY et al. Suppression of detyrosinated microtubules improves cardiomyocyte function in human heart failure. Nat Med. 2018 Aug;24(8):1225-1233. doi: 10.1038/s41591-018-0046-2. Epub 2018 Jun 11. PMID: 29892068; PMCID: PMC6195768.	2018	Q Exactive	4660	2834 (60.82%)	40	20 (6 DCM, 8 HCM, 6 ICM)	6 (non-failing hearts from cadaveric donors)	1 hypertrophic cardiomyopathy sample failed QC (7 remaining; 19 cases total)
Proteomic profiling of a large cohort of HCM patients: genotype-specific protein changes	PXD012467	Schuldt M et al. Proteomic and Functional Studies Reveal Detyrosinated Tubulin as Treatment Target in Sarcomere Mutation-Induced Hypertrophic Cardiomyopathy. Circ Heart Fail. 2021 Jan;14(1):e007022. doi: 10.1161/CIRCHEARTFAILURE.120.007022. Epub 2021 Jan 12. PMID: 33430602; PMCID: PMC7819533.	2019	Q Exactive	6521	3171 (48.63%)	75	50 (50 HCM)	6 (non-failing cardiac donors from biobank)	1 hypertrophic cardiomyopathy sample failed QC (49 remaining); this was also noted in the original publication
Proteomic Characterisation of Heart Failure Reveals Unique Molecular Phenotype for Hypertrophic Cardiomyopathy	PXD054266	Tonry C et al. Proteomic Characterisation of Heart Failure Reveals a Unique Molecular Phenotype for Hypertrophic Cardiomyopathy. Biomedicines. 2024 Aug 1;12(8):1712. doi: 10.3390/biomedicines12081712. PMID: 39200175; PMCID: PMC11351942.	2024	tims TOF Pro	9825	5765 (58.68%)	53	29 (8DCM, 9 ICM, 12 HCM)	9 (hearts from patients who died from non-cardiac related disease)
Abbreviations: BH = Benjamini-Hochberg corrected p-values, HF = heart failure, DCM: dilated cardiomyopathy, ICM: ischemic cardiomyopathy, HCM: hypertrophic cardiomyopathy

## Sheet: liver
Title	Identifier	Publication	Year of dataset submission	Instrument	Number of proteins identified	Number of proteins passing QC (% total) early-vs-mild	BH- corrected significant early-vs- mild	Number of samples with early stage liver fibrosis	Number of samples with mild stage liver fibrosis	Number of proteins passing QC (% total) mild-vs-severe	BH- corrected significant mild-vs- severe	Number of samples with mild stage liver fibrosis	Number of samples with severe stage liver fibrosis	Number of proteins passing QC (% total) early-vs-severe	BH- corrected significant early-vs- severe	Number of samples with early stage liver fibrosis	Number of samples with severe stage liver fibrosis	Remarks
Label-free analysis of HCV-associated hepatic fibrosis	PXD001474	Bracht T et al. Analysis of disease-associated protein expression using quantitative proteomics—fibulin-5 is expressed in association with hepatic fibrosis. J Proteome Res. 2015 May 1;14(5):2278-86. doi: 10.1021/acs.jproteome.5b00053. Epub 2015 Apr 6. PMID: 25807371.	2014	LTQ Orbitrap Elite	2822	1658 (58.75%)	0	3	10	1522 (53.93%)	0	10	14	1513 (53.61%)	0	3	14
Dynamic human liver proteome atlas reveals functional insights into disease pathways	PXD027722	Niu L et al. Dynamic human liver proteome atlas reveals functional insights into disease pathways. Mol Syst Biol. 2022 May;18(5):e10947. doi: 10.15252/msb.202210947. PMID: 35579278; PMCID: PMC9112488.	2021	Q Exactive HF-X	9029	5519 (61.13%)	4	15	20	5617 (62.21%)	1879	20	10	5830 (64.57%)	1358	15	10
Liver tissue proteins improve the accuracy of plasma proteins as biomarkers in diagnosing metabolic dysfunction-associated steatohepatitis	MSV000094959	Sourianarayanane A et al. Liver Tissue Proteins Improve the Accuracy of Plasma Proteins as Biomarkers in Diagnosing Metabolic Dysfunction-Associated Steatohepatitis. Proteomics Clin Appl. 2024 Nov;18(6):e202300236. doi: 10.1002/prca.202300236. Epub 2024 Jul 28. PMID: 39073724.	2021	Fusion Lumos (Thermo Scientific)	5137	2669 (51.96%)	0	17	35	2682 (52.2%)	0	35	10	2670 (51.98%)	0	17	10
early liver diease= class F0
mild liver disease= class F1 or F2
severe liver disease = class F3 or F4

## Sheet: kidney
Title	Identifier	Publication	Year of dataset submission	Instrument	Number of proteins identified	Number of proteins passing QC (% total)	BH- corrected significant	Number of kidney fibrosis samples	Number of control samples	Remarks
LC-MS/MS proteomics on glomeruli from individuals with extreme duration of type 1 diabetes	PXD006339	Qi W et al. Pyruvate kinase M2 activation may protect against the progression of diabetic glomerular pathology and mitochondrial dysfunction. Nat Med. 2017 Jun;23(6):753-762. doi: 10.1038/nm.4328. Epub 2017 Apr 24. PMID: 28436957; PMCID: PMC5575773.	2017	LTQ (Thermo electron)	100	NaN	NaN	4	7	Removed; failed QC in its entirety. Specifically, less than 100 proteins were identified; closer inspection of RAW data revealed severe concerns about the data. More details are provided in the Supplementary Materials.
The Glomerulus Multiomics Analysis Provides Deeper Insights into Diabetic Nephropathy	PXD040617	Zhao T et al. The Glomerulus Multiomics Analysis Provides Deeper Insights into Diabetic Nephropathy. J Proteome Res. 2023 Jun 2;22(6):1779-1789. doi: 10.1021/acs.jproteome.2c00794. Epub 2023 May 16. PMID: 37191251.	2023	Q Exactive HF	8466	4103 (48.46%)	2504	50	25 age-matched, proximal to tumor	Removed; failed QC: the top differentially abundant proteins proved to be blood based. The high number of significant different proteins raised concerns about the suitability of the controls. More details are provided in the Supplementary Materials.
